# Supplementary material for: RNA Sequencing Reveals That Both Abiotic and Biotic Stress-Responsive Genes Are Induced during Expression of Steroidal Glycoalkaloid in Potato Tuber Subjected to Light Exposure
Source: Genes (Basel). 2019 Nov 11;10(11):920. doi: 10.3390/genes10110920 (PMC6896166; doi:10.3390/genes10110920)
Supplement: Supplementary file 1 [file genes-10-00920-s001.zip]

Archive with 8 entries (7 files):
- supplementary files/Additional file 1 Table S1.xlsx
- supplementary files/Additional file 2 Table S2.xls
- supplementary files/Additional file 3 Table S3.xlsx
- supplementary files/Additional file 4 Table S4.xlsx
- supplementary files/Supplementary Fig. S1 module_cluster.pdf
- supplementary files/Supplementary Fig. S2 Module-sample_relationship (2).pdf
- supplementary files/Supplementary Figure Legend.docx
- supplementary files/
