# Supplementary material for: RNA Sequencing Reveals That Both Abiotic and Biotic Stress-Responsive Genes Are Induced during Expression of Steroidal Glycoalkaloid in Potato Tuber Subjected to Light Exposure
Source: Genes (Basel). 2019 Nov 11;10(11):920. doi: 10.3390/genes10110920 (PMC6896166; doi:10.3390/genes10110920)
Supplement: Supplementary file 1 [file genes-10-00920-s001.zip › supplementary files/Additional file 1 Table S1.xlsx]

## Sheet: Sheet1
Table S1 Primers used for qRT-PCR in the present study.
Transcript ID	Protein ID	Forward primer (5ˊto 3ˊ)	Reverse primer (5ˊto 3ˊ)		Gene name
PGSC0003DMP400024174	PGSC0003DMT400035542	GGAAGAAAAAGACAAGTTGGAATGT	CCTAACATCCTCAGAGATCTTCACA		HMG1
PGSC0003DMP400006164	PGSC0003DMT400008902	TTGGACTAGTGTTGAAGCAGAAAAC	TCATCAAGAATCAATCACTGAGACA		HMG2
PGSC0003DMP400006080	PGSC0003DMT400008770	TTCAGAGGAGTTGTGAAAATGAGAC	GTTTTTGCCACTTGAGGATCTTTAT		PSS1
PGSC0003DMP400031782	PGSC0003DMT400046973	AAAAACAAATAGACGACATGTTGGA	TTAGGATTCGAAATTGAAGGGATAG		PVS1
PGSC0003DMP400020829	PGSC0003DMT400030670	TCGTAACTATTAAATTCCCCTCTGC	TGTCCAAGGGAAGTACATATCAGAA		SGT1
PGSC0003DMP400030574	PGSC0003DMT400045138	AACCTCATGAAAAACTCATCAATCA	ATGAACGATACCGTAGCTTAGATCC		SGT2
PGSC0003DMP400020813	PGSC0003DMT400030650	CAGGACAAAAATGAAGTAGACGAGA	CAACCACAATGAGTTAAGAATCCAC		SGT3
PGSC0003DMP400065212	PGSC0003DMT400093537	TATGCATCAAATTCTTGTGTTGAAG	CATGAAAACATCACCACTATCACAA
PGSC0003DMP400023176	PGSC0003DMT400034063	TATCTACAGTTTCAGCACTGGGAAG	TCTTGTTCTTGTTCAATCTTTCTGG
PGSC0003DMT400005841	PGSC0003DMP400004056	AAGCACAAATTGCTGACAGATTAAG	CTTTTCCTGCTTAAGCCTTTGATAG
PGSC0003DMT400076178	PGSC0003DMP400051588	AAAGCAAGAGAAACTTAGGGCTACA	CTTTTGTAGAGGCCTTTCTCATTTC
PGSC0003DMT400009287	PGSC0003DMP400006441	ACTAAAATGGGCTTGACTAGAATGG	AGAACCACTTTGACTTCCCAAATAG
PGSC0003DMT400082752	PGSC0003DMP400055694	ATAGTCCAGTTGAGGAACAAAAAGG	TTATCTGTTTCTGCTCCATTCTCAC
PGSC0003DMT400008351	PGSC0003DMP400005812	ATTCCTCCACACTCTTCTCACTTCT	CAAGAATTGTGCAAGCCATTATTAC
PGSC0003DMT400084231	PGSC0003DMP400056275	GAGAGAATATATGGAGGCAGAGACC	TATCTAATGCCCATTTGAGAGCATA
PGSC0003DMT400053421	PGSC0003DMP400036046	TTTTGTGTTGCTGTTGATGACTCTA	TTACAGGAGTTACTGCAGATCCAAC
PGSC0003DMT400073086	PGSC0003DMP400049458	TATTCATTTCCCTTCTGAACTTTCC	AGATTATAGAAGGGCCACTAGCAGA
PGSC0003DMT400066895	PGSC0003DMP400045105	TGTTAGGCAAGAGTAATTTCACAGC	AAATTCAGTTTCATCTGACTTGCAG
PGSC0003DMT400059678	PGSC0003DMP400040156	GTGTATTCGAATCTGGATACTGTGG	CTGGCCTTATTGGTAGAGATTTGTT
PGSC0003DMT400053547	PGSC0003DMP400036104	TGAAGGAGATAACATGATTGAGAGG	TCTTGTAAACATCCTGAAGTGGAAG
PGSC0003DMT400053547	PGSC0003DMP400036104	GGGTAAGGAAAAGATTCACATCAGT	AGCTTCCTTCTCAAACCTCTCAATA
