# Supplementary material for: RNA Sequencing Reveals That Both Abiotic and Biotic Stress-Responsive Genes Are Induced during Expression of Steroidal Glycoalkaloid in Potato Tuber Subjected to Light Exposure
Source: Genes (Basel). 2019 Nov 11;10(11):920. doi: 10.3390/genes10110920 (PMC6896166; doi:10.3390/genes10110920)
Supplement: Supplementary file 1 [file genes-10-00920-s001.zip › supplementary files/Additional file 2 Table S2.xls]

## Sheet: Sheet1
Table S2 Summary of sequencing and mapping data from four indicated time points. Tubers were exposed to constant white fluorescent light in a growth cabinet for 6 h, 24 h, 48 h and 8 d, defined as T1, T2, T3 and T4, respectively. Moreover, for the control group, tubers were kept in the dark in the same cabinet at the same time point and defined as C1, C2, C3 and C4, respectively. Three biological…
Sample	Raw Reads	Raw Data Q20(%)	Raw Data Q30(%)	Clean Reads	Clean Data Ratio(%)	Clean Data Q20(%)	Clean Data Q30(%)	GC Content(%)	Mapped genome(%)	Mapped gene(%)	Expressed gene
C1-1	42453718	97.97	95.19	40692256	95.85	98.41	95.87	42.65	0.7526	0.6132	21502
C1-2	42453868	97.99	95.24	40784058	96.07	98.42	95.91	42.74	0.7565	0.621	21760
C1-3	42453938	98.02	95.29	40851000	96.22	98.44	95.94	42.98	0.7715	0.6342	21234
C2-1	42452090	98.25	96.32	40489950	95.38	98.95	97.29	43.28	0.7806	0.6331	21213
C2-2	42449108	98.19	96.25	40526196	95.47	98.97	97.32	43.36	0.7766	0.6354	21240
C2-3	42450246	98.14	94.99	40465220	95.32	98.94	97.26	43.35	0.7799	0.6337	21296
C3-1	42452696	97.99	94.86	40184268	94.66	98.99	97.33	43.52	0.79	0.6255	20684
C3-2	42454638	98.29	95.4	40396030	95.15	99.03	97.44	43.63	0.7999	0.6405	20583
C3-3	42453942	98.31	95.16	40565054	95.55	98.97	97.29	43.44	0.7869	0.6236	20724
C4-1	42453418	98.16	95.18	40439256	95.26	99.02	97.41	43.4	0.7997	0.6267	20343
C4-2	42454958	98.11	95.06	40429838	95.23	99	97.35	43.55	0.8043	0.6414	20208
C4-3	44085796	97.84	94.65	41531086	94.21	99	97.36	43.45	0.802	0.643	20317
T1-1	42452422	98.01	95.27	40900082	96.34	98.47	95.97	42.79	0.7826	0.6401	21252
T1-2	42453514	98.1	95.46	40644482	95.74	98.52	96.09	42.95	0.7882	0.653	21497
T1-3	42453450	97.92	95.08	40262838	94.84	98.39	95.78	42.87	0.7438	0.6161	21439
T2-1	42452342	98.09	95.41	40865858	96.26	98.5	96.03	42.79	0.7743	0.6381	21383
T2-2	42452858	98.06	95.31	40092998	94.44	98.45	95.9	42.71	0.7445	0.624	21523
T2-3	42452510	97.95	95.1	40548506	95.51	98.4	95.78	42.84	0.7535	0.629	21296
T3-1	42452560	98.1	95.46	40916514	96.38	98.52	96.1	42.7	0.7803	0.6532	21088
T3-2	42454240	97.99	95.22	40920104	96.39	98.42	95.88	42.72	0.7646	0.6475	20893
T3-3	42454122	98.02	95.29	40547356	95.51	98.46	95.95	42.75	0.7517	0.6314	20942
T4-1	42453850	97.91	95.05	40831056	96.18	98.37	95.74	42.94	0.7459	0.6251	20767
T4-2	42453644	97.97	95.17	40765702	96.02	98.44	95.88	42.94	0.7571	0.6358	20667
T4-3	42453510	98.02	95.26	40945040	96.45	98.44	95.91	43.05	0.7661	0.6558	20828
