# Supplementary material for: RNA Sequencing Reveals That Both Abiotic and Biotic Stress-Responsive Genes Are Induced during Expression of Steroidal Glycoalkaloid in Potato Tuber Subjected to Light Exposure
Source: Genes (Basel). 2019 Nov 11;10(11):920. doi: 10.3390/genes10110920 (PMC6896166; doi:10.3390/genes10110920)
Supplement: Supplementary file 1 [file genes-10-00920-s001.zip › supplementary files/Additional file 3 Table S3.xlsx]

## Sheet: Table S3
Table S3 The detail expression data of all DEGs compareing control samples.
Compared with the control samples, differentially expressed genes (1288, 1592, 1737 and 1870 genes) were displayed at 6 h, 24 h, 48 h and 8 d, respectively (FDR≤0.05 and log2 ratio≥2)
Gene ID	Protein ID	6 h	Gene ID	Protein ID	24 h	Gene ID	Protein ID	48 h	Gene ID	Protein ID	8 d
PGSC0003DMG400022214	PGSC0003DMG400022214	-2.55592	PGSC0003DMG402028895	PGSC0003DMP400050346	-7.71913	PGSC0003DMG402028895	PGSC0003DMP400050346	-8.34981	PGSC0003DMG400028535	PGSC0003DMP400049700	-6.42753
PGSC0003DMP400055936	PGSC0003DMG400033149	-5.15601	PGSC0003DMG400021877	PGSC0003DMP400037893	-6.77839	PGSC0003DMG400028689	PGSC0003DMP400049979	-6.57276	PGSC0003DMG400004616	PGSC0003DMP400008168	-6.05692
PGSC0003DMP400012321	PGSC0003DMG400006956	-4.64983	PGSC0003DMG400007644	PGSC0003DMP400013524	-6.4253	PGSC0003DMG400006956	PGSC0003DMP400012321	-5.83408	PGSC0003DMG400030693	PGSC0003DMP400053455	-5.76487
PGSC0003DMP400026418	PGSC0003DMG402015022	-4.62863	PGSC0003DMG400026899	PGSC0003DMP400046691	-5.21763	PGSC0003DMG400034963	PGSC0003DMP400057067	-5.51966	PGSC0003DMG400004575	PGSC0003DMP400008083	-5.42855
PGSC0003DMP400050346	PGSC0003DMG402028895	-4.49321	PGSC0003DMG400033149	PGSC0003DMP400055936	-5.17958	PGSC0003DMG400039430	PGSC0003DMP400061534	-5.51966	PGSC0003DMG400023514	PGSC0003DMP400040704	-5.40879
PGSC0003DMP400035832	PGSC0003DMG400020618	-4.4083	PGSC0003DMG400005273	PGSC0003DMP400009359	-4.97887	PGSC0003DMG400046276	PGSC0003DMP400068380	-5.38101	PGSC0003DMG402023841	PGSC0003DMP400041236	-5.23014
PGSC0003DMP400041238	PGSC0003DMG400023843	-4.3247	PGSC0003DMG400005950	PGSC0003DMP400010565	-4.96862	PGSC0003DMG400042313	PGSC0003DMP400064417	-5.18362	PGSC0003DMG400020139	PGSC0003DMP400034949	-5.03497
PGSC0003DMP400009359	PGSC0003DMG400005273	-4.21736	PGSC0003DMG400010136	PGSC0003DMP400017941	-4.7943	PGSC0003DMG400022676	PGSC0003DMP400039304	-4.84235	PGSC0003DMG400034963	PGSC0003DMP400057067	-4.98716
PGSC0003DMP400024652	PGSC0003DMG400013988	-4.0775	PGSC0003DMG400039443	PGSC0003DMP400061547	-4.75518	PGSC0003DMG400028535	PGSC0003DMP400049700	-4.78044	PGSC0003DMG400039430	PGSC0003DMP400061534	-4.98716
PGSC0003DMP400052148	PGSC0003DMG400029935	-4.03338	PGSC0003DMG400019278	PGSC0003DMP400033498	-4.74313	PGSC0003DMG400021877	PGSC0003DMP400037893	-4.58178	PGSC0003DMG400046276	PGSC0003DMP400068380	-4.94141
PGSC0003DMP400007777	PGSC0003DMG400004378	-3.83905	PGSC0003DMG400012589	PGSC0003DMP400022299	-4.67247	PGSC0003DMG400003416	PGSC0003DMP400006094	-4.45295	PGSC0003DMG400023833	PGSC0003DMP400041222	-4.84703
PGSC0003DMP400010389	PGSC0003DMG400005860	-3.73173	PGSC0003DMG402002393	PGSC0003DMP400004264	-4.64521	PGSC0003DMG400003100	PGSC0003DMP400005577	-4.43964	PGSC0003DMG400006956	PGSC0003DMP400012321	-4.78513
PGSC0003DMP400022299	PGSC0003DMG400012589	-3.72443	PGSC0003DMG400003641	PGSC0003DMP400006509	-4.61899	PGSC0003DMG400024428	PGSC0003DMP400042249	-4.42449	PGSC0003DMG401000668	PGSC0003DMP400001315	-4.76455
PGSC0003DMP400012122	PGSC0003DMG400006841	-3.71212	PGSC0003DMG400035333	PGSC0003DMP400057437	-4.56944	PGSC0003DMG400005461	PGSC0003DMP400009641	-4.40353	PGSC0003DMG400025856	PGSC0003DMP400044852	-4.76396
PGSC0003DMP400016992	PGSC0003DMG400009620	-3.7061	PGSC0003DMG400010010	PGSC0003DMP400017692	-4.54594	PGSC0003DMG400035518	PGSC0003DMP400057622	-4.30985	PGSC0003DMG400020723	PGSC0003DMP400036046	-4.70511
PGSC0003DMP400038624	PGSC0003DMG400022295	-3.67917	PGSC0003DMG400007641	PGSC0003DMP400013521	-4.50953	PGSC0003DMG400038217	PGSC0003DMP400060321	-4.22931	PGSC0003DMG400042313	PGSC0003DMP400064417	-4.64936
PGSC0003DMP400049617	PGSC0003DMG400028505	-3.61774	PGSC0003DMG400007794	PGSC0003DMP400013723	-4.40443	PGSC0003DMG400019410	PGSC0003DMP400033719	-3.87852	PGSC0003DMG400038217	PGSC0003DMP400060321	-4.55196
PGSC0003DMP400013524	PGSC0003DMG400007644	-3.58092	PGSC0003DMG400007854	PGSC0003DMP400013842	-4.32437	PGSC0003DMG401009228	PGSC0003DMP400016279	-3.80232	PGSC0003DMG400027019	PGSC0003DMP400046917	-4.46818
PGSC0003DMP400004578	PGSC0003DMG400002566	-3.55979	PGSC0003DMG400022848	PGSC0003DMP400039610	-4.29562	PGSC0003DMG400012175	PGSC0003DMP400021519	-3.76719	PGSC0003DMG401012192	PGSC0003DMP400021548	-4.46537
PGSC0003DMP400034319	PGSC0003DMG400019747	-3.52639	PGSC0003DMG400012111	PGSC0003DMP400021398	-4.27329	PGSC0003DMG400008438	PGSC0003DMP400014809	-3.71913	PGSC0003DMG401011292	PGSC0003DMP400020001	-4.38582
PGSC0003DMP400013521	PGSC0003DMG400007641	-3.52283	PGSC0003DMG400008546	PGSC0003DMP400015010	-4.23505	PGSC0003DMG400047155	PGSC0003DMP400069259	-3.69882	PGSC0003DMG400024428	PGSC0003DMP400042249	-4.34306
PGSC0003DMP400045445	PGSC0003DMG400026189	-3.48464	PGSC0003DMG400046234	PGSC0003DMP400068338	-4.07609	PGSC0003DMG400004897	PGSC0003DMP400008714	-3.62072	PGSC0003DMG401012985	PGSC0003DMP400023003	-4.23414
PGSC0003DMP400017915	PGSC0003DMG400010117	-3.43183	PGSC0003DMG400014104	PGSC0003DMP400024808	-4.01707	PGSC0003DMG400022626	PGSC0003DMP400039221	-3.58336	PGSC0003DMG400022676	PGSC0003DMP400039304	-4.21823
PGSC0003DMP400055728	PGSC0003DMG400032824	-3.41101	PGSC0003DMG400023530	PGSC0003DMP400040735	-4.01052	PGSC0003DMG400000547	PGSC0003DMP400001099	-3.55946	PGSC0003DMG400028689	PGSC0003DMP400049979	-4.19429
PGSC0003DMP400019188	PGSC0003DMG400010859	-3.40386	PGSC0003DMG400028535	PGSC0003DMP400049700	-3.97297	PGSC0003DMG400007864	PGSC0003DMP400013857	-3.55651	PGSC0003DMG400009559	PGSC0003DMP400016895	-4.18429
PGSC0003DMP400000578	PGSC0003DMG401000287	-3.38918	PGSC0003DMG402014734	PGSC0003DMP400025956	-3.8624	PGSC0003DMG400009825	PGSC0003DMP400017339	-3.51489	PGSC0003DMG400009620	PGSC0003DMP400016992	-4.1487
PGSC0003DMP400021503	PGSC0003DMG400012168	-3.38008	PGSC0003DMG402017090	PGSC0003DMP400029876	-3.85837	PGSC0003DMG400012631	PGSC0003DMP400022375	-3.49984	PGSC0003DMG400001550	PGSC0003DMP400002801	-4.13999
PGSC0003DMP400007969	PGSC0003DMG401004500	-3.37059	PGSC0003DMG400036797	PGSC0003DMP400058901	-3.83169	PGSC0003DMG400042643	PGSC0003DMP400064747	-3.49936	PGSC0003DMG400035518	PGSC0003DMP400057622	-4.07316
PGSC0003DMP400047472	PGSC0003DMG400027289	-3.33943	PGSC0003DMG401020927	PGSC0003DMP400036339	-3.79824	PGSC0003DMG400024796	PGSC0003DMP400042970	-3.49631	PGSC0003DMG400023910	PGSC0003DMP400041334	-4.06599
PGSC0003DMP400014243	PGSC0003DMG400008094	-3.30405	PGSC0003DMG400010470	PGSC0003DMP400018521	-3.79722	PGSC0003DMG400026247	PGSC0003DMP400045555	-3.49515	PGSC0003DMG400007644	PGSC0003DMP400013524	-4.05905
PGSC0003DMP400002640	PGSC0003DMG400001455	-3.29988	PGSC0003DMG400020976	PGSC0003DMP400036410	-3.78341	PGSC0003DMG400030925	PGSC0003DMP400053874	-3.47664	PGSC0003DMG400046234	PGSC0003DMP400068338	-4.03555
PGSC0003DMP400055328	PGSC0003DMG400032157	-3.27332	PGSC0003DMG400008536	PGSC0003DMP400014994	-3.7077	PGSC0003DMG401000287	PGSC0003DMP400000578	-3.47277	PGSC0003DMG400003499	PGSC0003DMP400006208	-4.03528
PGSC0003DMP400004981	PGSC0003DMG400002775	-3.26342	PGSC0003DMG400009620	PGSC0003DMP400016992	-3.70342	PGSC0003DMG400010562	PGSC0003DMP400018684	-3.46574	PGSC0003DMG400026481	PGSC0003DMP400045997	-4.00903
PGSC0003DMP400067225	PGSC0003DMG400045121	-3.25686	PGSC0003DMG400010538	PGSC0003DMP400018634	-3.68197	PGSC0003DMG401023841	PGSC0003DMP400041235	-3.45866	PGSC0003DMG400009349	PGSC0003DMP400016525	-3.99899
PGSC0003DMP400042439	PGSC0003DMG400024530	-3.2212	PGSC0003DMG400010892	PGSC0003DMP400019244	-3.6664	PGSC0003DMG400000678	PGSC0003DMP400001339	-3.45607	PGSC0003DMG401004358	PGSC0003DMP400007751	-3.98934
PGSC0003DMP400053455	PGSC0003DMG400030693	-3.18901	PGSC0003DMG400010141	PGSC0003DMP400017946	-3.66264	PGSC0003DMG400028505	PGSC0003DMP400049617	-3.4025	PGSC0003DMG400005273	PGSC0003DMP400009359	-3.96701
PGSC0003DMP400061547	PGSC0003DMG400039443	-3.18836	PGSC0003DMG402023061	PGSC0003DMP400039959	-3.65099	PGSC0003DMG400031877	PGSC0003DMP400055155	-3.37201	PGSC0003DMG401000287	PGSC0003DMP400000578	-3.88341
PGSC0003DMP400014820	PGSC0003DMG400008444	-3.17583	PGSC0003DMG400022936	PGSC0003DMP400039781	-3.60674	PGSC0003DMG400031373	PGSC0003DMP400054642	-3.34583	PGSC0003DMG401013782	PGSC0003DMP400024338	-3.8817
PGSC0003DMP400051612	PGSC0003DMG402029631	-3.1047	PGSC0003DMG400030167	PGSC0003DMP400052538	-3.60571	PGSC0003DMG400008749	PGSC0003DMP400015381	-3.33356	PGSC0003DMG400017982	PGSC0003DMP400031354	-3.86592
PGSC0003DMP400029285	PGSC0003DMG400016749	-3.09947	PGSC0003DMG400029676	PGSC0003DMP400051697	-3.58644	PGSC0003DMG400004576	PGSC0003DMP400008085	-3.32727	PGSC0003DMG400045603	PGSC0003DMP400067707	-3.85461
PGSC0003DMP400026699	PGSC0003DMG400015219	-3.05962	PGSC0003DMG400034963	PGSC0003DMP400057067	-3.58391	PGSC0003DMG400022427	PGSC0003DMP400038890	-3.28867	PGSC0003DMG400025031	PGSC0003DMP400043440	-3.83619
PGSC0003DMP400041236	PGSC0003DMG402023841	-3.03913	PGSC0003DMG400039430	PGSC0003DMP400061534	-3.58391	PGSC0003DMG402017090	PGSC0003DMP400029876	-3.22083	PGSC0003DMG400006389	PGSC0003DMP400011333	-3.80388
PGSC0003DMP400040405	PGSC0003DMG400023366	-3.02145	PGSC0003DMG400012170	PGSC0003DMP400021505	-3.57063	PGSC0003DMG401012192	PGSC0003DMP400021548	-3.21165	PGSC0003DMG400021376	PGSC0003DMP400037056	-3.79482
PGSC0003DMP400010565	PGSC0003DMG400005950	-3.01482	PGSC0003DMG401005180	PGSC0003DMP400009192	-3.56286	PGSC0003DMG400024399	PGSC0003DMP400042212	-3.15112	PGSC0003DMG402012192	PGSC0003DMP400021549	-3.77412
PGSC0003DMP400010361	PGSC0003DMG400005843	-2.96006	PGSC0003DMG400024844	PGSC0003DMP400043061	-3.52355	PGSC0003DMG400000193	PGSC0003DMP400000417	-3.13661	PGSC0003DMG400031706	PGSC0003DMP400054909	-3.7714
PGSC0003DMP400036410	PGSC0003DMG400020976	-2.95774	PGSC0003DMG400021348	PGSC0003DMP400037005	-3.52239	PGSC0003DMG401004358	PGSC0003DMP400007751	-3.13345	PGSC0003DMG400008353	PGSC0003DMP400014655	-3.7093
PGSC0003DMP400068850	PGSC0003DMG400046746	-2.95629	PGSC0003DMG402001903	PGSC0003DMP400003394	-3.51899	PGSC0003DMG400026481	PGSC0003DMP400045997	-3.13133	PGSC0003DMG400006162	PGSC0003DMP400010932	-3.67694
PGSC0003DMP400041222	PGSC0003DMG400023833	-2.95294	PGSC0003DMG400018254	PGSC0003DMP400031800	-3.49725	PGSC0003DMG400012625	PGSC0003DMP400022363	-3.12957	PGSC0003DMG400025017	PGSC0003DMP400043415	-3.66127
PGSC0003DMP400025705	PGSC0003DMG400014594	-2.95015	PGSC0003DMG400002492	PGSC0003DMP400004403	-3.48734	PGSC0003DMG400018803	PGSC0003DMP400032785	-3.12332	PGSC0003DMG400025876	PGSC0003DMP400044885	-3.65087
PGSC0003DMP400013378	PGSC0003DMG400007565	-2.93204	PGSC0003DMG400046276	PGSC0003DMP400068380	-3.47923	PGSC0003DMG400009313	PGSC0003DMP400016430	-3.11718	PGSC0003DMG400013544	PGSC0003DMP400023973	-3.64482
PGSC0003DMP400013511	PGSC0003DMG401007635	-2.92841	PGSC0003DMG400003384	PGSC0003DMP400006055	-3.45155	PGSC0003DMG400035252	PGSC0003DMP400057356	-3.10408	PGSC0003DMG400003673	PGSC0003DMP400006560	-3.62854
PGSC0003DMP400027989	PGSC0003DMG400015977	-2.91457	PGSC0003DMG400027647	PGSC0003DMP400048084	-3.44025	PGSC0003DMG400029247	PGSC0003DMP400050915	-3.09798	PGSC0003DMG400015764	PGSC0003DMP400027647	-3.62509
PGSC0003DMP400039781	PGSC0003DMG400022936	-2.91188	PGSC0003DMG400042313	PGSC0003DMP400064417	-3.40473	PGSC0003DMG400011160	PGSC0003DMP400019713	-3.09603	PGSC0003DMG400010539	PGSC0003DMP400018636	-3.61133
PGSC0003DMP400008085	PGSC0003DMG400004576	-2.9063	PGSC0003DMG400026189	PGSC0003DMP400045445	-3.39105	PGSC0003DMG400030282	PGSC0003DMP400052712	-3.08533	PGSC0003DMG402028895	PGSC0003DMP400050346	-3.61083
PGSC0003DMP400040315	PGSC0003DMG400023322	-2.89795	PGSC0003DMG400024478	PGSC0003DMP400042330	-3.38611	PGSC0003DMG400001602	PGSC0003DMP400002902	-3.05737	PGSC0003DMG400007110	PGSC0003DMP400012605	-3.60456
PGSC0003DMP400053527	PGSC0003DMG400030731	-2.89551	PGSC0003DMG400004549	PGSC0003DMP400008032	-3.36741	PGSC0003DMG400012589	PGSC0003DMP400022299	-3.05492	PGSC0003DMG400004998	PGSC0003DMP400008916	-3.59145
PGSC0003DMP400008032	PGSC0003DMG400004549	-2.88053	PGSC0003DMG400031327	PGSC0003DMP400054576	-3.36228	PGSC0003DMG400002732	PGSC0003DMP400004911	-3.04576	PGSC0003DMG400007929	PGSC0003DMP400013966	-3.57012
PGSC0003DMP400028069	PGSC0003DMG400016052	-2.87803	PGSC0003DMG400020723	PGSC0003DMP400036046	-3.3605	PGSC0003DMG400019535	PGSC0003DMP400033945	-3.03284	PGSC0003DMG401005679	PGSC0003DMP400010020	-3.53529
PGSC0003DMP400000996	PGSC0003DMG401000506	-2.87686	PGSC0003DMG402011998	PGSC0003DMP400021232	-3.35115	PGSC0003DMG402008784	PGSC0003DMP400015433	-3.03119	PGSC0003DMG402025018	PGSC0003DMP400043417	-3.53065
PGSC0003DMP400051294	PGSC0003DMG401029448	-2.86607	PGSC0003DMG401000287	PGSC0003DMP400000578	-3.34706	PGSC0003DMG400030167	PGSC0003DMP400052538	-3.02222	PGSC0003DMG400032121	PGSC0003DMP400055230	-3.5292
PGSC0003DMP400000418	PGSC0003DMG400000194	-2.85692	PGSC0003DMG400020725	PGSC0003DMP400036049	-3.31782	PGSC0003DMG400017534	PGSC0003DMP400030625	-3.01536	PGSC0003DMG400011019	PGSC0003DMP400019462	-3.51478
PGSC0003DMP400001315	PGSC0003DMG401000668	-2.8383	PGSC0003DMG400004575	PGSC0003DMP400008083	-3.30886	PGSC0003DMG400002259	PGSC0003DMP400004034	-3.00851	PGSC0003DMG400006270	PGSC0003DMP400011112	-3.49142
PGSC0003DMP400062781	PGSC0003DMG400040677	-2.83628	PGSC0003DMG400007073	PGSC0003DMP400012540	-3.28014	PGSC0003DMG400004575	PGSC0003DMP400008083	-2.97801	PGSC0003DMG400015147	PGSC0003DMP400026576	-3.48277
PGSC0003DMP400040480	PGSC0003DMG400023405	-2.83423	PGSC0003DMG400004378	PGSC0003DMP400007777	-3.26424	PGSC0003DMG400021354	PGSC0003DMP400037018	-2.97801	PGSC0003DMG400014823	PGSC0003DMP400026087	-3.41271
PGSC0003DMP400021249	PGSC0003DMG400012008	-2.81082	PGSC0003DMG400008036	PGSC0003DMP400014154	-3.23613	PGSC0003DMG400023514	PGSC0003DMP400040704	-2.9765	PGSC0003DMG402023575	PGSC0003DMP400040800	-3.37631
PGSC0003DMP400010696	PGSC0003DMG400006025	-2.80682	PGSC0003DMG400005147	PGSC0003DMP400009135	-3.23476	PGSC0003DMG400006915	PGSC0003DMP400012239	-2.97104	PGSC0003DMG400026575	PGSC0003DMP400046178	-3.36892
PGSC0003DMP400017692	PGSC0003DMG400010010	-2.80642	PGSC0003DMG401001552	PGSC0003DMP400002814	-3.21416	PGSC0003DMG400022104	PGSC0003DMP400038206	-2.9543	PGSC0003DMG400028733	PGSC0003DMP400050051	-3.3628
PGSC0003DMP400050651	PGSC0003DMG400029080	-2.80573	PGSC0003DMG401029354	PGSC0003DMP400051117	-3.19048	PGSC0003DMG401017090	PGSC0003DMP400029875	-2.94981	PGSC0003DMG400004897	PGSC0003DMP400008714	-3.35262
PGSC0003DMP400046752	PGSC0003DMG400026933	-2.80168	PGSC0003DMG400007241	PGSC0003DMP400012844	-3.18741	PGSC0003DMG400031376	PGSC0003DMP400054648	-2.94279	PGSC0003DMG400035333	PGSC0003DMP400057437	-3.34118
PGSC0003DMP400019774	PGSC0003DMG400011185	-2.80007	PGSC0003DMG400000297	PGSC0003DMP400000592	-3.17878	PGSC0003DMG400014104	PGSC0003DMP400024808	-2.94217	PGSC0003DMG400028438	PGSC0003DMP400049477	-3.34083
PGSC0003DMP400028084	PGSC0003DMG400016065	-2.79592	PGSC0003DMG400028773	PGSC0003DMP400050108	-3.16805	PGSC0003DMG400019825	PGSC0003DMP400034431	-2.9413	PGSC0003DMG400008731	PGSC0003DMP400015353	-3.32626
PGSC0003DMP400041241	PGSC0003DMG402023844	-2.78633	PGSC0003DMG400025387	PGSC0003DMP400044032	-3.1489	PGSC0003DMG400022214	PGSC0003DMG400022214	-2.93944	PGSC0003DMG400029676	PGSC0003DMP400051697	-3.32551
PGSC0003DMP400036339	PGSC0003DMG401020927	-2.78515	PGSC0003DMG400024474	PGSC0003DMP400042322	-3.13696	PGSC0003DMG400030309	PGSC0003DMP400052749	-2.93287	PGSC0003DMG400023984	PGSC0003DMP400041455	-3.31444
PGSC0003DMP400031419	PGSC0003DMG400018014	-2.78255	PGSC0003DMG400007948	PGSC0003DMP400013977	-3.13575	PGSC0003DMG400033692	PGSC0003DMP400056207	-2.92201	PGSC0003DMG400000621	PGSC0003DMP400001238	-3.30472
PGSC0003DMP400016234	PGSC0003DMG400009207	-2.78111	PGSC0003DMG400013984	PGSC0003DMP400024650	-3.13031	PGSC0003DMG400011129	PGSC0003DMP400019651	-2.92038	PGSC0003DMG400011185	PGSC0003DMP400019774	-3.30275
PGSC0003DMP400017941	PGSC0003DMG400010136	-2.77024	PGSC0003DMG400025856	PGSC0003DMP400044852	-3.10919	PGSC0003DMG400014311	PGSC0003DMP400025210	-2.91787	PGSC0003DMG400000843	PGSC0003DMP400001605	-3.27926
PGSC0003DMP400044770	PGSC0003DMG403025826	-2.76586	PGSC0003DMG400005860	PGSC0003DMP400010389	-3.10565	PGSC0003DMG400012607	PGSC0003DMP400022333	-2.90944	PGSC0003DMG400021327	PGSC0003DMP400015021	-3.27666
PGSC0003DMP400055230	PGSC0003DMG400032121	-2.76434	PGSC0003DMG400006841	PGSC0003DMP400012122	-3.09757	PGSC0003DMG400020709	PGSC0003DMP400036007	-2.8927	PGSC0003DMG400030309	PGSC0003DMP400052749	-3.27041
PGSC0003DMP400053694	PGSC0003DMG400030824	-2.76313	PGSC0003DMG400031119	PGSC0003DMP400054200	-3.08257	PGSC0003DMG400020595	PGSC0003DMP400035793	-2.86963	PGSC0003DMG400014311	PGSC0003DMP400025210	-3.269
PGSC0003DMP400002267	PGSC0003DMG400001249	-2.76247	PGSC0003DMG400019122	PGSC0003DMP400033224	-3.08199	PGSC0003DMG400009208	PGSC0003DMP400016236	-2.86585	PGSC0003DMG400011197	PGSC0003DMP400019802	-3.26246
PGSC0003DMP400051697	PGSC0003DMG400029676	-2.74331	PGSC0003DMG401017656	PGSC0003DMP400030842	-3.07029	PGSC0003DMG400034071	PGSC0003DMP400056345	-2.86485	PGSC0003DMG400031376	PGSC0003DMP400054648	-3.2593
PGSC0003DMP400012844	PGSC0003DMG400007241	-2.73402	PGSC0003DMG400011948	PGSC0003DMP400021162	-3.03813	PGSC0003DMG400019746	PGSC0003DMP400034318	-2.85479	PGSC0003DMG400020725	PGSC0003DMP400036049	-3.25536
PGSC0003DMP400017968	PGSC0003DMG400010154	-2.73342	PGSC0003DMG400011309	PGSC0003DMP400020023	-3.03785	PGSC0003DMG400006162	PGSC0003DMP400010932	-2.84588	PGSC0003DMG400020364	PGSC0003DMP400035372	-3.2525
PGSC0003DMP400040170	PGSC0003DMG400023210	-2.73316	PGSC0003DMG400001060	PGSC0003DMP400001978	-3.03647	PGSC0003DMG400010320	PGSC0003DMP400018230	-2.84337	PGSC0003DMG400025368	PGSC0003DMP400044005	-3.23786
PGSC0003DMP400045515	PGSC0003DMG400026222	-2.71297	PGSC0003DMG400007527	PGSC0003DMP400013331	-3.02355	PGSC0003DMG400006866	PGSC0003DMP400012167	-2.81618	PGSC0003DMG400005515	PGSC0003DMP400009720	-3.22452
PGSC0003DMP400029348	PGSC0003DMG400016797	-2.70666	PGSC0003DMG402023841	PGSC0003DMP400041236	-3.01478	PGSC0003DMG400014580	PGSC0003DMP400025684	-2.79725	PGSC0003DMG400003056	PGSC0003DMP400005489	-3.22353
PGSC0003DMP400024831	PGSC0003DMG400014124	-2.69986	PGSC0003DMG400023891	PGSC0003DMP400041299	-3.0071	PGSC0003DMG400002566	PGSC0003DMP400004578	-2.76741	PGSC0003DMG400019909	PGSC0003DMP400034565	-3.20478
PGSC0003DMP400037893	PGSC0003DMG400021877	-2.69972	PGSC0003DMG400011021	PGSC0003DMP400019467	-2.99967	PGSC0003DMG400023736	PGSC0003DMP400041071	-2.76412	PGSC0003DMG400023843	PGSC0003DMP400041238	-3.18471
PGSC0003DMP400056731	PGSC0003DMG400034627	-2.67614	PGSC0003DMG401000668	PGSC0003DMP400001315	-2.99439	PGSC0003DMG400038734	PGSC0003DMP400060838	-2.76164	PGSC0003DMG400017620	PGSC0003DMP400030769	-3.16866
PGSC0003DMP400055832	PGSC0003DMG400033065	-2.6656	PGSC0003DMG400002456	PGSC0003DMP400004343	-2.99395	PGSC0003DMG400004932	PGSC0003DMP400008768	-2.76049	PGSC0003DMG400037869	PGSC0003DMP400059973	-3.16558
PGSC0003DMP400004343	PGSC0003DMG400002456	-2.66027	PGSC0003DMG400029500	PGSC0003DMP400051387	-2.98584	PGSC0003DMG400022547	PGSC0003DMP400039089	-2.75828	PGSC0003DMG400010099	PGSC0003DMP400017899	-3.15602
PGSC0003DMP400003872	PGSC0003DMG400002167	-2.64011	PGSC0003DMG400025304	PGSC0003DMP400043900	-2.98532	PGSC0003DMG400020360	PGSC0003DMP400035364	-2.75351	PGSC0003DMG400009825	PGSC0003DMP400017339	-3.15218
PGSC0003DMP400025441	PGSC0003DMG400014442	-2.63891	PGSC0003DMG400015088	PGSC0003DMP400026502	-2.97797	PGSC0003DMG400019278	PGSC0003DMP400033498	-2.74929	PGSC0003DMG400028485	PGSC0003DMP400049579	-3.14922
PGSC0003DMP400007751	PGSC0003DMG401004358	-2.63337	PGSC0003DMG400024068	PGSC0003DMP400041641	-2.97547	PGSC0003DMG400009973	PGSC0003DMP400017602	-2.74871	PGSC0003DMG400030009	PGSC0003DMP400052288	-3.13028
PGSC0003DMP400050911	PGSC0003DMG400029243	-2.6321	PGSC0003DMG400001498	PGSC0003DMP400002698	-2.97196	PGSC0003DMG400012022	PGSC0003DMP400021267	-2.74663	PGSC0003DMG400024955	PGSC0003DMP400043304	-3.11487
PGSC0003DMP400052892	PGSC0003DMG400030384	-2.62251	PGSC0003DMG400010144	PGSC0003DMP400017951	-2.95276	PGSC0003DMG400035494	PGSC0003DMP400057598	-2.7407	PGSC0003DMG402013731	PGSC0003DMP400024275	-3.10325
PGSC0003DMP400054996	PGSC0003DMG400031768	-2.60661	PGSC0003DMG400012631	PGSC0003DMP400022375	-2.94587	PGSC0003DMG400010592	PGSC0003DMP400018722	-2.73134	PGSC0003DMG400025746	PGSC0003DMP400044589	-3.09987
PGSC0003DMP400018858	PGSC0003DMG400010668	-2.59477	PGSC0003DMG400032157	PGSC0003DMP400055328	-2.94192	PGSC0003DMG400031777	PGSC0003DMP400055009	-2.72846	PGSC0003DMG400005750	PGSC0003DMP400010213	-3.09632
PGSC0003DMP400035527	PGSC0003DMG401020453	-2.59451	PGSC0003DMG400008484	PGSC0003DMP400014888	-2.9368	PGSC0003DMG400007295	PGSC0003DMP400012921	-2.72717	PGSC0003DMG400031777	PGSC0003DMP400055009	-3.09438
PGSC0003DMP400027647	PGSC0003DMG400015764	-2.59198	PGSC0003DMG401004358	PGSC0003DMP400007751	-2.93454	PGSC0003DMG400027914	PGSC0003DMP400048540	-2.72697	PGSC0003DMG400020455	PGSC0003DMP400035529	-3.08743
PGSC0003DMP400054576	PGSC0003DMG400031327	-2.59171	PGSC0003DMG400030468	PGSC0003DMP400053022	-2.92608	PGSC0003DMG400013875	PGSC0003DMP400024469	-2.72148	PGSC0003DMG400002134	PGSC0003DMP400003821	-3.07384
PGSC0003DMP400016636	PGSC0003DMG400009411	-2.57768	PGSC0003DMG400015510	PGSC0003DMP400027184	-2.90765	PGSC0003DMG400019909	PGSC0003DMP400034565	-2.71684	PGSC0003DMG400033050	PGSC0003DMP400055808	-3.06046
PGSC0003DMP400045006	PGSC0003DMG400025947	-2.57513	PGSC0003DMG400030824	PGSC0003DMP400053694	-2.89521	PGSC0003DMG400006740	PGSC0003DMP400011910	-2.71575	PGSC0003DMG400004576	PGSC0003DMP400008085	-3.04851
PGSC0003DMP400007801	PGSC0003DMG400004396	-2.57506	PGSC0003DMG400024965	PGSC0003DMP400043329	-2.88834	PGSC0003DMG400028295	PGSC0003DMP400049186	-2.71244	PGSC0003DMG400027157	PGSC0003DMP400047194	-3.04785
PGSC0003DMP400012343	PGSC0003DMG400006967	-2.5673	PGSC0003DMG400020348	PGSC0003DMP400035343	-2.87509	PGSC0003DMG400019458	PGSC0003DMP400033830	-2.70895	PGSC0003DMG400019747	PGSC0003DMP400034319	-3.02789
PGSC0003DMP400019344	PGSC0003DMG400010948	-2.54987	PGSC0003DMG400032282	PGSC0003DMP400055492	-2.85724	PGSC0003DMG400008625	PGSC0003DMP400015159	-2.70869	PGSC0003DMG400026222	PGSC0003DMP400045515	-3.02355
PGSC0003DMP400009458	PGSC0003DMG400005339	-2.54755	PGSC0003DMG400031557	PGSC0003DMP400054900	-2.8343	PGSC0003DMG400016502	PGSC0003DMP400028859	-2.70347	PGSC0003DMG400034813	PGSC0003DMP400056917	-3.02196
PGSC0003DMP400040529	PGSC0003DMG400023432	-2.54735	PGSC0003DMG400000910	PGSC0003DMP400001723	-2.8333	PGSC0003DMG400029108	PGSC0003DMP400050690	-2.69567	PGSC0003DMG400028119	PGSC0003DMP400048854	-3.01803
PGSC0003DMP400036298	PGSC0003DMG400020898	-2.54676	PGSC0003DMG400014457	PGSC0003DMP400025472	-2.83143	PGSC0003DMG400017026	PGSC0003DMP400029755	-2.69163	PGSC0003DMG400010828	PGSC0003DMP400019146	-3.0135
PGSC0003DMP400040188	PGSC0003DMG400023230	-2.54602	PGSC0003DMG400000678	PGSC0003DMP400001339	-2.82954	PGSC0003DMG400008731	PGSC0003DMP400015353	-2.68539	PGSC0003DMG400018803	PGSC0003DMP400032785	-3.00809
PGSC0003DMP400031904	PGSC0003DMG400018308	-2.53874	PGSC0003DMG400015054	PGSC0003DMP400026451	-2.82948	PGSC0003DMG400005649	PGSC0003DMP400009947	-2.682	PGSC0003DMG400005950	PGSC0003DMP400010565	-3.00431
PGSC0003DMP400026776	PGSC0003DMG400015267	-2.5351	PGSC0003DMG400030902	PGSC0003DMP400053828	-2.81744	PGSC0003DMG400023984	PGSC0003DMP400041455	-2.67925	PGSC0003DMG400008128	PGSC0003DMP400014296	-3.00376
PGSC0003DMP400001479	PGSC0003DMG400000766	-2.52971	PGSC0003DMG400001598	PGSC0003DMP400002893	-2.8136	PGSC0003DMG400041334	PGSC0003DMP400063438	-2.67034	PGSC0003DMG400009208	PGSC0003DMP400016236	-2.9993
PGSC0003DMP400018521	PGSC0003DMG400010470	-2.51686	PGSC0003DMG400001717	PGSC0003DMP400003084	-2.81003	PGSC0003DMG400010539	PGSC0003DMP400018636	-2.65742	PGSC0003DMG400007793	PGSC0003DMP400013721	-2.99898
PGSC0003DMP400009135	PGSC0003DMG400005147	-2.51571	PGSC0003DMG401000506	PGSC0003DMP400000996	-2.7979	PGSC0003DMG400017848	PGSC0003DMP400031170	-2.65358	PGSC0003DMG400007302	PGSC0003DMP400012932	-2.98874
PGSC0003DMP400008714	PGSC0003DMG400004897	-2.51408	PGSC0003DMG400000869	PGSC0003DMP400001655	-2.78723	PGSC0003DMG400024704	PGSC0003DMP400042753	-2.64565	PGSC0003DMG400015219	PGSC0003DMP400026699	-2.98289
PGSC0003DMP400047232	PGSC0003DMG400027181	-2.51235	PGSC0003DMG400013988	PGSC0003DMP400024652	-2.7815	PGSC0003DMG400002958	PGSC0003DMP400005329	-2.6412	PGSC0003DMG400014563	PGSC0003DMP400025657	-2.97253
PGSC0003DMP400004677	PGSC0003DMG400002614	-2.51145	PGSC0003DMG400011370	PGSC0003DMP400020132	-2.76146	PGSC0003DMG400001846	PGSC0003DMP400003305	-2.63027	PGSC0003DMG400027943	PGSC0003DMP400048575	-2.96327
PGSC0003DMP400048981	PGSC0003DMG400028182	-2.50918	PGSC0003DMG400026136	PGSC0003DMP400045347	-2.76136	PGSC0003DMG400036405	PGSC0003DMP400058509	-2.62615	PGSC0003DMG400011370	PGSC0003DMP400020132	-2.94525
PGSC0003DMP400042431	PGSC0003DMG400024528	-2.5042	PGSC0003DMG400009206	PGSC0003DMP400016233	-2.7601	PGSC0003DMG400028094	PGSC0003DMP400048807	-2.62336	PGSC0003DMG400016458	PGSC0003DMP400028789	-2.92706
PGSC0003DMP400020123	PGSC0003DMG402011367	-2.49268	PGSC0003DMG401006401	PGSC0003DMP400011351	-2.75895	PGSC0003DMG400027783	PGSC0003DMP400048305	-2.61486	PGSC0003DMG400004263	PGSC0003DMP400007585	-2.91317
PGSC0003DMP400003612	PGSC0003DMG400002017	-2.49261	PGSC0003DMG400007331	PGSC0003DMP400012980	-2.75803	PGSC0003DMG400010288	PGSC0003DMP400018176	-2.61471	PGSC0003DMG400028011	PGSC0003DMP400048682	-2.90738
PGSC0003DMP400023346	PGSC0003DMG400013199	-2.48837	PGSC0003DMG400023523	PGSC0003DMP400040720	-2.75485	PGSC0003DMG400002346	PGSC0003DMP400004189	-2.61162	PGSC0003DMG400005843	PGSC0003DMP400010361	-2.89396
PGSC0003DMP400043669	PGSC0003DMG400025158	-2.48815	PGSC0003DMG402015022	PGSC0003DMP400026418	-2.73768	PGSC0003DMG400030144	PGSC0003DMP400052506	-2.60802	PGSC0003DMG400008438	PGSC0003DMP400014809	-2.88701
PGSC0003DMP400039404	PGSC0003DMG400022725	-2.48549	PGSC0003DMG400022427	PGSC0003DMP400038890	-2.73654	PGSC0003DMG400014310	PGSC0003DMP400025209	-2.60692	PGSC0003DMG400008546	PGSC0003DMP400015010	-2.8788
PGSC0003DMP400034732	PGSC0003DMG400020028	-2.48135	PGSC0003DMG400008749	PGSC0003DMP400015381	-2.73469	PGSC0003DMG400032552	PGSC0003DMP400055611	-2.60187	PGSC0003DMG400040103	PGSC0003DMP400062207	-2.8769
PGSC0003DMP400004084	PGSC0003DMG400002292	-2.47886	PGSC0003DMG400018853	PGSC0003DMP400032866	-2.71033	PGSC0003DMG400009125	PGSC0003DMP400016068	-2.60085	PGSC0003DMG400005909	PGSC0003DMP400010464	-2.8766
PGSC0003DMP400046691	PGSC0003DMG400026899	-2.46547	PGSC0003DMG400025911	PGSC0003DMP400044962	-2.70776	PGSC0003DMG402019042	PGSC0003DMP400033111	-2.59716	PGSC0003DMG400019704	PGSC0003DMP400034246	-2.87094
PGSC0003DMP400006509	PGSC0003DMG400003641	-2.46507	PGSC0003DMG400017587	PGSC0003DMP400030714	-2.70722	PGSC0003DMG400010726	PGSC0003DMP400018965	-2.59547	PGSC0003DMG400031768	PGSC0003DMP400054996	-2.85986
PGSC0003DMP400018654	PGSC0003DMG400010549	-2.45993	PGSC0003DMG401014734	PGSC0003DMP400025953	-2.70665	PGSC0003DMG400006184	PGSC0003DMP400010969	-2.59305	PGSC0003DMG400010470	PGSC0003DMP400018521	-2.85241
PGSC0003DMP400019444	PGSC0003DMG400011009	-2.45671	PGSC0003DMG400014384	PGSC0003DMP400025332	-2.6973	PGSC0003DMG400007623	PGSC0003DMP400013488	-2.57996	PGSC0003DMG400013801	PGSC0003DMP400024361	-2.85002
PGSC0003DMP400041795	PGSC0003DMG400024171	-2.44928	PGSC0003DMG400009247	PGSC0003DMP400016319	-2.69175	PGSC0003DMG400036225	PGSC0003DMP400058329	-2.57751	PGSC0003DMG400019410	PGSC0003DMP400033719	-2.84576
PGSC0003DMP400016970	PGSC0003DMG400009604	-2.4488	PGSC0003DMG400002017	PGSC0003DMP400003612	-2.68412	PGSC0003DMG401006401	PGSC0003DMP400011351	-2.57662	PGSC0003DMG400010915	PGSC0003DMP400019277	-2.83669
PGSC0003DMP400023973	PGSC0003DMG400013544	-2.44364	PGSC0003DMG400025905	PGSC0003DMP400044949	-2.67524	PGSC0003DMG400013199	PGSC0003DMP400023346	-2.57085	PGSC0003DMG400033354	PGSC0003DMP400055999	-2.83301
PGSC0003DMP400016233	PGSC0003DMG400009206	-2.43576	PGSC0003DMG400017966	PGSC0003DMP400031330	-2.6728	PGSC0003DMG400019671	PGSC0003DMP400034189	-2.56145	PGSC0003DMG400009052	PGSC0003DMP400015933	-2.8283
PGSC0003DMP400049456	PGSC0003DMG400028426	-2.43126	PGSC0003DMG400004548	PGSC0003DMP400008030	-2.66903	PGSC0003DMG400000718	PGSC0003DMP400001400	-2.56073	PGSC0003DMG400029819	PGSC0003DMP400051951	-2.82812
PGSC0003DMP400035260	PGSC0003DMG400020298	-2.43067	PGSC0003DMG400012223	PGSC0003DMP400021621	-2.66015	PGSC0003DMG400025444	PGSC0003DMP400044133	-2.56	PGSC0003DMG401013923	PGSC0003DMP400024552	-2.82632
PGSC0003DMP400012597	PGSC0003DMG402007101	-2.4275	PGSC0003DMG400005986	PGSC0003DMP400010630	-2.65909	PGSC0003DMG400021035	PGSC0003DMP400036493	-2.55572	PGSC0003DMG400016360	PGSC0003DMP400028581	-2.81108
PGSC0003DMP400008009	PGSC0003DMG400004534	-2.42734	PGSC0003DMG400020334	PGSC0003DMP400035312	-2.65254	PGSC0003DMG400026513	PGSC0003DMP400046057	-2.54312	PGSC0003DMG400010028	PGSC0003DMP400017727	-2.80804
PGSC0003DMP400023631	PGSC0003DMG400013348	-2.42062	PGSC0003DMG400024428	PGSC0003DMP400042249	-2.64891	PGSC0003DMG400007644	PGSC0003DMP400013524	-2.54207	PGSC0003DMG400023405	PGSC0003DMP400040480	-2.8053
PGSC0003DMP400014314	PGSC0003DMG400008137	-2.41382	PGSC0003DMG400029838	PGSC0003DMP400051990	-2.64103	PGSC0003DMG400011370	PGSC0003DMP400020132	-2.54141	PGSC0003DMG400028978	PGSC0003DMP400050497	-2.80396
PGSC0003DMP400049960	PGSC0003DMG400028679	-2.41129	PGSC0003DMG400016828	PGSC0003DMP400029395	-2.63769	PGSC0003DMG400025591	PGSC0003DMP400044354	-2.53891	PGSC0003DMG400027729	PGSC0003DMP400048221	-2.80381
PGSC0003DMP400015801	PGSC0003DMG400008985	-2.41048	PGSC0003DMG400009623	PGSC0003DMP400017000	-2.62329	PGSC0003DMG400029819	PGSC0003DMP400051951	-2.53087	PGSC0003DMG400003046	PGSC0003DMP400005472	-2.79364
PGSC0003DMP400030609	PGSC0003DMG400017525	-2.40594	PGSC0003DMG400032824	PGSC0003DMP400055728	-2.619	PGSC0003DMG400021889	PGSC0003DMP400037914	-2.52894	PGSC0003DMG400043945	PGSC0003DMP400066049	-2.78245
PGSC0003DMP400033719	PGSC0003DMG400019410	-2.40562	PGSC0003DMG400028978	PGSC0003DMP400050497	-2.61093	PGSC0003DMG400021327	PGSC0003DMP400015021	-2.52623	PGSC0003DMG400022822	PGSC0003DMP400039573	-2.77434
PGSC0003DMP400001655	PGSC0003DMG400000869	-2.40467	PGSC0003DMG400012262	PGSC0003DMP400021710	-2.61033	PGSC0003DMG400020880	PGSC0003DMP400036278	-2.51677	PGSC0003DMG401013731	PGSC0003DMP400024274	-2.76928
PGSC0003DMP400003870	PGSC0003DMG400002166	-2.40443	PGSC0003DMG400035518	PGSC0003DMP400057622	-2.60863	PGSC0003DMG400011719	PGSC0003DMP400020773	-2.51533	PGSC0003DMG400024844	PGSC0003DMP400043061	-2.7675
PGSC0003DMP400010169	PGSC0003DMG401005729	-2.40395	PGSC0003DMG400015290	PGSC0003DMP400026812	-2.58475	PGSC0003DMG401025958	PGSC0003DMP400045018	-2.51057	PGSC0003DMG400002414	PGSC0003DMP400004292	-2.75856
PGSC0003DMP400038002	PGSC0003DMG400021944	-2.39746	PGSC0003DMG400018374	PGSC0003DMP400032020	-2.58328	PGSC0003DMG400007641	PGSC0003DMP400013521	-2.50345	PGSC0003DMG400015806	PGSC0003DMP400027728	-2.75782
PGSC0003DMP400017942	PGSC0003DMG400010137	-2.39353	PGSC0003DMG401004946	PGSC0003DMP400008803	-2.58323	PGSC0003DMG400019502	PGSC0003DMP400033895	-2.49959	PGSC0003DMG400009558	PGSC0003DMP400016894	-2.74639
PGSC0003DMP400048555	PGSC0003DMG400027925	-2.3922	PGSC0003DMG402031759	PGSC0003DMP400054976	-2.58276	PGSC0003DMG400000334	PGSC0003DMP400000650	-2.49753	PGSC0003DMG400013199	PGSC0003DMP400023346	-2.73407
PGSC0003DMP400044852	PGSC0003DMG400025856	-2.39183	PGSC0003DMG400012809	PGSC0003DMP400022681	-2.57715	PGSC0003DMG400012111	PGSC0003DMP400021398	-2.49528	PGSC0003DMG400009623	PGSC0003DMP400017000	-2.73145
PGSC0003DMP400051117	PGSC0003DMG401029354	-2.38867	PGSC0003DMG400015948	PGSC0003DMP400027933	-2.57373	PGSC0003DMG400027799	PGSC0003DMP400048341	-2.49517	PGSC0003DMG400005338	PGSC0003DMP400009456	-2.72401
PGSC0003DMP400036980	PGSC0003DMG400021338	-2.38747	PGSC0003DMG400025614	PGSC0003DMP400044384	-2.57001	PGSC0003DMG401020059	PGSC0003DMP400034773	-2.49308	PGSC0003DMG400028505	PGSC0003DMP400049617	-2.7115
PGSC0003DMP400004243	PGSC0003DMG400002382	-2.37837	PGSC0003DMG400010549	PGSC0003DMP400018654	-2.56406	PGSC0003DMG400006389	PGSC0003DMP400011333	-2.49296	PGSC0003DMG400022223	PGSC0003DMP400038477	-2.71114
PGSC0003DMP400053929	PGSC0003DMG400030964	-2.37093	PGSC0003DMG402007101	PGSC0003DMP400012597	-2.55972	PGSC0003DMG400000003	PGSC0003DMP400000009	-2.4915	PGSC0003DMG400004932	PGSC0003DMP400008768	-2.70949
PGSC0003DMP400045581	PGSC0003DMG400026264	-2.36863	PGSC0003DMG400010668	PGSC0003DMP400018858	-2.55002	PGSC0003DMG400021771	PGSC0003DMP400037728	-2.49144	PGSC0003DMG400006957	PGSC0003DMP400012324	-2.70236
PGSC0003DMP400036451	PGSC0003DMG400020999	-2.36539	PGSC0003DMG402024469	PGSC0003DMP400042303	-2.54493	PGSC0003DMG400000706	PGSC0003DMP400001378	-2.48164	PGSC0003DMG400010857	PGSC0003DMP400019184	-2.7019
PGSC0003DMP400008856	PGSC0003DMG400004970	-2.35165	PGSC0003DMG400002163	PGSC0003DMP400003865	-2.53999	PGSC0003DMG400004963	PGSC0003DMP400008844	-2.4779	PGSC0003DMG402001552	PGSC0003DMP400002809	-2.7005
PGSC0003DMP400035627	PGSC0003DMG400020510	-2.34441	PGSC0003DMG400004759	PGSC0003DMP400008438	-2.53268	PGSC0003DMG400039443	PGSC0003DMP400061547	-2.47699	PGSC0003DMG401016696	PGSC0003DMP400029203	-2.69961
PGSC0003DMP400006442	PGSC0003DMG401003606	-2.34385	PGSC0003DMG400032112	PGSC0003DMP400055218	-2.52568	PGSC0003DMG400005986	PGSC0003DMP400010630	-2.47688	PGSC0003DMG400029746	PGSC0003DMP400051823	-2.69352
PGSC0003DMP400015010	PGSC0003DMG400008546	-2.34281	PGSC0003DMG400005339	PGSC0003DMP400009458	-2.52371	PGSC0003DMG400035192	PGSC0003DMP400057296	-2.47302	PGSC0003DMG400001396	PGSC0003DMP400002525	-2.68949
PGSC0003DMP400036108	PGSC0003DMG400020774	-2.33867	PGSC0003DMG400002166	PGSC0003DMP400003870	-2.52328	PGSC0003DMG400005621	PGSC0003DMP400009887	-2.4707	PGSC0003DMG400004952	PGSC0003DMP400008826	-2.6884
PGSC0003DMP400022023	PGSC0003DMG400012449	-2.33736	PGSC0003DMG400009831	PGSC0003DMP400017349	-2.51981	PGSC0003DMG402023844	PGSC0003DMP400041241	-2.46569	PGSC0003DMG400010209	PGSC0003DMP400018056	-2.68587
PGSC0003DMP400049933	PGSC0003DMG400028660	-2.33667	PGSC0003DMG400031877	PGSC0003DMP400055155	-2.5184	PGSC0003DMG400022062	PGSC0003DMP400038145	-2.46569	PGSC0003DMG400014310	PGSC0003DMP400025209	-2.68518
PGSC0003DMP400038895	PGSC0003DMG400022430	-2.33545	PGSC0003DMG400009208	PGSC0003DMP400016236	-2.51653	PGSC0003DMG400017703	PGSC0003DMP400030933	-2.46457	PGSC0003DMG400018000	PGSC0003DMP400031384	-2.68472
PGSC0003DMP400037881	PGSC0003DMG400021869	-2.32918	PGSC0003DMG400015801	PGSC0003DMP400027722	-2.51276	PGSC0003DMG400020261	PGSC0003DMP400035212	-2.46153	PGSC0003DMG400038734	PGSC0003DMP400060838	-2.68385
PGSC0003DMP400032550	PGSC0003DMG400018674	-2.32398	PGSC0003DMG400011981	PGSC0003DMP400021210	-2.51088	PGSC0003DMG400006989	PGSC0003DMP400012380	-2.4612	PGSC0003DMG400016525	PGSC0003DMP400028903	-2.68378
PGSC0003DMP400013205	PGSC0003DMG400007450	-2.32104	PGSC0003DMG400011160	PGSC0003DMP400019713	-2.50876	PGSC0003DMG400024285	PGSC0003DMP400042015	-2.46086	PGSC0003DMG400010562	PGSC0003DMP400018684	-2.68246
PGSC0003DMP400054532	PGSC0003DMG400031299	-2.32074	PGSC0003DMG400004897	PGSC0003DMP400008714	-2.50804	PGSC0003DMG402000057	PGSC0003DMP400000145	-2.46075	PGSC0003DMG400024478	PGSC0003DMP400042330	-2.6815
PGSC0003DMP400039304	PGSC0003DMG400022676	-2.31875	PGSC0003DMG400007148	PGSC0003DMP400012667	-2.50647	PGSC0003DMG400014003	PGSC0003DMP400024671	-2.45732	PGSC0003DMG400024399	PGSC0003DMP400042212	-2.68145
PGSC0003DMP400017000	PGSC0003DMG400009623	-2.31802	PGSC0003DMG400025492	PGSC0003DMP400044199	-2.50321	PGSC0003DMG400015318	PGSC0003DMP400026848	-2.45619	PGSC0003DMG400022341	PGSC0003DMP400038710	-2.67853
PGSC0003DMP400013753	PGSC0003DMG400007801	-2.31556	PGSC0003DMG400002775	PGSC0003DMP400004981	-2.50237	PGSC0003DMG402022316	PGSC0003DMP400020052	-2.4528	PGSC0003DMG400010867	PGSC0003DMP400019194	-2.67747
PGSC0003DMP400009690	PGSC0003DMG400005498	-2.31129	PGSC0003DMG400000766	PGSC0003DMP400001479	-2.49861	PGSC0003DMG400018124	PGSC0003DMP400031574	-2.45086	PGSC0003DMG400017257	PGSC0003DMP400030161	-2.66599
PGSC0003DMP400043851	PGSC0003DMG400025266	-2.30589	PGSC0003DMG402007406	PGSC0003DMP400013117	-2.48878	PGSC0003DMG400022032	PGSC0003DMP400038100	-2.43958	PGSC0003DMG400029841	PGSC0003DMP400051996	-2.66302
PGSC0003DMP400058646	PGSC0003DMG400036542	-2.30439	PGSC0003DMG400008504	PGSC0003DMP400014930	-2.48684	PGSC0003DMG400009559	PGSC0003DMP400016895	-2.43825	PGSC0003DMG400021354	PGSC0003DMP400037018	-2.64988
PGSC0003DMP400024704	PGSC0003DMG400014029	-2.3023	PGSC0003DMG400010249	PGSC0003DMP400018122	-2.48659	PGSC0003DMG400034813	PGSC0003DMP400056917	-2.43024	PGSC0003DMG400022775	PGSC0003DMP400039486	-2.64806
PGSC0003DMP400065696	PGSC0003DMG400043592	-2.3014	PGSC0003DMG400015896	PGSC0003DMP400027853	-2.48634	PGSC0003DMG400026222	PGSC0003DMP400045515	-2.41349	PGSC0003DMG402019042	PGSC0003DMP400033111	-2.64567
PGSC0003DMP400052288	PGSC0003DMG400030009	-2.30014	PGSC0003DMG400010147	PGSC0003DMP400017954	-2.47876	PGSC0003DMG402025662	PGSC0003DMP400044466	-2.41071	PGSC0003DMG400025797	PGSC0003DMP400044718	-2.63882
PGSC0003DMP400035339	PGSC0003DMG400020345	-2.29971	PGSC0003DMG400030994	PGSC0003DMP400053986	-2.45947	PGSC0003DMG400021884	PGSC0003DMP400037902	-2.40745	PGSC0003DMG400026723	PGSC0003DMP400046439	-2.63772
PGSC0003DMP400045676	PGSC0003DMG400026312	-2.29908	PGSC0003DMG402023713	PGSC0003DMP400041035	-2.45311	PGSC0003DMG400026723	PGSC0003DMP400046439	-2.39952	PGSC0003DMG400000270	PGSC0003DMP400000543	-2.63257
PGSC0003DMP400051249	PGSC0003DMG400029435	-2.29778	PGSC0003DMG400001760	PGSC0003DMP400003148	-2.45063	PGSC0003DMG401025754	PGSC0003DMP400044601	-2.38963	PGSC0003DMG400008001	PGSC0003DMP400014067	-2.62791
PGSC0003DMP400055395	PGSC0003DMG402032194	-2.29682	PGSC0003DMG400001402	PGSC0003DMP400002535	-2.45045	PGSC0003DMG400037424	PGSC0003DMP400059528	-2.38689	PGSC0003DMG400009103	PGSC0003DMP400016026	-2.62746
PGSC0003DMP400068338	PGSC0003DMG400046234	-2.29661	PGSC0003DMG400002732	PGSC0003DMP400004911	-2.43812	PGSC0003DMG400014702	PGSC0003DMP400025905	-2.37545	PGSC0003DMG400021877	PGSC0003DMP400037893	-2.62513
PGSC0003DMP400011863	PGSC0003DMG400006708	-2.28903	PGSC0003DMG400024120	PGSC0003DMP400041720	-2.43802	PGSC0003DMG400008712	PGSC0003DMP400015315	-2.37376	PGSC0003DMG400008645	PGSC0003DMP400015190	-2.62462
PGSC0003DMP400006063	PGSC0003DMG400003397	-2.2882	PGSC0003DMG400004921	PGSC0003DMP400008747	-2.43672	PGSC0003DMG400026231	PGSC0003DMP400045527	-2.37071	PGSC0003DMG400001848	PGSC0003DMP400003309	-2.61939
PGSC0003DMP400058901	PGSC0003DMG400036797	-2.28787	PGSC0003DMG400000688	PGSC0003DMP400001351	-2.43663	PGSC0003DMG400037470	PGSC0003DMP400059574	-2.36838	PGSC0003DMG400046152	PGSC0003DMP400068256	-2.61642
PGSC0003DMP400036856	PGSC0003DMG400021265	-2.28473	PGSC0003DMG400004535	PGSC0003DMP400008010	-2.43632	PGSC0003DMG400022775	PGSC0003DMP400039486	-2.3678	PGSC0003DMG400017252	PGSC0003DMP400030154	-2.61411
PGSC0003DMP400026451	PGSC0003DMG400015054	-2.28421	PGSC0003DMG400029434	PGSC0003DMP400051248	-2.43321	PGSC0003DMG402001552	PGSC0003DMP400002809	-2.36479	PGSC0003DMG400005892	PGSC0003DMP400010437	-2.61244
PGSC0003DMP400010408	PGSC0003DMG400005873	-2.28196	PGSC0003DMG400006997	PGSC0003DMP400012401	-2.43133	PGSC0003DMG400003984	PGSC0003DMP400007098	-2.36364	PGSC0003DMG400021574	PGSC0003DMP400037406	-2.60974
PGSC0003DMP400054200	PGSC0003DMG400031119	-2.27977	PGSC0003DMG400025487	PGSC0003DMP400044193	-2.42829	PGSC0003DMG400010028	PGSC0003DMP400017727	-2.36135	PGSC0003DMG400026335	PGSC0003DMP400045713	-2.60432
PGSC0003DMP400050475	PGSC0003DMG400028963	-2.27977	PGSC0003DMG400021678	PGSC0003DMP400037589	-2.42549	PGSC0003DMG400028581	PGSC0003DMP400049789	-2.35977	PGSC0003DMG400029745	PGSC0003DMP400051821	-2.60415
PGSC0003DMP400064078	PGSC0003DMG400041974	-2.27881	PGSC0003DMG400003871	PGSC0003DMP400006877	-2.41888	PGSC0003DMG400019402	PGSC0003DMP400033704	-2.35895	PGSC0003DMG400030282	PGSC0003DMP400052712	-2.60339
PGSC0003DMP400001091	PGSC0003DMG400000540	-2.27806	PGSC0003DMG400002208	PGSC0003DMP400003938	-2.41752	PGSC0003DMG402029595	PGSC0003DMP400051539	-2.35128	PGSC0003DMG400030167	PGSC0003DMP400052538	-2.60319
PGSC0003DMP400043844	PGSC0003DMG400025261	-2.27754	PGSC0003DMG400025246	PGSC0003DMP400043823	-2.4172	PGSC0003DMG400009848	PGSC0003DMP400017367	-2.35038	PGSC0003DMG400027804	PGSC0003DMP400048350	-2.60305
PGSC0003DMP400055807	PGSC0003DMG400033049	-2.27702	PGSC0003DMG400028581	PGSC0003DMP400049789	-2.41502	PGSC0003DMG402025754	PGSC0003DMP400044602	-2.34504	PGSC0003DMG400028751	PGSC0003DMP400050080	-2.60098
PGSC0003DMP400032866	PGSC0003DMG400018853	-2.27667	PGSC0003DMG400022372	PGSC0003DMP400038774	-2.41481	PGSC0003DMG400005147	PGSC0003DMP400009135	-2.34204	PGSC0003DMG400003649	PGSC0003DMP400006528	-2.60013
PGSC0003DMP400029316	PGSC0003DMG400016776	-2.27319	PGSC0003DMG402027271	PGSC0003DMP400047436	-2.41426	PGSC0003DMG400023198	PGSC0003DMP400040156	-2.34122	PGSC0003DMG400005860	PGSC0003DMP400010389	-2.5938
PGSC0003DMP400026882	PGSC0003DMG400015332	-2.2714	PGSC0003DMG400016773	PGSC0003DMP400029312	-2.40979	PGSC0003DMG400029841	PGSC0003DMP400051996	-2.33398	PGSC0003DMG400019502	PGSC0003DMP400033895	-2.59223
PGSC0003DMP400001122	PGSC0003DMG400000559	-2.27034	PGSC0003DMG400027101	PGSC0003DMP400047086	-2.40876	PGSC0003DMG400006248	PGSC0003DMP400011080	-2.33338	PGSC0003DMG400022427	PGSC0003DMP400038890	-2.58629
PGSC0003DMP400015894	PGSC0003DMG400009035	-2.26818	PGSC0003DMG400025267	PGSC0003DMP400043852	-2.4055	PGSC0003DMG400026722	PGSC0003DMP400046438	-2.32733	PGSC0003DMG402023844	PGSC0003DMP400041241	-2.57647
PGSC0003DMP400036073	PGSC0003DMG400020752	-2.26387	PGSC0003DMG400031376	PGSC0003DMP400054648	-2.40439	PGSC0003DMG400046353	PGSC0003DMP400068457	-2.32687	PGSC0003DMG400020709	PGSC0003DMP400036007	-2.56555
PGSC0003DMP400009649	PGSC0003DMG400005468	-2.26337	PGSC0003DMG400013199	PGSC0003DMP400023346	-2.40407	PGSC0003DMG400003102	PGSC0003DMP400005578	-2.3242	PGSC0003DMG400002943	PGSC0003DMP400005301	-2.56214
PGSC0003DMP400061367	PGSC0003DMG400039263	-2.26257	PGSC0003DMG400012607	PGSC0003DMP400022333	-2.4016	PGSC0003DMG400028152	PGSC0003DMP400048907	-2.32254	PGSC0003DMG400016797	PGSC0003DMP400029348	-2.55103
PGSC0003DMP400050729	PGSC0003DMG400029130	-2.26133	PGSC0003DMG400020724	PGSC0003DMP400036048	-2.39876	PGSC0003DMG400016906	PGSC0003DMP400029542	-2.31909	PGSC0003DMG400001498	PGSC0003DMP400002698	-2.54926
PGSC0003DMP400051248	PGSC0003DMG400029434	-2.25777	PGSC0003DMG400032162	PGSC0003DMP400055347	-2.39653	PGSC0003DMG400029503	PGSC0003DMP400051393	-2.30863	PGSC0003DMG400022645	PGSC0003DMP400039253	-2.54556
PGSC0003DMP400054900	PGSC0003DMG400031557	-2.25524	PGSC0003DMG400020701	PGSC0003DMP400035988	-2.39587	PGSC0003DMG400012962	PGSC0003DMP400022959	-2.30648	PGSC0003DMG400000869	PGSC0003DMP400001655	-2.54269
PGSC0003DMP400048260	PGSC0003DMG400027759	-2.25359	PGSC0003DMG400006956	PGSC0003DMP400012321	-2.39459	PGSC0003DMG400020456	PGSC0003DMP400035532	-2.30562	PGSC0003DMG400006222	PGSC0003DMP400011033	-2.5388
PGSC0003DMP400050727	PGSC0003DMG400029128	-2.25137	PGSC0003DMG400028505	PGSC0003DMP400049617	-2.39437	PGSC0003DMG400012049	PGSC0003DMP400021312	-2.30173	PGSC0003DMG400023248	PGSC0003DMP400040215	-2.53429
PGSC0003DMP400050938	PGSC0003DMG402029257	-2.24864	PGSC0003DMG400027019	PGSC0003DMP400046917	-2.39344	PGSC0003DMG400004090	PGSC0003DMP400007309	-2.29754	PGSC0003DMG400007024	PGSC0003DMP400012444	-2.53424
PGSC0003DMP400043850	PGSC0003DMG400025265	-2.24672	PGSC0003DMG400005269	PGSC0003DMP400009355	-2.39056	PGSC0003DMG400030444	PGSC0003DMP400052978	-2.29191	PGSC0003DMG400007295	PGSC0003DMP400012921	-2.53321
PGSC0003DMP400006792	PGSC0003DMG401003815	-2.24637	PGSC0003DMG400025266	PGSC0003DMP400043851	-2.38841	PGSC0003DMG400010457	PGSC0003DMP400018492	-2.28232	PGSC0003DMG400028986	PGSC0003DMP400050508	-2.53247
PGSC0003DMP400062364	PGSC0003DMG400040260	-2.24401	PGSC0003DMG400027925	PGSC0003DMP400048555	-2.3761	PGSC0003DMG400010854	PGSC0003DMP400019171	-2.28212	PGSC0003DMG400009375	PGSC0003DMP400016571	-2.52635
PGSC0003DMP400037856	PGSC0003DMG400021854	-2.2396	PGSC0003DMG400012318	PGSC0003DMP400021798	-2.36936	PGSC0003DMG400007452	PGSC0003DMP400013216	-2.27714	PGSC0003DMG400009388	PGSC0003DMP400016592	-2.52523
PGSC0003DMP400030325	PGSC0003DMG400017359	-2.23955	PGSC0003DMG400029799	PGSC0003DMP400051920	-2.36233	PGSC0003DMG400017199	PGSC0003DMP400030040	-2.27344	PGSC0003DMG400030658	PGSC0003DMP400053403	-2.52445
PGSC0003DMP400044978	PGSC0003DMG402025923	-2.23571	PGSC0003DMG400019410	PGSC0003DMP400033719	-2.35998	PGSC0003DMG400025017	PGSC0003DMP400043415	-2.27036	PGSC0003DMG401025958	PGSC0003DMP400045018	-2.52325
PGSC0003DMP400033533	PGSC0003DMG400019302	-2.22984	PGSC0003DMG400000843	PGSC0003DMP400001605	-2.35824	PGSC0003DMG400013828	PGSC0003DMP400024416	-2.26836	PGSC0003DMG400011013	PGSC0003DMP400019453	-2.52211
PGSC0003DMP400054552	PGSC0003DMG400031314	-2.2241	PGSC0003DMG400012175	PGSC0003DMP400021519	-2.35672	PGSC0003DMG400019641	PGSC0003DMP400034127	-2.26176	PGSC0003DMG400010726	PGSC0003DMP400018965	-2.50627
PGSC0003DMP400052652	PGSC0003DMG400030244	-2.22328	PGSC0003DMG400008801	PGSC0003DMP400015461	-2.35494	PGSC0003DMG400029849	PGSC0003DMP400052011	-2.25969	PGSC0003DMG400006184	PGSC0003DMP400010969	-2.50387
PGSC0003DMP400054569	PGSC0003DMG402031322	-2.22302	PGSC0003DMG400026542	PGSC0003DMP400046124	-2.34441	PGSC0003DMG400031310	PGSC0003DMP400054547	-2.25795	PGSC0003DMG400008914	PGSC0003DMP400015688	-2.49943
PGSC0003DMP400039799	PGSC0003DMG400022951	-2.22059	PGSC0003DMG400010022	PGSC0003DMP400017707	-2.34254	PGSC0003DMG400024630	PGSC0003DMP400042635	-2.2512	PGSC0003DMG400019963	PGSC0003DMP400034650	-2.4963
PGSC0003DMP400012921	PGSC0003DMG400007295	-2.21978	PGSC0003DMG400005892	PGSC0003DMP400010437	-2.34215	PGSC0003DMG400006369	PGSC0003DMP400011298	-2.24936	PGSC0003DMG400008484	PGSC0003DMP400014888	-2.4942
PGSC0003DMP400055347	PGSC0003DMG400032162	-2.21943	PGSC0003DMG400006319	PGSC0003DMP400011213	-2.3387	PGSC0003DMG402020702	PGSC0003DMP400035990	-2.23905	PGSC0003DMG400014420	PGSC0003DMP400025409	-2.49122
PGSC0003DMP400023545	PGSC0003DMG400013308	-2.21834	PGSC0003DMG400024530	PGSC0003DMP400042439	-2.3371	PGSC0003DMG400029746	PGSC0003DMP400051823	-2.23904	PGSC0003DMG400013999	PGSC0003DMP400024665	-2.48808
PGSC0003DMP400017951	PGSC0003DMG400010144	-2.21524	PGSC0003DMG401013731	PGSC0003DMP400024274	-2.33424	PGSC0003DMG400041108	PGSC0003DMP400063212	-2.23762	PGSC0003DMG400001333	PGSC0003DMP400002390	-2.48469
PGSC0003DMP400046118	PGSC0003DMG400026540	-2.21177	PGSC0003DMG400015052	PGSC0003DMP400026446	-2.33053	PGSC0003DMG400032285	PGSC0003DMP400055493	-2.23404	PGSC0003DMG400009125	PGSC0003DMP400016068	-2.48391
PGSC0003DMP400028515	PGSC0003DMG400016317	-2.21028	PGSC0003DMG402006935	PGSC0003DMP400012281	-2.32823	PGSC0003DMG400019361	PGSC0003DMP400033642	-2.23329	PGSC0003DMG402006926	PGSC0003DMP400012265	-2.48246
PGSC0003DMP400007723	PGSC0003DMG400004342	-2.20994	PGSC0003DMG400030731	PGSC0003DMP400053527	-2.32713	PGSC0003DMG400014358	PGSC0003DMP400025282	-2.23075	PGSC0003DMG400014358	PGSC0003DMP400025282	-2.48234
PGSC0003DMP400036896	PGSC0003DMG400021293	-2.20821	PGSC0003DMG403001316	PGSC0003DMP400002364	-2.31996	PGSC0003DMG400033046	PGSC0003DMP400055798	-2.22683	PGSC0003DMG400027914	PGSC0003DMP400048540	-2.48026
PGSC0003DMP400032663	PGSC0003DMG402018740	-2.20444	PGSC0003DMG400022822	PGSC0003DMP400039573	-2.31099	PGSC0003DMG400008868	PGSC0003DMP400015578	-2.22632	PGSC0003DMG400020261	PGSC0003DMP400035212	-2.47926
PGSC0003DMP400024025	PGSC0003DMG400013573	-2.20329	PGSC0003DMG402024737	PGSC0003DMP400042847	-2.30628	PGSC0003DMG400029745	PGSC0003DMP400051821	-2.22365	PGSC0003DMG400000779	PGSC0003DMP400001492	-2.47796
PGSC0003DMP400018122	PGSC0003DMG400010249	-2.2019	PGSC0003DMG400017552	PGSC0003DMP400030654	-2.30195	PGSC0003DMG400027019	PGSC0003DMP400046917	-2.22351	PGSC0003DMG401008663	PGSC0003DMP400015212	-2.47469
PGSC0003DMP400053045	PGSC0003DMG400030486	-2.20179	PGSC0003DMG404024620	PGSC0003DMP400042622	-2.2981	PGSC0003DMG400008649	PGSC0003DMP400015193	-2.2085	PGSC0003DMG400026722	PGSC0003DMP400046438	-2.47059
PGSC0003DMP400013605	PGSC0003DMG400007706	-2.20081	PGSC0003DMG400032792	PGSC0003DMP400055692	-2.29791	PGSC0003DMG400026379	PGSC0003DMP400045786	-2.20716	PGSC0003DMG400030057	PGSC0003DMP400052342	-2.47043
PGSC0003DMP400002758	PGSC0003DMG400001529	-2.1986	PGSC0003DMG400019083	PGSC0003DMP400033168	-2.29241	PGSC0003DMG400025856	PGSC0003DMP400044852	-2.20699	PGSC0003DMG400000519	PGSC0003DMP400001032	-2.46965
PGSC0003DMP400031782	PGSC0003DMG400018245	-2.19845	PGSC0003DMG400026001	PGSC0003DMP400045100	-2.29083	PGSC0003DMG400008484	PGSC0003DMP400014888	-2.19676	PGSC0003DMG400015702	PGSC0003DMP400027535	-2.4692
PGSC0003DMP400042385	PGSC0003DMG400024505	-2.19558	PGSC0003DMG400033046	PGSC0003DMP400055798	-2.29055	PGSC0003DMG400041682	PGSC0003DMP400063786	-2.19641	PGSC0003DMG400028699	PGSC0003DMP400049989	-2.46812
PGSC0003DMP400004060	PGSC0003DMG400002278	-2.19422	PGSC0003DMG400024602	PGSC0003DMP400042582	-2.2876	PGSC0003DMG400028193	PGSC0003DMP400049006	-2.19539	PGSC0003DMG400020114	PGSC0003DMP400034897	-2.45874
PGSC0003DMP400014575	PGSC0003DMG400008308	-2.19087	PGSC0003DMG400016774	PGSC0003DMP400029313	-2.28721	PGSC0003DMG400006349	PGSC0003DMP400011263	-2.19301	PGSC0003DMG400029464	PGSC0003DMP400051323	-2.45612
PGSC0003DMP400034720	PGSC0003DMG400020017	-2.1871	PGSC0003DMG400010316	PGSC0003DMP400018223	-2.28652	PGSC0003DMG400013405	PGSC0003DMP400023726	-2.18855	PGSC0003DMG400026692	PGSC0003DMP400046386	-2.45268
PGSC0003DMP400005301	PGSC0003DMG400002943	-2.18653	PGSC0003DMG400010038	PGSC0003DMP400017749	-2.28528	PGSC0003DMG400020939	PGSC0003DMP400036352	-2.18793	PGSC0003DMG400023180	PGSC0003DMP400040133	-2.44848
PGSC0003DMP400021032	PGSC0003DMG400011863	-2.1864	PGSC0003DMG400024938	PGSC0003DMP400043266	-2.28346	PGSC0003DMG400021891	PGSC0003DMP400037918	-2.18673	PGSC0003DMG400023198	PGSC0003DMP400040156	-2.43157
PGSC0003DMP400052726	PGSC0003DMG400030292	-2.18516	PGSC0003DMG400018054	PGSC0003DMP400031469	-2.27728	PGSC0003DMG400022341	PGSC0003DMP400038710	-2.18403	PGSC0003DMG402002888	PGSC0003DMP400005208	-2.4266
PGSC0003DMP400043262	PGSC0003DMG400024936	-2.18457	PGSC0003DMG400018129	PGSC0003DMP400031591	-2.27681	PGSC0003DMG400009349	PGSC0003DMP400016525	-2.16771	PGSC0003DMG400003100	PGSC0003DMP400005577	-2.42183
PGSC0003DMP400056089	PGSC0003DMG400033602	-2.1841	PGSC0003DMG400024399	PGSC0003DMP400042212	-2.27287	PGSC0003DMG400022448	PGSC0003DMP400038927	-2.16475	PGSC0003DMG402011367	PGSC0003DMP400020123	-2.42043
PGSC0003DMP400004610	PGSC0003DMG400002583	-2.18379	PGSC0003DMG400026255	PGSC0003DMP400045568	-2.26578	PGSC0003DMG400016374	PGSC0003DMP400028613	-2.16313	PGSC0003DMG400011948	PGSC0003DMP400021162	-2.40272
PGSC0003DMP400051479	PGSC0003DMG400029562	-2.18235	PGSC0003DMG402011367	PGSC0003DMP400020123	-2.26361	PGSC0003DMG400020576	PGSC0003DMP400035746	-2.16098	PGSC0003DMG400045494	PGSC0003DMP400067598	-2.40017
PGSC0003DMP400036046	PGSC0003DMG400020723	-2.18218	PGSC0003DMG402029257	PGSC0003DMP400050938	-2.25436	PGSC0003DMG400016065	PGSC0003DMP400028084	-2.1604	PGSC0003DMG400002939	PGSC0003DMP400005297	-2.39891
PGSC0003DMP400008991	PGSC0003DMG401005047	-2.17985	PGSC0003DMG403004173	PGSC0003DMP400007470	-2.25394	PGSC0003DMG400016458	PGSC0003DMP400028789	-2.15434	PGSC0003DMG400002321	PGSC0003DMP400004140	-2.39864
PGSC0003DMP400049652	PGSC0003DMG400028518	-2.1768	PGSC0003DMG400032276	PGSC0003DMP400055486	-2.24959	PGSC0003DMG400009337	PGSC0003DMP400016491	-2.14896	PGSC0003DMG400023751	PGSC0003DMP400041097	-2.39501
PGSC0003DMP400061478	PGSC0003DMG400039374	-2.17674	PGSC0003DMG402022640	PGSC0003DMP400039249	-2.24788	PGSC0003DMG400024080	PGSC0003DMP400041664	-2.14866	PGSC0003DMG400020576	PGSC0003DMP400035746	-2.37997
PGSC0003DMP400043385	PGSC0003DMG400024998	-2.17452	PGSC0003DMG400002275	PGSC0003DMP400004056	-2.2458	PGSC0003DMG400036519	PGSC0003DMP400058623	-2.1444	PGSC0003DMG400017758	PGSC0003DMP400031035	-2.37611
PGSC0003DMP400040393	PGSC0003DMG400023361	-2.17319	PGSC0003DMG402008784	PGSC0003DMP400015433	-2.24093	PGSC0003DMG400001416	PGSC0003DMP400002555	-2.1432	PGSC0003DMG400008146	PGSC0003DMP400014331	-2.36244
PGSC0003DMP400024217	PGSC0003DMG400013696	-2.16874	PGSC0003DMG400023764	PGSC0003DMP400041121	-2.24058	PGSC0003DMG400005889	PGSC0003DMP400010434	-2.14143	PGSC0003DMG400017199	PGSC0003DMP400030040	-2.35853
PGSC0003DMP400043432	PGSC0003DMG400025027	-2.16704	PGSC0003DMG400002045	PGSC0003DMP400003658	-2.24053	PGSC0003DMG402012197	PGSC0003DMP400021559	-2.14125	PGSC0003DMG400021884	PGSC0003DMP400037902	-2.35342
PGSC0003DMP400017602	PGSC0003DMG400009973	-2.16684	PGSC0003DMG400030282	PGSC0003DMP400052712	-2.23308	PGSC0003DMG400020139	PGSC0003DMP400034949	-2.14101	PGSC0003DMG400033634	PGSC0003DMP400056120	-2.3506
PGSC0003DMP400004056	PGSC0003DMG400002275	-2.16657	PGSC0003DMG400008047	PGSC0003DMP400014158	-2.23183	PGSC0003DMG400001862	PGSC0003DMP400003334	-2.13973	PGSC0003DMG400032157	PGSC0003DMP400055328	-2.3489
PGSC0003DMP400017843	PGSC0003DMG400010072	-2.16622	PGSC0003DMG400033883	PGSC0003DMP400056272	-2.23052	PGSC0003DMG400019643	PGSC0003DMP400034130	-2.13957	PGSC0003DMG400003416	PGSC0003DMP400006094	-2.34772
PGSC0003DMP400055130	PGSC0003DMG400031852	-2.16582	PGSC0003DMG400004393	PGSC0003DMP400007797	-2.22542	PGSC0003DMG400014779	PGSC0003DMP400026007	-2.13065	PGSC0003DMG400024704	PGSC0003DMP400042753	-2.34495
PGSC0003DMP400008184	PGSC0003DMG400004626	-2.16497	PGSC0003DMG400020799	PGSC0003DMP400036157	-2.2225	PGSC0003DMG400019362	PGSC0003DMP400033643	-2.12755	PGSC0003DMG400000910	PGSC0003DMP400001723	-2.33996
PGSC0003DMP400037079	PGSC0003DMG400021390	-2.16344	PGSC0003DMG400006023	PGSC0003DMP400010694	-2.22223	PGSC0003DMG400030357	PGSC0003DMP400052837	-2.11803	PGSC0003DMG400001092	PGSC0003DMP400002031	-2.32906
PGSC0003DMP400049692	PGSC0003DMG401028532	-2.15884	PGSC0003DMG400008015	PGSC0003DMP400014092	-2.22179	PGSC0003DMG400030826	PGSC0003DMP400053697	-2.11626	PGSC0003DMG400018780	PGSC0003DMP400032728	-2.32527
PGSC0003DMP400017274	PGSC0003DMG400009783	-2.15486	PGSC0003DMG400017252	PGSC0003DMP400030154	-2.21968	PGSC0003DMG400032157	PGSC0003DMP400055328	-2.10999	PGSC0003DMG402022316	PGSC0003DMP400020052	-2.3248
PGSC0003DMP400044384	PGSC0003DMG400025614	-2.15306	PGSC0003DMG400007295	PGSC0003DMP400012921	-2.21962	PGSC0003DMG400006371	PGSC0003DMP400011301	-2.10841	PGSC0003DMG400021331	PGSC0003DMP400036966	-2.32451
PGSC0003DMP400018434	PGSC0003DMG400010427	-2.15187	PGSC0003DMG400021889	PGSC0003DMP400037914	-2.21698	PGSC0003DMG400005704	PGSC0003DMP400010071	-2.10805	PGSC0003DMG400026513	PGSC0003DMP400046057	-2.31747
PGSC0003DMP400002752	PGSC0003DMG400001523	-2.15098	PGSC0003DMG401012192	PGSC0003DMP400021548	-2.21312	PGSC0003DMG400031261	PGSC0003DMP400054475	-2.10542	PGSC0003DMG400008850	PGSC0003DMP400015537	-2.31527
PGSC0003DMP400002814	PGSC0003DMG401001552	-2.15067	PGSC0003DMG400014594	PGSC0003DMP400025705	-2.21256	PGSC0003DMG400022432	PGSC0003DMP400038897	-2.10531	PGSC0003DMG400008801	PGSC0003DMP400015461	-2.31103
PGSC0003DMP400045381	PGSC0003DMG400026154	-2.1486	PGSC0003DMG400005137	PGSC0003DMP400009119	-2.21048	PGSC0003DMG400002597	PGSC0003DMP400004639	-2.10524	PGSC0003DMG400017439	PGSC0003DMP400030470	-2.3092
PGSC0003DMP400040735	PGSC0003DMG400023530	-2.14807	PGSC0003DMG400006989	PGSC0003DMP400012380	-2.20807	PGSC0003DMG400025911	PGSC0003DMP400044962	-2.10434	PGSC0003DMG400027046	PGSC0003DMP400046972	-2.30909
PGSC0003DMP400013117	PGSC0003DMG402007406	-2.14733	PGSC0003DMG400033104	PGSC0003DMP400055878	-2.20781	PGSC0003DMG400047273	PGSC0003DMP400069377	-2.10431	PGSC0003DMG400021891	PGSC0003DMP400037918	-2.30242
PGSC0003DMP400053986	PGSC0003DMG400030994	-2.14693	PGSC0003DMG400003084	PGSC0003DMP400005544	-2.20573	PGSC0003DMG400009889	PGSC0003DMP400017442	-2.09564	PGSC0003DMG400003834	PGSC0003DMP400006823	-2.29367
PGSC0003DMP400055135	PGSC0003DMG400031860	-2.14491	PGSC0003DMG400019196	PGSC0003DMP400033351	-2.20116	PGSC0003DMG400004284	PGSC0003DMP400007624	-2.09067	PGSC0003DMG400000706	PGSC0003DMP400001378	-2.28887
PGSC0003DMP400005490	PGSC0003DMG400003057	-2.14397	PGSC0003DMG400026251	PGSC0003DMP400045563	-2.20078	PGSC0003DMG400015370	PGSC0003DMP400026950	-2.0863	PGSC0003DMG400005704	PGSC0003DMP400010071	-2.28815
PGSC0003DMP400036049	PGSC0003DMG400020725	-2.13948	PGSC0003DMG400001774	PGSC0003DMP400003170	-2.2001	PGSC0003DMG400012403	PGSC0003DMP400021925	-2.07949	PGSC0003DMG400025877	PGSC0003DMP400044887	-2.2843
PGSC0003DMP400055733	PGSC0003DMG400032826	-2.13911	PGSC0003DMG400022436	PGSC0003DMP400038906	-2.19999	PGSC0003DMG402000764	PGSC0003DMP400001477	-2.07911	PGSC0003DMG400003102	PGSC0003DMP400005578	-2.28416
PGSC0003DMP400024274	PGSC0003DMG401013731	-2.13751	PGSC0003DMG402019242	PGSC0003DMP400033435	-2.19957	PGSC0003DMG400021376	PGSC0003DMP400037056	-2.07869	PGSC0003DMG400013894	PGSC0003DMP400024510	-2.28143
PGSC0003DMP400051503	PGSC0003DMG400029576	-2.1364	PGSC0003DMG400026914	PGSC0003DMP400046723	-2.19953	PGSC0003DMG400028960	PGSC0003DMP400050470	-2.0768	PGSC0003DMG400029456	PGSC0003DMP400051312	-2.2774
PGSC0003DMP400005235	PGSC0003DMG400002906	-2.13383	PGSC0003DMG400021354	PGSC0003DMP400037018	-2.19799	PGSC0003DMG400027943	PGSC0003DMP400048575	-2.0767	PGSC0003DMG400012641	PGSC0003DMP400022396	-2.27446
PGSC0003DMP400026812	PGSC0003DMG400015290	-2.13369	PGSC0003DMG400021834	PGSC0003DMP400037825	-2.19737	PGSC0003DMG400003568	PGSC0003DMP400006370	-2.07589	PGSC0003DMG400030010	PGSC0003DMP400052289	-2.26434
PGSC0003DMP400042612	PGSC0003DMG400024615	-2.12223	PGSC0003DMG400021828	PGSC0003DMP400037815	-2.19411	PGSC0003DMG400029713	PGSC0003DMP400051760	-2.07356	PGSC0003DMG402019961	PGSC0003DMP400034645	-2.26329
PGSC0003DMP400055878	PGSC0003DMG400033104	-2.12086	PGSC0003DMG400036405	PGSC0003DMP400058509	-2.19276	PGSC0003DMG400030051	PGSC0003DMP400052337	-2.0718	PGSC0003DMG400017299	PGSC0003DMP400030226	-2.26241
PGSC0003DMP400013227	PGSC0003DMG401007461	-2.11804	PGSC0003DMG400022836	PGSC0003DMP400039599	-2.18591	PGSC0003DMG400004616	PGSC0003DMP400008168	-2.06564	PGSC0003DMG400003518	PGSC0003DMP400006270	-2.26187
PGSC0003DMP400034318	PGSC0003DMG400019746	-2.11732	PGSC0003DMG402023844	PGSC0003DMP400041241	-2.18376	PGSC0003DMG402019961	PGSC0003DMP400034645	-2.05899	PGSC0003DMG401019343	PGSC0003DMP400033608	-2.26133
PGSC0003DMP400043811	PGSC0003DMG400025239	-2.11497	PGSC0003DMG400023230	PGSC0003DMP400040188	-2.18028	PGSC0003DMG400003710	PGSC0003DMP400006617	-2.0515	PGSC0003DMG402012883	PGSC0003DMP400022821	-2.25933
PGSC0003DMP400055798	PGSC0003DMG400033046	-2.11416	PGSC0003DMG400024936	PGSC0003DMP400043262	-2.18005	PGSC0003DMG400005515	PGSC0003DMP400009720	-2.04995	PGSC0003DMG400002958	PGSC0003DMP400005329	-2.2465
PGSC0003DMP400007291	PGSC0003DMG400004080	-2.11009	PGSC0003DMG400004547	PGSC0003DMP400008029	-2.17951	PGSC0003DMG400030809	PGSC0003DMP400053661	-2.04813	PGSC0003DMG400017369	PGSC0003DMP400030334	-2.23906
PGSC0003DMP400007725	PGSC0003DMG400004343	-2.10767	PGSC0003DMG400005061	PGSC0003DMP400009020	-2.17922	PGSC0003DMG402005932	PGSC0003DMP400010520	-2.04755	PGSC0003DMG400040066	PGSC0003DMP400062170	-2.23178
PGSC0003DMP400000689	PGSC0003DMG400000348	-2.10754	PGSC0003DMG400009411	PGSC0003DMP400016636	-2.17643	PGSC0003DMG400040401	PGSC0003DMP400062505	-2.04696	PGSC0003DMG400006841	PGSC0003DMP400012122	-2.2311
PGSC0003DMP400042887	PGSC0003DMG400024754	-2.10127	PGSC0003DMG400006162	PGSC0003DMP400010932	-2.174	PGSC0003DMG400017252	PGSC0003DMP400030154	-2.04571	PGSC0003DMG400020437	PGSC0003DMP400035499	-2.21446
PGSC0003DMP400055552	PGSC0003DMG400032510	-2.09733	PGSC0003DMG400022343	PGSC0003DMP400038712	-2.17011	PGSC0003DMG400008801	PGSC0003DMP400015461	-2.04247	PGSC0003DMG400021846	PGSC0003DMP400037847	-2.21138
PGSC0003DMP400048822	PGSC0003DMG400028102	-2.09539	PGSC0003DMG400015560	PGSC0003DMP400027274	-2.16812	PGSC0003DMG400023248	PGSC0003DMP400040215	-2.04155	PGSC0003DMG402025662	PGSC0003DMP400044466	-2.20693
PGSC0003DMP400003658	PGSC0003DMG400002045	-2.09222	PGSC0003DMG400021376	PGSC0003DMP400037056	-2.16704	PGSC0003DMG400005207	PGSC0003DMP400009254	-2.04096	PGSC0003DMG400015341	PGSC0003DMP400026900	-2.20262
PGSC0003DMP400032413	PGSC0003DMG401018603	-2.09166	PGSC0003DMG400026481	PGSC0003DMP400045997	-2.16609	PGSC0003DMG400006086	PGSC0003DMP400010798	-2.03357	PGSC0003DMG400005649	PGSC0003DMP400009947	-2.1993
PGSC0003DMP400044064	PGSC0003DMG400025400	-2.09072	PGSC0003DMG402022316	PGSC0003DMP400020052	-2.16375	PGSC0003DMG400009623	PGSC0003DMP400017000	-2.03198	PGSC0003DMG400016248	PGSC0003DMP400028383	-2.19792
PGSC0003DMP400056120	PGSC0003DMG400033634	-2.09067	PGSC0003DMG401018293	PGSC0003DMP400031890	-2.16147	PGSC0003DMG400007024	PGSC0003DMP400012444	-2.03181	PGSC0003DMG400019038	PGSC0003DMP400033106	-2.19169
PGSC0003DMP400005936	PGSC0003DMG400003305	-2.08899	PGSC0003DMG400014888	PGSC0003DMP400026195	-2.16111	PGSC0003DMG400022315	PGSC0003DMP400038674	-2.03157	PGSC0003DMG400041682	PGSC0003DMP400063786	-2.18471
PGSC0003DMP400013857	PGSC0003DMG400007864	-2.08816	PGSC0003DMG400005731	PGSC0003DMP400010171	-2.16028	PGSC0003DMG400009351	PGSC0003DMP400016528	-2.0304	PGSC0003DMG400010854	PGSC0003DMP400019171	-2.18271
PGSC0003DMP400006006	PGSC0003DMG400003353	-2.08647	PGSC0003DMG400011325	PGSC0003DMP400020052	-2.1578	PGSC0003DMG400029434	PGSC0003DMP400051248	-2.02904	PGSC0003DMG400006242	PGSC0003DMP400011060	-2.18201
PGSC0003DMP400007644	PGSC0003DMG400004294	-2.08603	PGSC0003DMG401020453	PGSC0003DMP400035527	-2.15693	PGSC0003DMG400001660	PGSC0003DMP400002987	-2.0269	PGSC0003DMG400029338	PGSC0003DMP400051082	-2.17856
PGSC0003DMP400044048	PGSC0003DMG400025395	-2.08421	PGSC0003DMG400024594	PGSC0003DMP400042569	-2.15653	PGSC0003DMG401000668	PGSC0003DMP400001315	-2.02332	PGSC0003DMG400019361	PGSC0003DMP400033642	-2.17481
PGSC0003DMP400028089	PGSC0003DMG400016068	-2.08307	PGSC0003DMG401022600	PGSC0003DMP400039162	-2.15523	PGSC0003DMG400028483	PGSC0003DMP400049578	-2.02023	PGSC0003DMG400025614	PGSC0003DMP400044384	-2.16999
PGSC0003DMP400048084	PGSC0003DMG400027647	-2.0822	PGSC0003DMG400023940	PGSC0003DMP400041384	-2.15519	PGSC0003DMG400023962	PGSC0003DMP400041422	-2.0198	PGSC0003DMG400008673	PGSC0003DMP400015232	-2.16686
PGSC0003DMP400020959	PGSC0003DMG400011821	-2.08211	PGSC0003DMG400030624	PGSC0003DMP400053334	-2.14985	PGSC0003DMG400031495	PGSC0003DMP400054821	-2.01943	PGSC0003DMG400007230	PGSC0003DMP400012825	-2.16312
PGSC0003DMP400015450	PGSC0003DMG400008794	-2.07888	PGSC0003DMG401029358	PGSC0003DMP400051124	-2.14894	PGSC0003DMG400010499	PGSC0003DMP400018579	-2.01078	PGSC0003DMG400041536	PGSC0003DMP400063640	-2.16277
PGSC0003DMP400049332	PGSC0003DMG401028367	-2.07544	PGSC0003DMG400030496	PGSC0003DMP400053059	-2.14808	PGSC0003DMG400029662	PGSC0003DMP400051672	-2.00942	PGSC0003DMG400012168	PGSC0003DMP400021503	-2.16257
PGSC0003DMP400045347	PGSC0003DMG400026136	-2.06995	PGSC0003DMG400006606	PGSC0003DMP400011673	-2.14808	PGSC0003DMG400019386	PGSC0003DMP400033672	-2.00421	PGSC0003DMG400019460	PGSC0003DMP400033833	-2.15813
PGSC0003DMP400015806	PGSC0003DMG402008987	-2.06823	PGSC0003DMG400012168	PGSC0003DMP400021503	-2.14752	PGSC0003DMG400007689	PGSC0003DMP400013587	-2.00331	PGSC0003DMG400010148	PGSC0003DMP400017955	-2.14829
PGSC0003DMP400052712	PGSC0003DMG400030282	-2.06755	PGSC0003DMG400005182	PGSC0003DMP400009200	-2.14714	PGSC0003DMG401020927	PGSC0003DMP400036339	-2.00322	PGSC0003DMG400037662	PGSC0003DMP400059766	-2.1466
PGSC0003DMP400017144	PGSC0003DMG400009710	-2.06705	PGSC0003DMG400029742	PGSC0003DMP400051816	-2.14289	PGSC0003DMG400029046	PGSC0003DMP400050606	-2.00125	PGSC0003DMG402017934	PGSC0003DMP400031280	-2.14327
PGSC0003DMP400021193	PGSC0003DMG400011972	-2.06587	PGSC0003DMG400040734	PGSC0003DMP400062838	-2.13455	PGSC0003DMG400028390	PGSC0003DMP400049390	2.00004	PGSC0003DMG400012589	PGSC0003DMP400022299	-2.1431
PGSC0003DMP400030840	PGSC0003DMG400017655	-2.06545	PGSC0003DMG400026139	PGSC0003DMP400045351	-2.13432	PGSC0003DMG400030340	PGSC0003DMP400052808	2.00018	PGSC0003DMG400021784	PGSC0003DMP400037741	-2.14289
PGSC0003DMP400013930	PGSC0003DMG401007901	-2.06329	PGSC0003DMG400009040	PGSC0003DMP400015903	-2.13283	PGSC0003DMG400031861	PGSC0003DMP400055136	2.00338	PGSC0003DMG400026379	PGSC0003DMP400045786	-2.14058
PGSC0003DMP400002022	PGSC0003DMG400001086	-2.0629	PGSC0003DMG400027480	PGSC0003DMP400047790	-2.12947	PGSC0003DMG400047044	PGSC0003DMP400069148	2.00617	PGSC0003DMG400008749	PGSC0003DMP400015381	-2.13331
PGSC0003DMP400036300	PGSC0003DMG400020899	-2.06274	PGSC0003DMG400034813	PGSC0003DMP400056917	-2.12876	PGSC0003DMG400008593	PGSC0003DMP400015101	2.00671	PGSC0003DMG400015370	PGSC0003DMP400026950	-2.13052
PGSC0003DMP400006706	PGSC0003DMG400003754	-2.06099	PGSC0003DMG400026099	PGSC0003DMP400045288	-2.12769	PGSC0003DMG400000098	PGSC0003DMP400000222	2.00677	PGSC0003DMG400010254	PGSC0003DMP400018126	-2.12868
PGSC0003DMP400039610	PGSC0003DMG400022848	-2.05853	PGSC0003DMG400012894	PGSC0003DMP400022837	-2.12742	PGSC0003DMG400002049	PGSC0003DMP400003665	2.0068	PGSC0003DMG400016781	PGSC0003DMP400029323	-2.12851
PGSC0003DMP400003825	PGSC0003DMG400002138	-2.05738	PGSC0003DMG400016458	PGSC0003DMP400028789	-2.12735	PGSC0003DMG400011531	PGSC0003DMP400020416	2.00725	PGSC0003DMG400014419	PGSC0003DMP400025407	-2.12761
PGSC0003DMP400033498	PGSC0003DMG400019278	-2.05418	PGSC0003DMG400019350	PGSC0003DMP400033626	-2.12596	PGSC0003DMG400023181	PGSC0003DMP400040134	2.0073	PGSC0003DMG400015677	PGSC0003DMP400027474	-2.12612
PGSC0003DMP400013977	PGSC0003DMG400007948	-2.05264	PGSC0003DMG400030161	PGSC0003DMP400052533	-2.12572	PGSC0003DMG400004123	PGSC0003DMP400007368	2.01813	PGSC0003DMG400030357	PGSC0003DMP400052837	-2.1252
PGSC0003DMP400046917	PGSC0003DMG400027019	-2.04988	PGSC0003DMG400012228	PGSC0003DMP400021636	-2.12028	PGSC0003DMG400017407	PGSC0003DMP400030408	2.0212	PGSC0003DMG400009174	PGSC0003DMP400016175	-2.1219
PGSC0003DMP400007669	PGSC0003DMG400004312	-2.04296	PGSC0003DMG400006824	PGSC0003DMP400012086	-2.11703	PGSC0003DMG400032181	PGSC0003DMP400055380	2.02275	PGSC0003DMG400021834	PGSC0003DMP400037825	-2.1208
PGSC0003DMP400008747	PGSC0003DMG400004921	-2.04153	PGSC0003DMG400022502	PGSC0003DMP400039010	-2.11579	PGSC0003DMG400017281	PGSC0003DMP400030192	2.02415	PGSC0003DMG400026945	PGSC0003DMP400046773	-2.11051
PGSC0003DMP400029260	PGSC0003DMG400016733	-2.04016	PGSC0003DMG400030925	PGSC0003DMP400053874	-2.11001	PGSC0003DMG400025985	PGSC0003DMP400045078	2.0244	PGSC0003DMG400024908	PGSC0003DMP400043198	-2.10887
PGSC0003DMP400013579	PGSC0003DMG400007684	-2.03562	PGSC0003DMG402007356	PGSC0003DMP400013026	-2.10912	PGSC0003DMG400000302	PGSC0003DMP400000602	2.0316	PGSC0003DMG400029761	PGSC0003DMP400051856	-2.10868
PGSC0003DMP400049303	PGSC0003DMG400028352	-2.03526	PGSC0003DMG400000711	PGSC0003DMP400001390	-2.10807	PGSC0003DMG400000048	PGSC0003DMP400000117	2.03446	PGSC0003DMG400000556	PGSC0003DMP400001116	-2.10518
PGSC0003DMP400038896	PGSC0003DMG400022431	-2.03498	PGSC0003DMG400018914	PGSC0003DMP400032949	-2.10631	PGSC0003DMG400015319	PGSC0003DMP400026849	2.03474	PGSC0003DMG400011912	PGSC0003DMP400021104	-2.10474
PGSC0003DMP400055530	PGSC0003DMG400032498	-2.03347	PGSC0003DMG400000631	PGSC0003DMP400001256	-2.10589	PGSC0003DMG400033691	PGSC0003DMP400056206	2.0358	PGSC0003DMG400014365	PGSC0003DMP400025289	-2.10328
PGSC0003DMP400050728	PGSC0003DMG400029129	-2.03314	PGSC0003DMG400010145	PGSC0003DMP400017952	-2.10332	PGSC0003DMG400012566	PGSC0003DMP400022242	2.03699	PGSC0003DMG400047314	PGSC0003DMP400069418	-2.10092
PGSC0003DMP400054035	PGSC0003DMG400031025	-2.03027	PGSC0003DMG400006607	PGSC0003DMP400011675	-2.10029	PGSC0003DMG400003155	PGSC0003DMP400005703	2.04066	PGSC0003DMG401014333	PGSC0003DMP400025252	-2.09693
PGSC0003DMP400039927	PGSC0003DMG400023039	-2.03017	PGSC0003DMG400028699	PGSC0003DMP400049989	-2.09676	PGSC0003DMG400014140	PGSC0003DMP400024854	2.04091	PGSC0003DMG400005889	PGSC0003DMP400010434	-2.09642
PGSC0003DMP400059528	PGSC0003DMG400037424	-2.02985	PGSC0003DMG400007801	PGSC0003DMP400013753	-2.0949	PGSC0003DMG400011542	PGSC0003DMP400020481	2.04479	PGSC0003DMG400020283	PGSC0003DMP400035235	-2.09312
PGSC0003DMP400041508	PGSC0003DMG400024003	-2.02735	PGSC0003DMG400026312	PGSC0003DMP400045676	-2.09428	PGSC0003DMG400017183	PGSC0003DMP400029999	2.0451	PGSC0003DMG400016620	PGSC0003DMP400029055	-2.0927
PGSC0003DMP400018968	PGSC0003DMG400010728	-2.02667	PGSC0003DMG400027742	PGSC0003DMP400048241	-2.09419	PGSC0003DMG402026866	PGSC0003DMP400046648	2.0458	PGSC0003DMG400024796	PGSC0003DMP400042970	-2.0871
PGSC0003DMP400030154	PGSC0003DMG400017252	-2.02562	PGSC0003DMG400010117	PGSC0003DMP400017915	-2.0939	PGSC0003DMG401008136	PGSC0003DMP400014311	2.04712	PGSC0003DMG401017090	PGSC0003DMP400029875	-2.08564
PGSC0003DMP400026405	PGSC0003DMG400015015	-2.02531	PGSC0003DMG400028120	PGSC0003DMP400048855	-2.09258	PGSC0003DMG400011213	PGSC0003DMP400019844	2.04755	PGSC0003DMG402007406	PGSC0003DMP400013117	-2.08454
PGSC0003DMP400052907	PGSC0003DMG400030397	-2.02395	PGSC0003DMG400003921	PGSC0003DMP400006978	-2.09074	PGSC0003DMG400023762	PGSC0003DMP400041119	2.05	PGSC0003DMG400010713	PGSC0003DMP400018948	-2.08151
PGSC0003DMP400044499	PGSC0003DMG401025689	-2.02036	PGSC0003DMG400007458	PGSC0003DMP400013222	-2.09024	PGSC0003DMG400002745	PGSC0003DMP400004919	2.05162	PGSC0003DMG400023731	PGSC0003DMP400041067	-2.07507
PGSC0003DMP400042520	PGSC0003DMG400024569	-2.01967	PGSC0003DMG400012436	PGSC0003DMP400021996	-2.08927	PGSC0003DMG400007132	PGSC0003DMP400012639	2.05263	PGSC0003DMG400006349	PGSC0003DMP400011263	-2.07403
PGSC0003DMP400035312	PGSC0003DMG400020334	-2.0191	PGSC0003DMG400025265	PGSC0003DMP400043850	-2.08785	PGSC0003DMG400008587	PGSC0003DMP400015089	2.05268	PGSC0003DMG402003983	PGSC0003DMP400007096	-2.07316
PGSC0003DMP400054136	PGSC0003DMG400031079	-2.01836	PGSC0003DMG400018011	PGSC0003DMP400031413	-2.08128	PGSC0003DMG400007783	PGSC0003DMP400013703	2.0563	PGSC0003DMG400013187	PGSC0003DMP400023328	-2.07229
PGSC0003DMP400037274	PGSC0003DMG400021502	-2.01835	PGSC0003DMG402027133	PGSC0003DMP400047139	-2.08039	PGSC0003DMG400027758	PGSC0003DMP400048259	2.05698	PGSC0003DMG400007090	PGSC0003DMP400012576	-2.07164
PGSC0003DMP400002005	PGSC0003DMG400001075	-2.01753	PGSC0003DMG400029131	PGSC0003DMP400050730	-2.07608	PGSC0003DMG400005080	PGSC0003DMP400009047	2.05838	PGSC0003DMG400011703	PGSC0003DMP400020752	-2.06872
PGSC0003DMP400025712	PGSC0003DMG400014600	-2.01724	PGSC0003DMG400009349	PGSC0003DMP400016525	-2.07339	PGSC0003DMG401029444	PGSC0003DMP400051284	2.05868	PGSC0003DMG400012022	PGSC0003DMP400021267	-2.06726
PGSC0003DMP400000994	PGSC0003DMG400000505	-2.01567	PGSC0003DMG400011009	PGSC0003DMP400019444	-2.06872	PGSC0003DMG400011323	PGSC0003DMP400020047	2.059	PGSC0003DMG400006789	PGSC0003DMP400012011	-2.06647
PGSC0003DMP400023250	PGSC0003DMG402013133	-2.01373	PGSC0003DMG400032231	PGSC0003DMP400055433	-2.06859	PGSC0003DMG401005133	PGSC0003DMP400009110	2.059	PGSC0003DMG400026214	PGSC0003DMP400045495	-2.06401
PGSC0003DMP400047327	PGSC0003DMG400027233	-2.01344	PGSC0003DMG400023170	PGSC0003DMP400040122	-2.06835	PGSC0003DMG400004454	PGSC0003DMP400007913	2.05933	PGSC0003DMG400003040	PGSC0003DMP400005463	-2.06249
PGSC0003DMP400033934	PGSC0003DMG400019527	-2.01001	PGSC0003DMG400002414	PGSC0003DMP400004292	-2.06761	PGSC0003DMG400006604	PGSC0003DMP400011665	2.05994	PGSC0003DMG400000282	PGSC0003DMP400000565	-2.05539
PGSC0003DMP400044475	PGSC0003DMG400025667	-2.00697	PGSC0003DMG400010859	PGSC0003DMP400019188	-2.06617	PGSC0003DMG400012994	PGSC0003DMP400023019	2.06189	PGSC0003DMG400017757	PGSC0003DMP400031034	-2.05485
PGSC0003DMP400040156	PGSC0003DMG400023198	-2.00507	PGSC0003DMG400021422	PGSC0003DMP400037128	-2.0651	PGSC0003DMG400008481	PGSC0003DMP400014884	2.06219	PGSC0003DMG400020809	PGSC0003DMP400036173	-2.05372
PGSC0003DMP400047526	PGSC0003DMG400027333	-2.00497	PGSC0003DMG400006242	PGSC0003DMP400011060	-2.06315	PGSC0003DMG400000457	PGSC0003DMP400000902	2.06327	PGSC0003DMG400028193	PGSC0003DMP400049006	-2.05274
PGSC0003DMP400004911	PGSC0003DMG400002732	-2.00473	PGSC0003DMG400029338	PGSC0003DMP400051082	-2.06288	PGSC0003DMG400030786	PGSC0003DMP400053622	2.06354	PGSC0003DMG400009903	PGSC0003DMP400017476	-2.05241
PGSC0003DMP400043644	PGSC0003DMG400025148	-2.00206	PGSC0003DMG400031791	PGSC0003DMP400055021	-2.05934	PGSC0003DMG400030377	PGSC0003DMP400052880	2.06663	PGSC0003DMG400028692	PGSC0003DMP400049982	-2.04995
PGSC0003DMP400051976	PGSC0003DMG400029830	-2.00003	PGSC0003DMG400030837	PGSC0003DMP400053718	-2.0589	PGSC0003DMG400021292	PGSC0003DMP400036894	2.06712	PGSC0003DMG400013308	PGSC0003DMP400023545	-2.04856
PGSC0003DMP400020557	PGSC0003DMG400011575	2.00014	PGSC0003DMG400027046	PGSC0003DMP400046972	-2.0577	PGSC0003DMG400025631	PGSC0003DMP400044418	2.06771	PGSC0003DMG400021398	PGSC0003DMP400037085	-2.0481
PGSC0003DMP400026402	PGSC0003DMG400015011	2.00055	PGSC0003DMG400028182	PGSC0003DMP400048981	-2.05573	PGSC0003DMG400007152	PGSC0003DMP400012683	2.06988	PGSC0003DMG400029247	PGSC0003DMP400050915	-2.04646
PGSC0003DMP400026759	PGSC0003DMG400015257	2.0007	PGSC0003DMG400008022	PGSC0003DMP400014111	-2.05457	PGSC0003DMG400004674	PGSC0003DMP400008278	2.06995	PGSC0003DMG402005932	PGSC0003DMP400010520	-2.03943
PGSC0003DMP400030158	PGSC0003DMG400017255	2.00179	PGSC0003DMG400014304	PGSC0003DMP400025198	-2.05427	PGSC0003DMG400006931	PGSC0003DMP400012274	2.07078	PGSC0003DMG400040260	PGSC0003DMP400062364	-2.03603
PGSC0003DMP400053710	PGSC0003DMG400030834	2.00497	PGSC0003DMG400005109	PGSC0003DMP400009080	-2.04669	PGSC0003DMG400001149	PGSC0003DMP400002125	2.07193	PGSC0003DMG400017696	PGSC0003DMP400030926	-2.03458
PGSC0003DMP400009983	PGSC0003DMG402005669	2.00516	PGSC0003DMG400030514	PGSC0003DMP400053088	-2.04532	PGSC0003DMG400001677	PGSC0003DMP400003010	2.07254	PGSC0003DMG400002749	PGSC0003DMP400004923	-2.03294
PGSC0003DMP400007696	PGSC0003DMG400004328	2.00558	PGSC0003DMG400028372	PGSC0003DMP400049341	-2.04393	PGSC0003DMG400030653	PGSC0003DMP400053397	2.07289	PGSC0003DMG400031444	PGSC0003DMP400054743	-2.0269
PGSC0003DMP400010943	PGSC0003DMG400006169	2.00686	PGSC0003DMG400014442	PGSC0003DMP400025441	-2.04283	PGSC0003DMG400022241	PGSC0003DMP400038514	2.07468	PGSC0003DMG400019641	PGSC0003DMP400034127	-2.02258
PGSC0003DMP400016635	PGSC0003DMG400009410	2.00698	PGSC0003DMG400029411	PGSC0003DMP400051219	-2.03508	PGSC0003DMG400024503	PGSC0003DMP400042381	2.07495	PGSC0003DMG400011574	PGSC0003DMP400020552	-2.0207
PGSC0003DMP400040533	PGSC0003DMG402023433	2.00897	PGSC0003DMG401006333	PGSC0003DMP400011232	-2.03492	PGSC0003DMG400029432	PGSC0003DMP400051247	2.07522	PGSC0003DMG400041467	PGSC0003DMP400063571	-2.01543
PGSC0003DMP400002100	PGSC0003DMG400001131	2.00991	PGSC0003DMG400004580	PGSC0003DMP400008096	-2.03205	PGSC0003DMG400028311	PGSC0003DMP400049215	2.07584	PGSC0003DMG400006086	PGSC0003DMP400010798	-2.01319
PGSC0003DMP400056456	PGSC0003DMG400034352	2.0109	PGSC0003DMG400029247	PGSC0003DMP400050915	-2.03047	PGSC0003DMG400028268	PGSC0003DMP400049144	2.07756	PGSC0003DMG401028367	PGSC0003DMP400049332	-2.00632
PGSC0003DMP400028902	PGSC0003DMG400016524	2.01392	PGSC0003DMG400028518	PGSC0003DMP400049652	-2.02894	PGSC0003DMG400044436	PGSC0003DMP400066540	2.07775	PGSC0003DMG400026059	PGSC0003DMP400045221	-2.00423
PGSC0003DMP400054922	PGSC0003DMG400031729	2.0149	PGSC0003DMG400026231	PGSC0003DMP400045527	-2.02854	PGSC0003DMG401017804	PGSC0003DMP400031101	2.07834	PGSC0003DMG400028198	PGSC0003DMP400049012	-2.00064
PGSC0003DMP400040419	PGSC0003DMG402023373	2.0154	PGSC0003DMG400021854	PGSC0003DMP400037856	-2.02701	PGSC0003DMG401015686	PGSC0003DMP400027514	2.08002	PGSC0003DMG400008958	PGSC0003DMP400015765	-2.00027
PGSC0003DMP400022968	PGSC0003DMG401012965	2.0163	PGSC0003DMG400001881	PGSC0003DMP400003360	-2.02118	PGSC0003DMG402032203	PGSC0003DMP400055411	2.08087	PGSC0003DMG400010246	PGSC0003DMP400018112	2.00043
PGSC0003DMP400032538	PGSC0003DMG400018670	2.01726	PGSC0003DMG400030397	PGSC0003DMP400052907	-2.02109	PGSC0003DMG401028709	PGSC0003DMP400050007	2.08097	PGSC0003DMG400005973	PGSC0003DMP400010608	2.00215
PGSC0003DMP400002895	PGSC0003DMG400001599	2.01861	PGSC0003DMG400028787	PGSC0003DMP400050142	-2.01929	PGSC0003DMG400022377	PGSC0003DMP400038783	2.08119	PGSC0003DMG400000122	PGSC0003DMP400000268	2.00503
PGSC0003DMP400024531	PGSC0003DMG401013914	2.01907	PGSC0003DMG400025395	PGSC0003DMP400044048	-2.01919	PGSC0003DMG400001662	PGSC0003DMP400002989	2.08133	PGSC0003DMG400010408	PGSC0003DMP400018398	2.00588
PGSC0003DMP400021841	PGSC0003DMG401012339	2.0192	PGSC0003DMG400015214	PGSC0003DMP400026693	-2.01769	PGSC0003DMG400018138	PGSC0003DMP400031606	2.08316	PGSC0003DMG400007749	PGSC0003DMP400013669	2.00652
PGSC0003DMP400002953	PGSC0003DMG400001631	2.01936	PGSC0003DMG400021993	PGSC0003DMP400038060	-2.01649	PGSC0003DMG400016883	PGSC0003DMP400029503	2.08359	PGSC0003DMG400001434	PGSC0003DMP400002598	2.00878
PGSC0003DMP400009154	PGSC0003DMG400005157	2.02007	PGSC0003DMG400014222	PGSC0003DMP400025028	-2.01264	PGSC0003DMG400023001	PGSC0003DMP400039876	2.08464	PGSC0003DMG400011542	PGSC0003DMP400020481	2.00923
PGSC0003DMP400036940	PGSC0003DMG400021311	2.02007	PGSC0003DMG400011129	PGSC0003DMP400019651	-2.01176	PGSC0003DMG400030965	PGSC0003DMP400053930	2.08627	PGSC0003DMG400007906	PGSC0003DMP400013943	2.00993
PGSC0003DMP400028331	PGSC0003DMG400016219	2.02089	PGSC0003DMG400018215	PGSC0003DMP400031725	-2.00743	PGSC0003DMG400006405	PGSC0003DMP400011360	2.08699	PGSC0003DMG400025752	PGSC0003DMP400044597	2.01058
PGSC0003DMP400030350	PGSC0003DMG400017379	2.02259	PGSC0003DMG400002084	PGSC0003DMP400003742	-2.00604	PGSC0003DMG400042837	PGSC0003DMP400064941	2.09053	PGSC0003DMG400029348	PGSC0003DMP400051105	2.01063
PGSC0003DMP400017536	PGSC0003DMG400009932	2.0231	PGSC0003DMG400021391	PGSC0003DMP400037080	-2.00572	PGSC0003DMG402008883	PGSC0003DMP400015611	2.09173	PGSC0003DMG400027391	PGSC0003DMP400047630	2.01098
PGSC0003DMP400040989	PGSC0003DMG400023692	2.02387	PGSC0003DMG400001846	PGSC0003DMP400003305	-2.00364	PGSC0003DMG400018235	PGSC0003DMP400031768	2.09228	PGSC0003DMG400019510	PGSC0003DMP400033908	2.01156
PGSC0003DMP400009070	PGSC0003DMG400005102	2.02438	PGSC0003DMG400015769	PGSC0003DMP400027656	-2.00028	PGSC0003DMG400001876	PGSC0003DMP400003352	2.09314	PGSC0003DMG400044149	PGSC0003DMP400066253	2.01278
PGSC0003DMP400044115	PGSC0003DMG400025433	2.02516	PGSC0003DMG400002918	PGSC0003DMP400005255	2.00089	PGSC0003DMG400026148	PGSC0003DMP400045359	2.09392	PGSC0003DMG401033888	PGSC0003DMP400056275	2.01526
PGSC0003DMP400044862	PGSC0003DMG400025862	2.02542	PGSC0003DMG403013914	PGSC0003DMP400024533	2.00102	PGSC0003DMG400032829	PGSC0003DMP400007223	2.0948	PGSC0003DMG400001748	PGSC0003DMP400003131	2.01565
PGSC0003DMP400015353	PGSC0003DMG400008731	2.02668	PGSC0003DMG400025106	PGSC0003DMP400043561	2.00105	PGSC0003DMG400019077	PGSC0003DMP400033157	2.09494	PGSC0003DMG400010674	PGSC0003DMP400018870	2.01772
PGSC0003DMP400052291	PGSC0003DMG400030011	2.02885	PGSC0003DMG400018990	PGSC0003DMP400033045	2.00228	PGSC0003DMG400005788	PGSC0003DMP400010262	2.09576	PGSC0003DMG400019347	PGSC0003DMP400033622	2.01875
PGSC0003DMP400000101	PGSC0003DMG400000039	2.02892	PGSC0003DMG402005669	PGSC0003DMP400009983	2.00387	PGSC0003DMG400031729	PGSC0003DMP400054922	2.10141	PGSC0003DMG400007913	PGSC0003DMP400013953	2.01913
PGSC0003DMP400012558	PGSC0003DMG400007081	2.0295	PGSC0003DMG400015372	PGSC0003DMP400026954	2.00527	PGSC0003DMG400001980	PGSC0003DMP400003558	2.104	PGSC0003DMG400021517	PGSC0003DMP400037307	2.02158
PGSC0003DMP400024533	PGSC0003DMG403013914	2.03261	PGSC0003DMG400001366	PGSC0003DMP400002462	2.00599	PGSC0003DMG400024690	PGSC0003DMP400042722	2.10515	PGSC0003DMG400010155	PGSC0003DMP400017969	2.02187
PGSC0003DMP400005587	PGSC0003DMG400003107	2.03265	PGSC0003DMG400020787	PGSC0003DMP400036130	2.00798	PGSC0003DMG400001790	PGSC0003DMP400003203	2.10534	PGSC0003DMG400022300	PGSC0003DMP400038635	2.02442
PGSC0003DMP400005522	PGSC0003DMG400003073	2.03408	PGSC0003DMG400004328	PGSC0003DMP400007696	2.00886	PGSC0003DMG400014544	PGSC0003DMP400025619	2.10619	PGSC0003DMG400004051	PGSC0003DMP400007231	2.02457
PGSC0003DMP400055391	PGSC0003DMG400032192	2.0377	PGSC0003DMG400017627	PGSC0003DMP400030789	2.01022	PGSC0003DMG400002699	PGSC0003DMP400004838	2.10673	PGSC0003DMG400025737	PGSC0003DMP400044563	2.02556
PGSC0003DMP400019268	PGSC0003DMG400010905	2.03864	PGSC0003DMG400015968	PGSC0003DMP400027961	2.01071	PGSC0003DMG401003297	PGSC0003DMP400005914	2.10703	PGSC0003DMG400014268	PGSC0003DMP400025139	2.02675
PGSC0003DMP400034380	PGSC0003DMG400019786	2.03882	PGSC0003DMG400001161	PGSC0003DMP400002142	2.01277	PGSC0003DMG400028642	PGSC0003DMP400049899	2.10945	PGSC0003DMG400017667	PGSC0003DMP400030874	2.03053
PGSC0003DMP400034928	PGSC0003DMG400020128	2.03955	PGSC0003DMG400002591	PGSC0003DMP400004623	2.01308	PGSC0003DMG400013362	PGSC0003DMP400023651	2.10973	PGSC0003DMG400021882	PGSC0003DMP400037898	2.03251
PGSC0003DMP400046638	PGSC0003DMG400026862	2.04129	PGSC0003DMG400031344	PGSC0003DMP400054598	2.01312	PGSC0003DMG400016589	PGSC0003DMP400028998	2.11	PGSC0003DMG400025497	PGSC0003DMP400044210	2.03547
PGSC0003DMP400033223	PGSC0003DMG400019121	2.04167	PGSC0003DMG400003879	PGSC0003DMP400006894	2.01421	PGSC0003DMG400002784	PGSC0003DMP400004999	2.11026	PGSC0003DMG400002351	PGSC0003DMP400004194	2.0364
PGSC0003DMP400049398	PGSC0003DMG400028394	2.04217	PGSC0003DMG400017649	PGSC0003DMP400030832	2.01624	PGSC0003DMG400003345	PGSC0003DMP400005994	2.11122	PGSC0003DMG400006502	PGSC0003DMP400011521	2.03759
PGSC0003DMP400014156	PGSC0003DMG400008043	2.04292	PGSC0003DMG400012243	PGSC0003DMP400021662	2.01855	PGSC0003DMG401009344	PGSC0003DMP400016507	2.11216	PGSC0003DMG400031234	PGSC0003DMP400054431	2.04294
PGSC0003DMP400066196	PGSC0003DMG400044092	2.04316	PGSC0003DMG400008609	PGSC0003DMP400015131	2.01875	PGSC0003DMG400007913	PGSC0003DMP400013953	2.11264	PGSC0003DMG400014267	PGSC0003DMP400025138	2.04345
PGSC0003DMP400012913	PGSC0003DMG400007290	2.04373	PGSC0003DMG401012406	PGSC0003DMP400021933	2.0193	PGSC0003DMG400021145	PGSC0003DMP400036658	2.11269	PGSC0003DMG400001345	PGSC0003DMP400002423	2.04368
PGSC0003DMP400047636	PGSC0003DMG400027392	2.04499	PGSC0003DMG400020343	PGSC0003DMP400035336	2.01951	PGSC0003DMG400019882	PGSC0003DMP400034516	2.11316	PGSC0003DMG400013929	PGSC0003DMP400024563	2.04528
PGSC0003DMP400037877	PGSC0003DMG400021866	2.04515	PGSC0003DMG400028724	PGSC0003DMP400050036	2.02023	PGSC0003DMG400024232	PGSC0003DMP400041926	2.11345	PGSC0003DMG400027574	PGSC0003DMP400047956	2.04584
PGSC0003DMP400028926	PGSC0003DMG400016535	2.04519	PGSC0003DMG400000017	PGSC0003DMP400000046	2.0228	PGSC0003DMG401015244	PGSC0003DMP400026735	2.11417	PGSC0003DMG400004328	PGSC0003DMP400007696	2.04615
PGSC0003DMP400023063	PGSC0003DMG400013015	2.0468	PGSC0003DMG400000487	PGSC0003DMP400000951	2.02324	PGSC0003DMG400004956	PGSC0003DMP400008832	2.11426	PGSC0003DMG400027081	PGSC0003DMP400047036	2.04823
PGSC0003DMP400023248	PGSC0003DMG400013132	2.04747	PGSC0003DMG400030594	PGSC0003DMP400053275	2.02339	PGSC0003DMG400031122	PGSC0003DMP400054210	2.11555	PGSC0003DMG402011782	PGSC0003DMP400020889	2.04866
PGSC0003DMP400029080	PGSC0003DMG400016625	2.04757	PGSC0003DMG402029598	PGSC0003DMP400051548	2.02427	PGSC0003DMG402018777	PGSC0003DMP400032724	2.11701	PGSC0003DMG400018166	PGSC0003DMP400031661	2.05001
PGSC0003DMP400006657	PGSC0003DMG402003730	2.0482	PGSC0003DMG400019330	PGSC0003DMP400033583	2.0267	PGSC0003DMG400006912	PGSC0003DMP400012234	2.11703	PGSC0003DMG400022469	PGSC0003DMP400038955	2.05114
PGSC0003DMP400027893	PGSC0003DMG400015924	2.04962	PGSC0003DMG400000721	PGSC0003DMP400001404	2.02789	PGSC0003DMG400020080	PGSC0003DMP400034818	2.11763	PGSC0003DMG400031344	PGSC0003DMP400054598	2.05327
PGSC0003DMP400003505	PGSC0003DMG400001955	2.04991	PGSC0003DMG400018125	PGSC0003DMP400031575	2.02812	PGSC0003DMG400009533	PGSC0003DMP400016842	2.11835	PGSC0003DMG400009621	PGSC0003DMP400016993	2.05397
PGSC0003DMP400023639	PGSC0003DMG400013353	2.05345	PGSC0003DMG400025954	PGSC0003DMP400045013	2.02869	PGSC0003DMG400018670	PGSC0003DMP400032538	2.11907	PGSC0003DMG400021493	PGSC0003DMP400037257	2.06028
PGSC0003DMP400049447	PGSC0003DMG400028420	2.05375	PGSC0003DMG400026434	PGSC0003DMP400045912	2.02888	PGSC0003DMG400005961	PGSC0003DMP400010582	2.11939	PGSC0003DMG400012708	PGSC0003DMP400022516	2.06129
PGSC0003DMP400002736	PGSC0003DMG400001519	2.0547	PGSC0003DMG400005662	PGSC0003DMP400009972	2.03183	PGSC0003DMG402021263	PGSC0003DMP400036853	2.11962	PGSC0003DMG402008996	PGSC0003DMP400015821	2.06351
PGSC0003DMP400032136	PGSC0003DMG400018446	2.05497	PGSC0003DMG400026880	PGSC0003DMP400046667	2.03259	PGSC0003DMG400024519	PGSC0003DMP400042414	2.12036	PGSC0003DMG400033546	PGSC0003DMP400056020	2.06429
PGSC0003DMP400042752	PGSC0003DMG400024703	2.05577	PGSC0003DMG402004883	PGSC0003DMP400008691	2.03326	PGSC0003DMG400023384	PGSC0003DMP400040439	2.12132	PGSC0003DMG400020343	PGSC0003DMP400035336	2.06599
PGSC0003DMP400042723	PGSC0003DMG401024691	2.05676	PGSC0003DMG400020375	PGSC0003DMP400035395	2.0335	PGSC0003DMG402015686	PGSC0003DMP400027515	2.12162	PGSC0003DMG402015792	PGSC0003DMP400027708	2.06896
PGSC0003DMP400023477	PGSC0003DMG400013275	2.05702	PGSC0003DMG400032539	PGSC0003DMP400055579	2.03622	PGSC0003DMG400004736	PGSC0003DMP400008396	2.1238	PGSC0003DMG400000290	PGSC0003DMP400000582	2.06944
PGSC0003DMP400034088	PGSC0003DMG400019622	2.05706	PGSC0003DMG400027013	PGSC0003DMP400046904	2.03637	PGSC0003DMG400004325	PGSC0003DMP400007689	2.12409	PGSC0003DMG400001233	PGSC0003DMP400002234	2.06999
PGSC0003DMP400030051	PGSC0003DMG400017203	2.05925	PGSC0003DMG400020638	PGSC0003DMP400035857	2.03664	PGSC0003DMG400021116	PGSC0003DMP400036600	2.12619	PGSC0003DMG400039508	PGSC0003DMP400061612	2.07012
PGSC0003DMP400040051	PGSC0003DMG401023118	2.05986	PGSC0003DMG400019190	PGSC0003DMP400033341	2.03809	PGSC0003DMG400020818	PGSC0003DMP400036192	2.12821	PGSC0003DMG400012243	PGSC0003DMP400021662	2.07346
PGSC0003DMP400053066	PGSC0003DMG400030500	2.05989	PGSC0003DMG400028387	PGSC0003DMP400049383	2.03884	PGSC0003DMG400025467	PGSC0003DMP400044169	2.12871	PGSC0003DMG400029632	PGSC0003DMP400051618	2.07557
PGSC0003DMP400014691	PGSC0003DMG400008368	2.05992	PGSC0003DMG400030154	PGSC0003DMP400052522	2.03956	PGSC0003DMG400018321	PGSC0003DMP400031929	2.12892	PGSC0003DMG400021553	PGSC0003DMP400037367	2.07601
PGSC0003DMP400038194	PGSC0003DMG400022094	2.06403	PGSC0003DMG400031114	PGSC0003DMP400054193	2.03957	PGSC0003DMG400006139	PGSC0003DMP400010886	2.12956	PGSC0003DMG400020154	PGSC0003DMP400034978	2.0776
PGSC0003DMP400035537	PGSC0003DMG400020461	2.06473	PGSC0003DMG400006872	PGSC0003DMP400012177	2.03968	PGSC0003DMG400031350	PGSC0003DMP400054609	2.1296	PGSC0003DMG400021689	PGSC0003DMP400037609	2.0797
PGSC0003DMP400053524	PGSC0003DMG402030729	2.06588	PGSC0003DMG400007899	PGSC0003DMP400013924	2.04013	PGSC0003DMG400009105	PGSC0003DMP400016028	2.12996	PGSC0003DMG400007359	PGSC0003DMP400013033	2.08017
PGSC0003DMP400032329	PGSC0003DMG402018552	2.06772	PGSC0003DMG400021728	PGSC0003DMP400037660	2.0405	PGSC0003DMG400013962	PGSC0003DMP400024603	2.131	PGSC0003DMG401000594	PGSC0003DMP400001190	2.08056
PGSC0003DMP400055440	PGSC0003DMG400032243	2.06863	PGSC0003DMG400027020	PGSC0003DMP400046918	2.04112	PGSC0003DMG400019518	PGSC0003DMP400033921	2.13161	PGSC0003DMG400031011	PGSC0003DMP400054010	2.08144
PGSC0003DMP400031575	PGSC0003DMG400018125	2.07108	PGSC0003DMG400023370	PGSC0003DMP400040413	2.04238	PGSC0003DMG400016194	PGSC0003DMP400028290	2.13176	PGSC0003DMG400009020	PGSC0003DMP400015862	2.08323
PGSC0003DMP400021777	PGSC0003DMG400012307	2.07199	PGSC0003DMG400022999	PGSC0003DMP400039871	2.0425	PGSC0003DMG400017453	PGSC0003DMP400030492	2.13284	PGSC0003DMG400010000	PGSC0003DMP400017673	2.0836
PGSC0003DMP400043512	PGSC0003DMG400025079	2.07209	PGSC0003DMG402004281	PGSC0003DMP400007619	2.04363	PGSC0003DMG400006768	PGSC0003DMP400011967	2.13356	PGSC0003DMG400013297	PGSC0003DMP400023520	2.08374
PGSC0003DMP400058581	PGSC0003DMG400036477	2.07412	PGSC0003DMG400026078	PGSC0003DMP400045249	2.04626	PGSC0003DMG400012136	PGSC0003DMP400021455	2.13376	PGSC0003DMG400026515	PGSC0003DMP400046063	2.08429
PGSC0003DMP400006528	PGSC0003DMG400003649	2.07451	PGSC0003DMG400000457	PGSC0003DMP400000902	2.04692	PGSC0003DMG400032261	PGSC0003DMP400055467	2.13661	PGSC0003DMG400010173	PGSC0003DMP400018009	2.08457
PGSC0003DMP400050160	PGSC0003DMG401028796	2.07508	PGSC0003DMG400031838	PGSC0003DMP400055116	2.04708	PGSC0003DMG400033038	PGSC0003DMP400055789	2.13674	PGSC0003DMG402024041	PGSC0003DMP400041585	2.08618
PGSC0003DMP400041102	PGSC0003DMG400023753	2.07542	PGSC0003DMG402028370	PGSC0003DMP400049339	2.04808	PGSC0003DMG400024476	PGSC0003DMP400042327	2.13866	PGSC0003DMG400012590	PGSC0003DMP400022300	2.0863
PGSC0003DMP400058102	PGSC0003DMG400035998	2.07583	PGSC0003DMG400045810	PGSC0003DMP400067914	2.0498	PGSC0003DMG400025771	PGSC0003DMP400044646	2.13869	PGSC0003DMG401029444	PGSC0003DMP400051284	2.0863
PGSC0003DMP400053314	PGSC0003DMG400030614	2.07664	PGSC0003DMG400012292	PGSC0003DMP400021753	2.05128	PGSC0003DMG400027897	PGSC0003DMP400048512	2.13902	PGSC0003DMG400000613	PGSC0003DMP400001226	2.08774
PGSC0003DMP400050148	PGSC0003DMG400028789	2.07714	PGSC0003DMG400002824	PGSC0003DMP400005111	2.05158	PGSC0003DMG400028793	PGSC0003DMP400050154	2.13988	PGSC0003DMG400005155	PGSC0003DMP400009151	2.08966
PGSC0003DMP400043397	PGSC0003DMG400025005	2.07847	PGSC0003DMG400001345	PGSC0003DMP400002423	2.05239	PGSC0003DMG400004387	PGSC0003DMP400007789	2.14192	PGSC0003DMG400031299	PGSC0003DMP400054532	2.09083
PGSC0003DMP400004893	PGSC0003DMG402002721	2.07848	PGSC0003DMG402007173	PGSC0003DMP400012720	2.05314	PGSC0003DMG400001345	PGSC0003DMP400002423	2.14387	PGSC0003DMG400013989	PGSC0003DMP400024653	2.09162
PGSC0003DMP400047641	PGSC0003DMG401027395	2.08032	PGSC0003DMG400009173	PGSC0003DMP400016174	2.05347	PGSC0003DMG400040729	PGSC0003DMP400062833	2.1445	PGSC0003DMG400011573	PGSC0003DMP400020548	2.09269
PGSC0003DMP400055635	PGSC0003DMG400032570	2.08306	PGSC0003DMG400018263	PGSC0003DMP400031817	2.05405	PGSC0003DMG400026502	PGSC0003DMP400046033	2.14624	PGSC0003DMG400005246	PGSC0003DMP400009315	2.0941
PGSC0003DMP400001134	PGSC0003DMG401000567	2.08532	PGSC0003DMG400004274	PGSC0003DMP400007600	2.05545	PGSC0003DMG400021649	PGSC0003DMP400037535	2.1469	PGSC0003DMG400039862	PGSC0003DMP400061966	2.09549
PGSC0003DMP400019487	PGSC0003DMG400011035	2.08749	PGSC0003DMG401016574	PGSC0003DMP400028978	2.05714	PGSC0003DMG400005503	PGSC0003DMP400009705	2.148	PGSC0003DMG400004743	PGSC0003DMP400008404	2.09633
PGSC0003DMP400041048	PGSC0003DMG400023722	2.08828	PGSC0003DMG400036477	PGSC0003DMP400058581	2.06076	PGSC0003DMG400018133	PGSC0003DMP400031597	2.14869	PGSC0003DMG400028334	PGSC0003DMP400049270	2.09726
PGSC0003DMP400035552	PGSC0003DMG400020466	2.09122	PGSC0003DMG400014953	PGSC0003DMP400026306	2.06101	PGSC0003DMG400021168	PGSC0003DMP400036702	2.14997	PGSC0003DMG400014254	PGSC0003DMP400025109	2.09866
PGSC0003DMP400042351	PGSC0003DMG400024488	2.09155	PGSC0003DMG400006931	PGSC0003DMP400012274	2.06281	PGSC0003DMG400019521	PGSC0003DMP400033925	2.15107	PGSC0003DMG400028114	PGSC0003DMP400048841	2.09932
PGSC0003DMP400034560	PGSC0003DMG400019907	2.09319	PGSC0003DMG400014254	PGSC0003DMP400025109	2.06291	PGSC0003DMG400014243	PGSC0003DMP400025082	2.15216	PGSC0003DMG400025217	PGSC0003DMP400043776	2.10062
PGSC0003DMP400001009	PGSC0003DMG400000508	2.09579	PGSC0003DMG400017191	PGSC0003DMP400030020	2.06532	PGSC0003DMG400014455	PGSC0003DMP400025469	2.15387	PGSC0003DMG400018546	PGSC0003DMP400032319	2.10201
PGSC0003DMP400045538	PGSC0003DMG400026237	2.0976	PGSC0003DMG401003010	PGSC0003DMP400005416	2.0665	PGSC0003DMG400017603	PGSC0003DMP400030744	2.15415	PGSC0003DMG400016473	PGSC0003DMP400028812	2.10336
PGSC0003DMP400029584	PGSC0003DMG400016931	2.10202	PGSC0003DMG400001278	PGSC0003DMP400002305	2.06712	PGSC0003DMG400011831	PGSC0003DMP400020975	2.15576	PGSC0003DMG400018670	PGSC0003DMP400032538	2.10361
PGSC0003DMP400025907	PGSC0003DMG400014703	2.1041	PGSC0003DMG400018382	PGSC0003DMP400032033	2.06825	PGSC0003DMG400002787	PGSC0003DMP400005002	2.15576	PGSC0003DMG400003188	PGSC0003DMP400005760	2.10402
PGSC0003DMP400012929	PGSC0003DMG400007300	2.10414	PGSC0003DMG402017663	PGSC0003DMP400030865	2.07061	PGSC0003DMG400014267	PGSC0003DMP400025138	2.1567	PGSC0003DMG400018622	PGSC0003DMP400032448	2.10472
PGSC0003DMP400055295	PGSC0003DMG401032143	2.10445	PGSC0003DMG400026627	PGSC0003DMP400046267	2.07108	PGSC0003DMG400028387	PGSC0003DMP400049383	2.15747	PGSC0003DMG400022221	PGSC0003DMP400038474	2.1064
PGSC0003DMP400041887	PGSC0003DMG400024217	2.10481	PGSC0003DMG400023362	PGSC0003DMP400040395	2.0739	PGSC0003DMG400007577	PGSC0003DMP400013411	2.15782	PGSC0003DMG400018440	PGSC0003DMP400032126	2.10694
PGSC0003DMP400022926	PGSC0003DMG400012946	2.10595	PGSC0003DMG400016156	PGSC0003DMP400028221	2.07563	PGSC0003DMG400025497	PGSC0003DMP400044210	2.15849	PGSC0003DMG400024741	PGSC0003DMP400042858	2.10825
PGSC0003DMP400049086	PGSC0003DMG400028238	2.10758	PGSC0003DMG401000527	PGSC0003DMP400001053	2.07576	PGSC0003DMG400030078	PGSC0003DMP400052381	2.15964	PGSC0003DMG400004649	PGSC0003DMP400008227	2.10884
PGSC0003DMP400001320	PGSC0003DMG402000669	2.10804	PGSC0003DMG400009105	PGSC0003DMP400016028	2.07662	PGSC0003DMG400019981	PGSC0003DMP400034671	2.15992	PGSC0003DMG400011816	PGSC0003DMP400020951	2.11185
PGSC0003DMP400007650	PGSC0003DMG400004299	2.10899	PGSC0003DMG401004840	PGSC0003DMP400008580	2.07737	PGSC0003DMG400027156	PGSC0003DMP400047193	2.16011	PGSC0003DMG400027156	PGSC0003DMP400047193	2.1122
PGSC0003DMP400014036	PGSC0003DMG400007981	2.11176	PGSC0003DMG401027184	PGSC0003DMP400047236	2.07971	PGSC0003DMG400011601	PGSC0003DMP400020593	2.16296	PGSC0003DMG400006635	PGSC0003DMP400011731	2.11273
PGSC0003DMP400029229	PGSC0003DMG400016714	2.11361	PGSC0003DMG402010822	PGSC0003DMP400019121	2.08024	PGSC0003DMG400028470	PGSC0003DMP400049561	2.16667	PGSC0003DMG400009105	PGSC0003DMP400016028	2.11279
PGSC0003DMP400053897	PGSC0003DMG400030948	2.11526	PGSC0003DMG400018351	PGSC0003DMP400031983	2.08085	PGSC0003DMG400031081	PGSC0003DMP400054139	2.16671	PGSC0003DMG400027602	PGSC0003DMP400048000	2.11308
PGSC0003DMP400054739	PGSC0003DMG400031439	2.11526	PGSC0003DMG400012181	PGSC0003DMP400021527	2.08133	PGSC0003DMG400026784	PGSC0003DMP400046529	2.16996	PGSC0003DMG400030455	PGSC0003DMP400052994	2.1135
PGSC0003DMP400053280	PGSC0003DMG402030595	2.11815	PGSC0003DMG400000045	PGSC0003DMP400000112	2.08323	PGSC0003DMG400020633	PGSC0003DMP400035852	2.17149	PGSC0003DMG400021708	PGSC0003DMP400037633	2.11455
PGSC0003DMP400013757	PGSC0003DMG400007805	2.11824	PGSC0003DMG400029399	PGSC0003DMP400051205	2.08347	PGSC0003DMG400011974	PGSC0003DMP400021196	2.17206	PGSC0003DMG400031337	PGSC0003DMP400054590	2.11482
PGSC0003DMP400019496	PGSC0003DMG400011039	2.11959	PGSC0003DMG400037971	PGSC0003DMP400060075	2.08356	PGSC0003DMG400008611	PGSC0003DMP400015133	2.1721	PGSC0003DMG400028783	PGSC0003DMP400050126	2.11671
PGSC0003DMP400035726	PGSC0003DMG400020559	2.12021	PGSC0003DMG400004299	PGSC0003DMP400007650	2.08392	PGSC0003DMG400033127	PGSC0003DMP400055899	2.17397	PGSC0003DMG400015021	PGSC0003DMP400026415	2.11701
PGSC0003DMP400022141	PGSC0003DMG400012515	2.12056	PGSC0003DMG400003986	PGSC0003DMP400007101	2.08602	PGSC0003DMG401015537	PGSC0003DMP400027229	2.17408	PGSC0003DMG400022560	PGSC0003DMP400039119	2.11953
PGSC0003DMP400048466	PGSC0003DMG400027871	2.12658	PGSC0003DMG400025924	PGSC0003DMP400044980	2.08617	PGSC0003DMG400015924	PGSC0003DMP400027893	2.17458	PGSC0003DMG400025117	PGSC0003DMP400043585	2.12047
PGSC0003DMP400015573	PGSC0003DMG400008864	2.12671	PGSC0003DMG401022475	PGSC0003DMP400038967	2.08624	PGSC0003DMG400012019	PGSC0003DMP400021264	2.17617	PGSC0003DMG400018878	PGSC0003DMP400032898	2.12245
PGSC0003DMP400031951	PGSC0003DMG400018336	2.13128	PGSC0003DMG400014869	PGSC0003DMP400026177	2.08667	PGSC0003DMG400003124	PGSC0003DMP400005642	2.17783	PGSC0003DMG400016973	PGSC0003DMP400029655	2.12335
PGSC0003DMP400038046	PGSC0003DMG400021985	2.13275	PGSC0003DMG400011358	PGSC0003DMP400020102	2.08859	PGSC0003DMG400006148	PGSC0003DMP400010907	2.17849	PGSC0003DMG401005194	PGSC0003DMP400009223	2.12545
PGSC0003DMP400033478	PGSC0003DMG400019266	2.13312	PGSC0003DMG400007980	PGSC0003DMP400014035	2.08872	PGSC0003DMG400003457	PGSC0003DMP400006159	2.179	PGSC0003DMG400023322	PGSC0003DMP400040315	2.13095
PGSC0003DMP400034670	PGSC0003DMG400019980	2.13419	PGSC0003DMG400017580	PGSC0003DMP400030707	2.09072	PGSC0003DMG400008488	PGSC0003DMP400014894	2.18148	PGSC0003DMG400024357	PGSC0003DMP400042149	2.13643
PGSC0003DMP400023782	PGSC0003DMG400013437	2.13543	PGSC0003DMG400016000	PGSC0003DMP400028004	2.09089	PGSC0003DMG400012543	PGSC0003DMP400022187	2.18275	PGSC0003DMG400021345	PGSC0003DMP400036995	2.13644
PGSC0003DMP400010176	PGSC0003DMG400005734	2.13691	PGSC0003DMG400042954	PGSC0003DMP400065058	2.09221	PGSC0003DMG400006838	PGSC0003DMP400012118	2.18317	PGSC0003DMG400001638	PGSC0003DMP400002962	2.13718
PGSC0003DMP400038322	PGSC0003DMG400022163	2.13976	PGSC0003DMG401013152	PGSC0003DMP400023280	2.09233	PGSC0003DMG400012171	PGSC0003DMP400021508	2.18512	PGSC0003DMG400022467	PGSC0003DMP400038953	2.1377
PGSC0003DMP400016735	PGSC0003DMG400009466	2.14027	PGSC0003DMG400014607	PGSC0003DMP400025733	2.0926	PGSC0003DMG400017854	PGSC0003DMP400031179	2.18528	PGSC0003DMG400004624	PGSC0003DMP400008181	2.13915
PGSC0003DMP400040595	PGSC0003DMG400023461	2.14118	PGSC0003DMG400027129	PGSC0003DMP400047125	2.09649	PGSC0003DMG400024042	PGSC0003DMP400041588	2.18573	PGSC0003DMG401023672	PGSC0003DMP400040949	2.14038
PGSC0003DMP400010819	PGSC0003DMG400006096	2.14125	PGSC0003DMG400005961	PGSC0003DMP400010582	2.09653	PGSC0003DMG400026461	PGSC0003DMP400045958	2.18676	PGSC0003DMG400025008	PGSC0003DMP400043402	2.14124
PGSC0003DMP400035206	PGSC0003DMG400020256	2.1417	PGSC0003DMG402007298	PGSC0003DMP400012925	2.09745	PGSC0003DMG400026660	PGSC0003DMP400046306	2.18804	PGSC0003DMG400030165	PGSC0003DMP400052536	2.14324
PGSC0003DMP400062642	PGSC0003DMG400040538	2.14403	PGSC0003DMG401008792	PGSC0003DMP400015447	2.09799	PGSC0003DMG400027617	PGSC0003DMP400048013	2.18822	PGSC0003DMG400024503	PGSC0003DMP400042381	2.14325
PGSC0003DMP400005744	PGSC0003DMG401003179	2.14641	PGSC0003DMG400039484	PGSC0003DMP400061588	2.09802	PGSC0003DMG400032556	PGSC0003DMP400055619	2.18822	PGSC0003DMG400028959	PGSC0003DMP400050466	2.14399
PGSC0003DMP400010456	PGSC0003DMG400005904	2.14758	PGSC0003DMG400016270	PGSC0003DMP400028424	2.09895	PGSC0003DMG400009599	PGSC0003DMP400016959	2.18828	PGSC0003DMG400008584	PGSC0003DMP400015085	2.14923
PGSC0003DMP400039435	PGSC0003DMG400022747	2.14762	PGSC0003DMG400009155	PGSC0003DMP400016136	2.09901	PGSC0003DMG401022475	PGSC0003DMP400038967	2.18973	PGSC0003DMG400017976	PGSC0003DMP400031346	2.15055
PGSC0003DMP400004662	PGSC0003DMG400002609	2.14779	PGSC0003DMG400030615	PGSC0003DMP400053317	2.10098	PGSC0003DMG400033689	PGSC0003DMP400012876	2.19144	PGSC0003DMG402030729	PGSC0003DMP400053524	2.15071
PGSC0003DMP400001548	PGSC0003DMG400000812	2.14923	PGSC0003DMG400000596	PGSC0003DMP400001201	2.10169	PGSC0003DMG400014254	PGSC0003DMP400025109	2.19337	PGSC0003DMG400003530	PGSC0003DMP400006286	2.1549
PGSC0003DMP400055509	PGSC0003DMG400032481	2.14928	PGSC0003DMG400031205	PGSC0003DMP400054375	2.10199	PGSC0003DMG400012609	PGSC0003DMP400022338	2.19355	PGSC0003DMG400025331	PGSC0003DMP400043945	2.15579
PGSC0003DMP400055925	PGSC0003DMG400033140	2.15131	PGSC0003DMG400016589	PGSC0003DMP400028998	2.1025	PGSC0003DMG401003636	PGSC0003DMP400006498	2.1946	PGSC0003DMG400028406	PGSC0003DMP400049413	2.15732
PGSC0003DMP400039238	PGSC0003DMG400022635	2.15197	PGSC0003DMG400011085	PGSC0003DMP400019579	2.10256	PGSC0003DMG400026632	PGSC0003DMP400046272	2.19704	PGSC0003DMG402025689	PGSC0003DMP400044497	2.15826
PGSC0003DMP400045566	PGSC0003DMG400026253	2.15468	PGSC0003DMG400003187	PGSC0003DMP400005757	2.10369	PGSC0003DMG400021709	PGSC0003DMP400037634	2.19739	PGSC0003DMG402029598	PGSC0003DMP400051548	2.15935
PGSC0003DMP400015047	PGSC0003DMG400008569	2.15566	PGSC0003DMG400032556	PGSC0003DMP400055619	2.10572	PGSC0003DMG400031234	PGSC0003DMP400054431	2.198	PGSC0003DMG401010896	PGSC0003DMP400019255	2.16015
PGSC0003DMP400033906	PGSC0003DMG400019508	2.15617	PGSC0003DMG400030834	PGSC0003DMP400053710	2.10673	PGSC0003DMG402018552	PGSC0003DMP400032329	2.19879	PGSC0003DMG400019468	PGSC0003DMP400033849	2.16021
PGSC0003DMP400030593	PGSC0003DMG400017517	2.15669	PGSC0003DMG400004682	PGSC0003DMP400052782	2.10857	PGSC0003DMG400018995	PGSC0003DMP400033051	2.20179	PGSC0003DMG400002700	PGSC0003DMP400004839	2.16101
PGSC0003DMP400034154	PGSC0003DMG400019657	2.15969	PGSC0003DMG400021364	PGSC0003DMP400037033	2.1089	PGSC0003DMG400005973	PGSC0003DMP400010608	2.20234	PGSC0003DMG400027577	PGSC0003DMP400047960	2.16398
PGSC0003DMP400000165	PGSC0003DMG400000068	2.15976	PGSC0003DMG400002700	PGSC0003DMP400004839	2.10903	PGSC0003DMG400008659	PGSC0003DMP400015201	2.20302	PGSC0003DMG400032152	PGSC0003DMP400055320	2.16603
PGSC0003DMP400007789	PGSC0003DMG400004387	2.15998	PGSC0003DMG400009525	PGSC0003DMP400016831	2.1101	PGSC0003DMG400028114	PGSC0003DMP400048841	2.20382	PGSC0003DMG400022190	PGSC0003DMP400038407	2.16786
PGSC0003DMP400045327	PGSC0003DMG400026121	2.16098	PGSC0003DMG400029740	PGSC0003DMP400051812	2.11022	PGSC0003DMG400017644	PGSC0003DMP400030820	2.20487	PGSC0003DMG400005232	PGSC0003DMP400009292	2.16826
PGSC0003DMP400049420	PGSC0003DMG400028407	2.16099	PGSC0003DMG400019991	PGSC0003DMP400034695	2.11091	PGSC0003DMG400009065	PGSC0003DMP400015957	2.20593	PGSC0003DMG400026428	PGSC0003DMP400045891	2.16948
PGSC0003DMP400021930	PGSC0003DMG400012405	2.16319	PGSC0003DMG400004574	PGSC0003DMP400008082	2.11132	PGSC0003DMG400025013	PGSC0003DMP400043408	2.20621	PGSC0003DMG400007978	PGSC0003DMP400014033	2.17044
PGSC0003DMP400026276	PGSC0003DMG400014936	2.16545	PGSC0003DMG400021287	PGSC0003DMP400036884	2.11246	PGSC0003DMG400007038	PGSC0003DMP400012488	2.2075	PGSC0003DMG400004454	PGSC0003DMP400007913	2.17212
PGSC0003DMP400036498	PGSC0003DMG400021039	2.16727	PGSC0003DMG400030614	PGSC0003DMP400053314	2.11256	PGSC0003DMG400002217	PGSC0003DMP400003952	2.20773	PGSC0003DMG400004940	PGSC0003DMP400008792	2.17237
PGSC0003DMP400020940	PGSC0003DMG400011810	2.17048	PGSC0003DMG400015561	PGSC0003DMP400027275	2.11311	PGSC0003DMG400004923	PGSC0003DMP400008752	2.20897	PGSC0003DMG400018995	PGSC0003DMP400033051	2.17279
PGSC0003DMP400012429	PGSC0003DMG400007018	2.17065	PGSC0003DMG400007601	PGSC0003DMP400013451	2.11394	PGSC0003DMG400005415	PGSC0003DMP400009575	2.21112	PGSC0003DMG400040729	PGSC0003DMP400062833	2.17326
PGSC0003DMP400029746	PGSC0003DMG400017023	2.17121	PGSC0003DMG400001137	PGSC0003DMP400002109	2.11503	PGSC0003DMG400014515	PGSC0003DMP400025580	2.21148	PGSC0003DMG400021666	PGSC0003DMP400037565	2.17507
PGSC0003DMP400010075	PGSC0003DMG400005705	2.17188	PGSC0003DMG400014540	PGSC0003DMP400025612	2.11506	PGSC0003DMG400008609	PGSC0003DMP400015131	2.21171	PGSC0003DMG400001099	PGSC0003DMP400002042	2.17831
PGSC0003DMP400025444	PGSC0003DMG400014444	2.17311	PGSC0003DMG400016523	PGSC0003DMP400028901	2.11595	PGSC0003DMG400003949	PGSC0003DMP400007029	2.21216	PGSC0003DMG400026172	PGSC0003DMP400045410	2.18026
PGSC0003DMP400029094	PGSC0003DMG402016632	2.17441	PGSC0003DMG400001599	PGSC0003DMP400002895	2.11637	PGSC0003DMG400002085	PGSC0003DMP400003743	2.21247	PGSC0003DMG402032203	PGSC0003DMP400055411	2.18097
PGSC0003DMP400022995	PGSC0003DMG402012981	2.17458	PGSC0003DMG400000584	PGSC0003DMP400001176	2.11776	PGSC0003DMG400002144	PGSC0003DMP400003836	2.21272	PGSC0003DMG400014513	PGSC0003DMP400025576	2.18173
PGSC0003DMP400028043	PGSC0003DMG400016033	2.17602	PGSC0003DMG400023376	PGSC0003DMP400040425	2.11787	PGSC0003DMG400020362	PGSC0003DMP400035368	2.21495	PGSC0003DMG400005869	PGSC0003DMP400010402	2.18185
PGSC0003DMP400043311	PGSC0003DMG401024957	2.17627	PGSC0003DMG400015599	PGSC0003DMP400027329	2.1197	PGSC0003DMG400022744	PGSC0003DMP400039430	2.21629	PGSC0003DMG400008148	PGSC0003DMP400014334	2.18571
PGSC0003DMP400054609	PGSC0003DMG400031350	2.17701	PGSC0003DMG400000325	PGSC0003DMP400000637	2.12118	PGSC0003DMG400030889	PGSC0003DMP400053802	2.21632	PGSC0003DMG400015691	PGSC0003DMP400027526	2.18572
PGSC0003DMP400034000	PGSC0003DMG400019582	2.1776	PGSC0003DMG400015924	PGSC0003DMP400027893	2.12262	PGSC0003DMG400031369	PGSC0003DMP400054633	2.21813	PGSC0003DMG401015537	PGSC0003DMP400027229	2.18624
PGSC0003DMP400023456	PGSC0003DMG400013262	2.17907	PGSC0003DMG400044445	PGSC0003DMP400066549	2.1227	PGSC0003DMG400026229	PGSC0003DMP400045525	2.2182	PGSC0003DMG400014378	PGSC0003DMP400025319	2.18642
PGSC0003DMP400032126	PGSC0003DMG400018440	2.1813	PGSC0003DMG400002250	PGSC0003DMP400004024	2.12324	PGSC0003DMG400009782	PGSC0003DMP400017273	2.21846	PGSC0003DMG400007556	PGSC0003DMP400013369	2.1876
PGSC0003DMP400011064	PGSC0003DMG400006243	2.18208	PGSC0003DMG400002848	PGSC0003DMP400005150	2.12333	PGSC0003DMG400010999	PGSC0003DMP400019424	2.22116	PGSC0003DMG400012440	PGSC0003DMP400022006	2.1897
PGSC0003DMP400055232	PGSC0003DMG400032122	2.18251	PGSC0003DMG400001748	PGSC0003DMP400003131	2.12335	PGSC0003DMG400028531	PGSC0003DMP400049691	2.22452	PGSC0003DMG400014158	PGSC0003DMP400024895	2.1924
PGSC0003DMP400005108	PGSC0003DMG400002821	2.18305	PGSC0003DMG401011260	PGSC0003DMP400019939	2.12344	PGSC0003DMG400028175	PGSC0003DMP400048958	2.22623	PGSC0003DMG400005157	PGSC0003DMP400009154	2.19363
PGSC0003DMP400033775	PGSC0003DMG400019440	2.18376	PGSC0003DMG400030359	PGSC0003DMP400052839	2.12426	PGSC0003DMG400014770	PGSC0003DMP400025997	2.22684	PGSC0003DMG400042273	PGSC0003DMP400064377	2.19457
PGSC0003DMP400014476	PGSC0003DMG400008248	2.18427	PGSC0003DMG400007787	PGSC0003DMP400013707	2.12445	PGSC0003DMG400025959	PGSC0003DMP400045021	2.22689	PGSC0003DMG400018133	PGSC0003DMP400031597	2.19777
PGSC0003DMP400006786	PGSC0003DMG400003811	2.18625	PGSC0003DMG400003342	PGSC0003DMP400005986	2.12603	PGSC0003DMG400044149	PGSC0003DMP400066253	2.22754	PGSC0003DMG400010771	PGSC0003DMP400019050	2.19878
PGSC0003DMP400068538	PGSC0003DMG400046434	2.18685	PGSC0003DMG400014740	PGSC0003DMP400025964	2.12869	PGSC0003DMG400023370	PGSC0003DMP400040413	2.23017	PGSC0003DMG400009599	PGSC0003DMP400016959	2.1988
PGSC0003DMP400003803	PGSC0003DMG400002123	2.18691	PGSC0003DMG402014805	PGSC0003DMP400026060	2.12897	PGSC0003DMG400027357	PGSC0003DMP400047570	2.23034	PGSC0003DMG400030630	PGSC0003DMP400053347	2.19935
PGSC0003DMP400031984	PGSC0003DMG400018352	2.18801	PGSC0003DMG400010048	PGSC0003DMP400017777	2.12907	PGSC0003DMG400020742	PGSC0003DMP400036064	2.23219	PGSC0003DMG400002290	PGSC0003DMP400004079	2.20849
PGSC0003DMP400048512	PGSC0003DMG400027897	2.19144	PGSC0003DMG400005673	PGSC0003DMP400009997	2.12917	PGSC0003DMG400001748	PGSC0003DMP400003131	2.23386	PGSC0003DMG400014867	PGSC0003DMP400026173	2.20896
PGSC0003DMP400018220	PGSC0003DMG400010314	2.19378	PGSC0003DMG400007201	PGSC0003DMP400012769	2.12973	PGSC0003DMG400004440	PGSC0003DMP400007890	2.23413	PGSC0003DMG400020738	PGSC0003DMP400036059	2.20981
PGSC0003DMP400038493	PGSC0003DMG400022231	2.19457	PGSC0003DMG400016361	PGSC0003DMP400028582	2.12988	PGSC0003DMG400011337	PGSC0003DMP400020069	2.23569	PGSC0003DMG401005300	PGSC0003DMP400009398	2.21038
PGSC0003DMP400032293	PGSC0003DMG402018530	2.19573	PGSC0003DMG400016423	PGSC0003DMP400028734	2.13081	PGSC0003DMG400017579	PGSC0003DMP400030706	2.23862	PGSC0003DMG400021375	PGSC0003DMP400037053	2.21075
PGSC0003DMP400039462	PGSC0003DMG400022762	2.19746	PGSC0003DMG400014345	PGSC0003DMP400025273	2.13232	PGSC0003DMG400021220	PGSC0003DMP400036777	2.23903	PGSC0003DMG400006405	PGSC0003DMP400011360	2.21273
PGSC0003DMP400039552	PGSC0003DMG400022810	2.19994	PGSC0003DMG400023191	PGSC0003DMP400040147	2.1326	PGSC0003DMG401013152	PGSC0003DMP400023280	2.23981	PGSC0003DMG400007787	PGSC0003DMP400013707	2.21306
PGSC0003DMP400034420	PGSC0003DMG400019817	2.20131	PGSC0003DMG400011031	PGSC0003DMP400019483	2.13399	PGSC0003DMG400000587	PGSC0003DMP400001184	2.24193	PGSC0003DMG400023240	PGSC0003DMP400040206	2.21436
PGSC0003DMP400004564	PGSC0003DMG400002559	2.20234	PGSC0003DMG400028238	PGSC0003DMP400049086	2.13813	PGSC0003DMG402015244	PGSC0003DMP400026738	2.24246	PGSC0003DMG400014540	PGSC0003DMP400025612	2.21642
PGSC0003DMP400003417	PGSC0003DMG400001917	2.20291	PGSC0003DMG400031809	PGSC0003DMP400055054	2.14095	PGSC0003DMG400000177	PGSC0003DMP400000382	2.24346	PGSC0003DMG400025587	PGSC0003DMP400044352	2.21668
PGSC0003DMP400015627	PGSC0003DMG402008889	2.20302	PGSC0003DMG400008587	PGSC0003DMP400015089	2.14119	PGSC0003DMG402020509	PGSC0003DMP400035625	2.2435	PGSC0003DMG400005415	PGSC0003DMP400009575	2.2182
PGSC0003DMP400036431	PGSC0003DMG400020985	2.2054	PGSC0003DMG400018744	PGSC0003DMP400032667	2.14196	PGSC0003DMG400001434	PGSC0003DMP400002598	2.24419	PGSC0003DMG400003428	PGSC0003DMP400006118	2.21955
PGSC0003DMP400007746	PGSC0003DMG400004355	2.20874	PGSC0003DMG400025902	PGSC0003DMP400044944	2.14199	PGSC0003DMG400009667	PGSC0003DMP400017078	2.24451	PGSC0003DMG400030422	PGSC0003DMP400052945	2.22083
PGSC0003DMP400028424	PGSC0003DMG400016270	2.2118	PGSC0003DMG400018706	PGSC0003DMP400032609	2.14258	PGSC0003DMG400018791	PGSC0003DMP400032753	2.2447	PGSC0003DMG400030786	PGSC0003DMP400053622	2.22103
PGSC0003DMP400031472	PGSC0003DMG401018057	2.21315	PGSC0003DMG400019806	PGSC0003DMP400034404	2.14486	PGSC0003DMG401024517	PGSC0003DMP400042411	2.24564	PGSC0003DMG400011035	PGSC0003DMP400019487	2.22281
PGSC0003DMP400028778	PGSC0003DMG400016451	2.21473	PGSC0003DMG400007669	PGSC0003DMP400013556	2.14547	PGSC0003DMG400022565	PGSC0003DMP400039127	2.24733	PGSC0003DMG400025345	PGSC0003DMP400043967	2.22301
PGSC0003DMP400030789	PGSC0003DMG400017627	2.21933	PGSC0003DMG400029364	PGSC0003DMP400051143	2.14688	PGSC0003DMG400011238	PGSC0003DMP400019883	2.2489	PGSC0003DMG400027471	PGSC0003DMP400047776	2.22389
PGSC0003DMP400048124	PGSC0003DMG400027674	2.22031	PGSC0003DMG400023384	PGSC0003DMP400040439	2.14764	PGSC0003DMG400019383	PGSC0003DMP400033669	2.24908	PGSC0003DMG401026561	PGSC0003DMP400046157	2.22627
PGSC0003DMP400027296	PGSC0003DMG400015575	2.22199	PGSC0003DMG400029704	PGSC0003DMP400051744	2.14944	PGSC0003DMG400009410	PGSC0003DMP400016635	2.25226	PGSC0003DMG400002067	PGSC0003DMP400003692	2.22639
PGSC0003DMP400002336	PGSC0003DMG400001306	2.22455	PGSC0003DMG400016540	PGSC0003DMP400028932	2.14978	PGSC0003DMG400000204	PGSC0003DMP400000445	2.25276	PGSC0003DMG400002046	PGSC0003DMP400003660	2.22969
PGSC0003DMP400049684	PGSC0003DMG401028528	2.22531	PGSC0003DMG400013549	PGSC0003DMP400023984	2.15161	PGSC0003DMG400024357	PGSC0003DMP400042149	2.25569	PGSC0003DMG400001204	PGSC0003DMP400002197	2.23428
PGSC0003DMP400009643	PGSC0003DMG400005464	2.22555	PGSC0003DMG400000508	PGSC0003DMP400001009	2.15227	PGSC0003DMG400018744	PGSC0003DMP400032667	2.25748	PGSC0003DMG400005633	PGSC0003DMP400009918	2.23924
PGSC0003DMP400034817	PGSC0003DMG400020079	2.2257	PGSC0003DMG400026475	PGSC0003DMP400045987	2.15231	PGSC0003DMG400007196	PGSC0003DMP400012760	2.25749	PGSC0003DMG400009916	PGSC0003DMP400017504	2.24054
PGSC0003DMP400052945	PGSC0003DMG400030422	2.22664	PGSC0003DMG400004743	PGSC0003DMP400008404	2.15266	PGSC0003DMG400018622	PGSC0003DMP400032448	2.25833	PGSC0003DMG400004547	PGSC0003DMP400008029	2.24065
PGSC0003DMP400028054	PGSC0003DMG400016040	2.22856	PGSC0003DMG400016219	PGSC0003DMP400028331	2.15267	PGSC0003DMG400021666	PGSC0003DMP400037565	2.26082	PGSC0003DMG400031206	PGSC0003DMP400054376	2.24254
PGSC0003DMP400020390	PGSC0003DMG400011512	2.23143	PGSC0003DMG401022350	PGSC0003DMP400038726	2.15343	PGSC0003DMG401011260	PGSC0003DMP400019939	2.26135	PGSC0003DMG400034939	PGSC0003DMP400057043	2.24421
PGSC0003DMP400029448	PGSC0003DMG400016849	2.23312	PGSC0003DMG400025193	PGSC0003DMP400043742	2.15355	PGSC0003DMG400007037	PGSC0003DMP400012483	2.26164	PGSC0003DMG400017055	PGSC0003DMP400029811	2.24959
PGSC0003DMP400015513	PGSC0003DMG400008834	2.23383	PGSC0003DMG400013389	PGSC0003DMP400023691	2.15512	PGSC0003DMG400022210	PGSC0003DMP400038451	2.26338	PGSC0003DMG400005749	PGSC0003DMP400010211	2.25033
PGSC0003DMP400022511	PGSC0003DMG400012704	2.23404	PGSC0003DMG400019885	PGSC0003DMP400034522	2.15672	PGSC0003DMG400000187	PGSC0003DMP400000407	2.26349	PGSC0003DMG400021649	PGSC0003DMP400037535	2.25105
PGSC0003DMP400032449	PGSC0003DMG400018623	2.23442	PGSC0003DMG400003138	PGSC0003DMP400005664	2.15858	PGSC0003DMG401009425	PGSC0003DMP400016666	2.26466	PGSC0003DMG400004674	PGSC0003DMP400008278	2.25191
PGSC0003DMP400052809	PGSC0003DMG400030341	2.2351	PGSC0003DMG400007893	PGSC0003DMP400013911	2.15885	PGSC0003DMG400022127	PGSC0003DMP400038249	2.26476	PGSC0003DMG400004253	PGSC0003DMP400007565	2.25218
PGSC0003DMP400020715	PGSC0003DMG400011687	2.23791	PGSC0003DMG400023985	PGSC0003DMP400041457	2.15967	PGSC0003DMG400013494	PGSC0003DMP400023864	2.26541	PGSC0003DMG400011337	PGSC0003DMP400020069	2.25674
PGSC0003DMP400019413	PGSC0003DMG400010990	2.24103	PGSC0003DMG400011336	PGSC0003DMP400020068	2.1619	PGSC0003DMG400007508	PGSC0003DMP400013296	2.26751	PGSC0003DMG400026337	PGSC0003DMP400045715	2.26742
PGSC0003DMP400013704	PGSC0003DMG400007784	2.24157	PGSC0003DMG400002899	PGSC0003DMP400005224	2.16232	PGSC0003DMG400020053	PGSC0003DMP400034762	2.26761	PGSC0003DMG400001969	PGSC0003DMP400003539	2.26855
PGSC0003DMP400047776	PGSC0003DMG400027471	2.24224	PGSC0003DMG400030089	PGSC0003DMP400052405	2.16361	PGSC0003DMG400024651	PGSC0003DMP400042669	2.2679	PGSC0003DMG400019521	PGSC0003DMP400033925	2.26886
PGSC0003DMP400007770	PGSC0003DMG400004371	2.24249	PGSC0003DMG400020850	PGSC0003DMP400036236	2.16589	PGSC0003DMG400004629	PGSC0003DMP400008190	2.26855	PGSC0003DMG401003297	PGSC0003DMP400005914	2.27209
PGSC0003DMP400000354	PGSC0003DMG400000159	2.2427	PGSC0003DMG402024143	PGSC0003DMP400041752	2.16599	PGSC0003DMG400037705	PGSC0003DMP400059809	2.26986	PGSC0003DMG400014271	PGSC0003DMP400025147	2.27319
PGSC0003DMP400054187	PGSC0003DMG400031111	2.24521	PGSC0003DMG400024320	PGSC0003DMP400042077	2.16613	PGSC0003DMG400002730	PGSC0003DMP400004908	2.27068	PGSC0003DMG401027395	PGSC0003DMP400047641	2.2733
PGSC0003DMP400041070	PGSC0003DMG400023735	2.24548	PGSC0003DMG400027268	PGSC0003DMP400047430	2.16791	PGSC0003DMG400022855	PGSC0003DMP400039626	2.27163	PGSC0003DMG400014639	PGSC0003DMP400025790	2.27334
PGSC0003DMP400048056	PGSC0003DMG400027641	2.24612	PGSC0003DMG401013914	PGSC0003DMP400024531	2.16823	PGSC0003DMG400011846	PGSC0003DMP400021009	2.2729	PGSC0003DMG400005632	PGSC0003DMP400009916	2.27542
PGSC0003DMP400012760	PGSC0003DMG400007196	2.24809	PGSC0003DMG400006183	PGSC0003DMP400010968	2.1695	PGSC0003DMG400012185	PGSC0003DMP400021537	2.27452	PGSC0003DMG400013271	PGSC0003DMP400023469	2.27749
PGSC0003DMP400055054	PGSC0003DMG400031809	2.25039	PGSC0003DMG400013676	PGSC0003DMP400024191	2.17067	PGSC0003DMG400004328	PGSC0003DMP400007696	2.27708	PGSC0003DMG400027617	PGSC0003DMP400048013	2.27986
PGSC0003DMP400027781	PGSC0003DMG400015852	2.25071	PGSC0003DMG400005247	PGSC0003DMP400009318	2.17097	PGSC0003DMG400013261	PGSC0003DMP400023455	2.27975	PGSC0003DMG400016721	PGSC0003DMP400029241	2.28121
PGSC0003DMP400011443	PGSC0003DMG400006447	2.2517	PGSC0003DMG400016883	PGSC0003DMP400029503	2.17156	PGSC0003DMG400026729	PGSC0003DMP400046446	2.28127	PGSC0003DMG400015574	PGSC0003DMP400027293	2.28173
PGSC0003DMP400020593	PGSC0003DMG400011601	2.25259	PGSC0003DMG402001686	PGSC0003DMP400003026	2.17237	PGSC0003DMG400003681	PGSC0003DMP400006565	2.2835	PGSC0003DMG400037840	PGSC0003DMP400059944	2.28198
PGSC0003DMP400040395	PGSC0003DMG400023362	2.25408	PGSC0003DMG400017023	PGSC0003DMP400029746	2.17267	PGSC0003DMG400019285	PGSC0003DMP400033508	2.29	PGSC0003DMG400023273	PGSC0003DMP400040250	2.28199
PGSC0003DMP400007890	PGSC0003DMG400004440	2.25559	PGSC0003DMG400032155	PGSC0003DMP400055325	2.1752	PGSC0003DMG400014227	PGSC0003DMP400025039	2.29016	PGSC0003DMG400016812	PGSC0003DMP400029373	2.28319
PGSC0003DMP400009681	PGSC0003DMG400005494	2.25597	PGSC0003DMG400011764	PGSC0003DMP400020852	2.17541	PGSC0003DMG400011952	PGSC0003DMP400021167	2.2922	PGSC0003DMG400011499	PGSC0003DMP400020360	2.28491
PGSC0003DMP400056348	PGSC0003DMG400034089	2.25633	PGSC0003DMG400011771	PGSC0003DMP400020862	2.17844	PGSC0003DMG400000519	PGSC0003DMP400001032	2.29245	PGSC0003DMG400015511	PGSC0003DMP400027187	2.28563
PGSC0003DMP400025662	PGSC0003DMG400014566	2.25748	PGSC0003DMG400001934	PGSC0003DMP400003450	2.17853	PGSC0003DMG400008569	PGSC0003DMP400015047	2.29475	PGSC0003DMG400007614	PGSC0003DMP400013471	2.28583
PGSC0003DMP400061074	PGSC0003DMG400038970	2.25753	PGSC0003DMG400029430	PGSC0003DMP400051246	2.18004	PGSC0003DMG400014638	PGSC0003DMP400025789	2.29775	PGSC0003DMG400017644	PGSC0003DMP400030820	2.28734
PGSC0003DMP400050642	PGSC0003DMG400029075	2.25923	PGSC0003DMG400008830	PGSC0003DMP400015506	2.183	PGSC0003DMG400027746	PGSC0003DMP400048248	2.29873	PGSC0003DMG400029287	PGSC0003DMP400050992	2.29084
PGSC0003DMP400006117	PGSC0003DMG400003427	2.25971	PGSC0003DMG400008569	PGSC0003DMP400015047	2.18365	PGSC0003DMG400020560	PGSC0003DMP400035731	2.29976	PGSC0003DMG400029239	PGSC0003DMP400050907	2.29135
PGSC0003DMP400022038	PGSC0003DMG401012456	2.25975	PGSC0003DMG400001014	PGSC0003DMP400001921	2.18384	PGSC0003DMG400015599	PGSC0003DMP400027329	2.30291	PGSC0003DMG400014379	PGSC0003DMP400025320	2.29161
PGSC0003DMP400050910	PGSC0003DMG400029242	2.26059	PGSC0003DMG400024475	PGSC0003DMP400042325	2.18387	PGSC0003DMG400014378	PGSC0003DMP400025319	2.3031	PGSC0003DMG400030842	PGSC0003DMP400053728	2.2927
PGSC0003DMP400050381	PGSC0003DMG400028910	2.26147	PGSC0003DMG400016834	PGSC0003DMP400029411	2.1844	PGSC0003DMG400004940	PGSC0003DMP400008792	2.30473	PGSC0003DMG400030416	PGSC0003DMP400052935	2.2936
PGSC0003DMP400011471	PGSC0003DMG400006463	2.26179	PGSC0003DMG400013649	PGSC0003DMP400024150	2.18444	PGSC0003DMG400011135	PGSC0003DMP400019659	2.30494	PGSC0003DMG400007286	PGSC0003DMP400012908	2.29435
PGSC0003DMP400021169	PGSC0003DMG400011954	2.26247	PGSC0003DMG400027976	PGSC0003DMP400048622	2.18557	PGSC0003DMG400027234	PGSC0003DMP400047328	2.30617	PGSC0003DMG400001435	PGSC0003DMP400002599	2.29498
PGSC0003DMP400008517	PGSC0003DMG400004806	2.2629	PGSC0003DMG400005358	PGSC0003DMP400009488	2.18561	PGSC0003DMG400010820	PGSC0003DMP400019118	2.31079	PGSC0003DMG400028165	PGSC0003DMP400048936	2.29701
PGSC0003DMP400062954	PGSC0003DMG400040850	2.26687	PGSC0003DMG400019786	PGSC0003DMP400034380	2.18661	PGSC0003DMG400014156	PGSC0003DMP400024893	2.31301	PGSC0003DMG400008936	PGSC0003DMP400015721	2.29723
PGSC0003DMP400027514	PGSC0003DMG401015686	2.26901	PGSC0003DMG400007188	PGSC0003DMP400012744	2.18691	PGSC0003DMG400016918	PGSC0003DMP400029561	2.31354	PGSC0003DMG400003949	PGSC0003DMP400007029	2.2983
PGSC0003DMP400046950	PGSC0003DMG400027036	2.26963	PGSC0003DMG400020583	PGSC0003DMP400035770	2.18763	PGSC0003DMG400029704	PGSC0003DMP400051744	2.31382	PGSC0003DMG400004020	PGSC0003DMP400007171	2.29895
PGSC0003DMP400055622	PGSC0003DMG400032558	2.27004	PGSC0003DMG400007816	PGSC0003DMP400013781	2.18991	PGSC0003DMG400006635	PGSC0003DMP400011731	2.31396	PGSC0003DMG400012609	PGSC0003DMP400022338	2.30039
PGSC0003DMP400030020	PGSC0003DMG400017191	2.27006	PGSC0003DMG400026976	PGSC0003DMP400046824	2.19084	PGSC0003DMG400030102	PGSC0003DMP400052432	2.31514	PGSC0003DMG400020080	PGSC0003DMP400034818	2.30452
PGSC0003DMP400019939	PGSC0003DMG401011260	2.2717	PGSC0003DMG400005960	PGSC0003DMP400010581	2.19119	PGSC0003DMG400000523	PGSC0003DMP400001039	2.31768	PGSC0003DMG400003345	PGSC0003DMP400005994	2.30578
PGSC0003DMP400004353	PGSC0003DMG400002462	2.27193	PGSC0003DMG400028812	PGSC0003DMP400050187	2.19148	PGSC0003DMG400005120	PGSC0003DMP400009092	2.31862	PGSC0003DMG402022197	PGSC0003DMP400038426	2.30578
PGSC0003DMP400021624	PGSC0003DMG400012225	2.27232	PGSC0003DMG400010273	PGSC0003DMP400018151	2.19181	PGSC0003DMG400014819	PGSC0003DMP400026079	2.32051	PGSC0003DMG400021571	PGSC0003DMP400037403	2.30583
PGSC0003DMP400046033	PGSC0003DMG400026502	2.27587	PGSC0003DMG400026275	PGSC0003DMP400045612	2.19216	PGSC0003DMG400025007	PGSC0003DMP400043401	2.32055	PGSC0003DMG400020720	PGSC0003DMP400036037	2.30652
PGSC0003DMP400039943	PGSC0003DMG400023051	2.28062	PGSC0003DMG401010822	PGSC0003DMP400019126	2.19253	PGSC0003DMG400030694	PGSC0003DMP400053457	2.32055	PGSC0003DMG400019712	PGSC0003DMP400034251	2.30698
PGSC0003DMP400016295	PGSC0003DMG400009237	2.28384	PGSC0003DMG400025131	PGSC0003DMP400043614	2.19619	PGSC0003DMG400023310	PGSC0003DMP400040298	2.32086	PGSC0003DMG400014869	PGSC0003DMP400026177	2.31186
PGSC0003DMP400035869	PGSC0003DMG400020645	2.28548	PGSC0003DMG400001220	PGSC0003DMP400002215	2.19721	PGSC0003DMG401018519	PGSC0003DMP400032273	2.32373	PGSC0003DMG400020032	PGSC0003DMP400034737	2.31602
PGSC0003DMP400063086	PGSC0003DMG400040982	2.28673	PGSC0003DMG402028907	PGSC0003DMP400050375	2.19785	PGSC0003DMG400015670	PGSC0003DMP400027458	2.32406	PGSC0003DMG400015595	PGSC0003DMP400027325	2.31772
PGSC0003DMP400053508	PGSC0003DMG400030722	2.28873	PGSC0003DMG400001742	PGSC0003DMP400003123	2.19898	PGSC0003DMG400002626	PGSC0003DMP400004699	2.32484	PGSC0003DMG400013506	PGSC0003DMP400023886	2.3198
PGSC0003DMP400025770	PGSC0003DMG400014628	2.28971	PGSC0003DMG400029894	PGSC0003DMP400052076	2.19954	PGSC0003DMG400016637	PGSC0003DMP400029099	2.3249	PGSC0003DMG400000187	PGSC0003DMP400000407	2.32066
PGSC0003DMP400018802	PGSC0003DMG400010641	2.29076	PGSC0003DMG400016542	PGSC0003DMP400028934	2.19989	PGSC0003DMG400017189	PGSC0003DMP400030014	2.32507	PGSC0003DMG401022314	PGSC0003DMP400038669	2.32086
PGSC0003DMP400025319	PGSC0003DMG400014378	2.29142	PGSC0003DMG402018966	PGSC0003DMP400033019	2.20467	PGSC0003DMG401006496	PGSC0003DMP400011513	2.33037	PGSC0003DMG400028668	PGSC0003DMP400049946	2.32106
PGSC0003DMP400002904	PGSC0003DMG400001604	2.2924	PGSC0003DMG400011949	PGSC0003DMP400021163	2.20599	PGSC0003DMG400013273	PGSC0003DMP400023471	2.33129	PGSC0003DMG400000048	PGSC0003DMP400000117	2.32119
PGSC0003DMP400001184	PGSC0003DMG400000587	2.2928	PGSC0003DMG400010815	PGSC0003DMP400019111	2.20626	PGSC0003DMG400015789	PGSC0003DMP400027698	2.33308	PGSC0003DMG400003939	PGSC0003DMP400007010	2.32353
PGSC0003DMP400018052	PGSC0003DMG400010205	2.29302	PGSC0003DMG400005573	PGSC0003DMP400009820	2.20761	PGSC0003DMG400025587	PGSC0003DMP400044352	2.33321	PGSC0003DMG400021311	PGSC0003DMP400036940	2.32413
PGSC0003DMP400004401	PGSC0003DMG400002490	2.29584	PGSC0003DMG400016959	PGSC0003DMP400029632	2.20907	PGSC0003DMG400003986	PGSC0003DMP400007101	2.33371	PGSC0003DMG400027393	PGSC0003DMP400047638	2.32512
PGSC0003DMP400039301	PGSC0003DMG400022674	2.2962	PGSC0003DMG400005327	PGSC0003DMP400009432	2.20918	PGSC0003DMG400001934	PGSC0003DMP400003450	2.33501	PGSC0003DMG400017098	PGSC0003DMP400029883	2.32686
PGSC0003DMP400019118	PGSC0003DMG400010820	2.29756	PGSC0003DMG400027611	PGSC0003DMP400048006	2.20987	PGSC0003DMG400010815	PGSC0003DMP400019111	2.33501	PGSC0003DMG400004291	PGSC0003DMP400007637	2.32849
PGSC0003DMP400043776	PGSC0003DMG400025217	2.29859	PGSC0003DMG400021003	PGSC0003DMP400036456	2.21203	PGSC0003DMG400014268	PGSC0003DMP400025139	2.33522	PGSC0003DMG400032793	PGSC0003DMP400055694	2.32954
PGSC0003DMP400030252	PGSC0003DMG400017312	2.29859	PGSC0003DMG400014532	PGSC0003DMP400025599	2.21314	PGSC0003DMG400021831	PGSC0003DMP400037819	2.33525	PGSC0003DMG400031111	PGSC0003DMP400054187	2.32991
PGSC0003DMP400002418	PGSC0003DMG400001343	2.30223	PGSC0003DMG400009698	PGSC0003DMP400017124	2.21314	PGSC0003DMG400025239	PGSC0003DMP400043811	2.33632	PGSC0003DMG400020608	PGSC0003DMP400035817	2.33036
PGSC0003DMP400009318	PGSC0003DMG400005247	2.30444	PGSC0003DMG400006768	PGSC0003DMP400011967	2.21317	PGSC0003DMG400012428	PGSC0003DMP400021979	2.33708	PGSC0003DMG400003375	PGSC0003DMP400006040	2.33054
PGSC0003DMP400048125	PGSC0003DMG400027675	2.30495	PGSC0003DMG400000805	PGSC0003DMP400001536	2.21376	PGSC0003DMG402005669	PGSC0003DMP400009983	2.33869	PGSC0003DMG400033691	PGSC0003DMP400056206	2.33122
PGSC0003DMP400005700	PGSC0003DMG402003154	2.30708	PGSC0003DMG401017241	PGSC0003DMP400030134	2.21402	PGSC0003DMG401028329	PGSC0003DMP400049262	2.3411	PGSC0003DMG400012891	PGSC0003DMP400022834	2.33185
PGSC0003DMP400026219	PGSC0003DMG400014901	2.31004	PGSC0003DMG400009599	PGSC0003DMP400016959	2.21517	PGSC0003DMG400014461	PGSC0003DMP400025478	2.3423	PGSC0003DMG400007196	PGSC0003DMP400012760	2.332
PGSC0003DMP400038097	PGSC0003DMG400022030	2.31087	PGSC0003DMG400015360	PGSC0003DMP400026927	2.21553	PGSC0003DMG400011842	PGSC0003DMP400021005	2.34328	PGSC0003DMG400003219	PGSC0003DMP400005812	2.3321
PGSC0003DMP400007223	PGSC0003DMG400004044	2.31159	PGSC0003DMG400013178	PGSC0003DMP400023314	2.2166	PGSC0003DMG400006183	PGSC0003DMP400010968	2.34366	PGSC0003DMG400027268	PGSC0003DMP400047430	2.33258
PGSC0003DMP400009767	PGSC0003DMG400005550	2.31444	PGSC0003DMG400029083	PGSC0003DMP400050655	2.2172	PGSC0003DMG400025008	PGSC0003DMP400043402	2.3445	PGSC0003DMG402028709	PGSC0003DMP400050008	2.3356
PGSC0003DMP400046212	PGSC0003DMG400026593	2.31736	PGSC0003DMG400002585	PGSC0003DMP400004613	2.2175	PGSC0003DMG400030630	PGSC0003DMP400053347	2.34611	PGSC0003DMG400008997	PGSC0003DMP400015822	2.33591
PGSC0003DMP400026938	PGSC0003DMG400015364	2.3179	PGSC0003DMG400018623	PGSC0003DMP400032449	2.21848	PGSC0003DMG400003731	PGSC0003DMP400006661	2.34729	PGSC0003DMG400010820	PGSC0003DMP400019118	2.33837
PGSC0003DMP400012176	PGSC0003DMG400006871	2.31854	PGSC0003DMG400009410	PGSC0003DMP400016635	2.21851	PGSC0003DMG400016590	PGSC0003DMP400029001	2.34918	PGSC0003DMG400004468	PGSC0003DMP400007934	2.342
PGSC0003DMP400032846	PGSC0003DMG400018844	2.31914	PGSC0003DMG400027393	PGSC0003DMP400047638	2.21856	PGSC0003DMG400008785	PGSC0003DMP400015434	2.35588	PGSC0003DMG400026632	PGSC0003DMP400046272	2.34361
PGSC0003DMP400030296	PGSC0003DMG400017338	2.31983	PGSC0003DMG400009399	PGSC0003DMP400016619	2.22088	PGSC0003DMG400007268	PGSC0003DMP400012883	2.35639	PGSC0003DMG400000108	PGSC0003DMP400000242	2.34647
PGSC0003DMP400012876	PGSC0003DMG400007263	2.32131	PGSC0003DMG400024690	PGSC0003DMP400042722	2.22149	PGSC0003DMG400001233	PGSC0003DMP400002234	2.35875	PGSC0003DMG400006510	PGSC0003DMP400011536	2.34658
PGSC0003DMP400050466	PGSC0003DMG400028959	2.32683	PGSC0003DMG400027897	PGSC0003DMP400048512	2.22425	PGSC0003DMG400019247	PGSC0003DMP400033444	2.35941	PGSC0003DMG400011189	PGSC0003DMP400019784	2.34669
PGSC0003DMP400028893	PGSC0003DMG400016520	2.32774	PGSC0003DMG400017843	PGSC0003DMP400031164	2.22436	PGSC0003DMG400007385	PGSC0003DMP400013075	2.3611	PGSC0003DMG400014988	PGSC0003DMP400026355	2.3469
PGSC0003DMP400052537	PGSC0003DMG400030166	2.32881	PGSC0003DMG402030729	PGSC0003DMP400053524	2.22473	PGSC0003DMG401016574	PGSC0003DMP400028978	2.36138	PGSC0003DMG400007084	PGSC0003DMP400012563	2.34851
PGSC0003DMP400026976	PGSC0003DMG400015383	2.33149	PGSC0003DMG400004808	PGSC0003DMP400008519	2.22522	PGSC0003DMG400026323	PGSC0003DMP400045695	2.36178	PGSC0003DMG400009732	PGSC0003DMP400017177	2.34997
PGSC0003DMP400034131	PGSC0003DMG400019644	2.33403	PGSC0003DMG400003696	PGSC0003DMP400006591	2.22544	PGSC0003DMG400014607	PGSC0003DMP400025733	2.36189	PGSC0003DMG400028904	PGSC0003DMP400050363	2.35018
PGSC0003DMP400022967	PGSC0003DMG400012964	2.33517	PGSC0003DMG400018158	PGSC0003DMP400031648	2.22565	PGSC0003DMG400009584	PGSC0003DMP400016941	2.36209	PGSC0003DMG401023951	PGSC0003DMP400041406	2.35444
PGSC0003DMP400038820	PGSC0003DMG400022398	2.33632	PGSC0003DMG402019059	PGSC0003DMP400033133	2.22602	PGSC0003DMG400022030	PGSC0003DMP400038097	2.36932	PGSC0003DMG400000307	PGSC0003DMP400000616	2.35573
PGSC0003DMP400055477	PGSC0003DMG400032267	2.33749	PGSC0003DMG400027143	PGSC0003DMP400047162	2.22897	PGSC0003DMG400018186	PGSC0003DMP400031695	2.37038	PGSC0003DMG400022127	PGSC0003DMP400038249	2.35738
PGSC0003DMP400004623	PGSC0003DMG400002591	2.34039	PGSC0003DMG400028159	PGSC0003DMP400048917	2.22993	PGSC0003DMG400007733	PGSC0003DMP400013651	2.37115	PGSC0003DMG400026233	PGSC0003DMP400045530	2.35756
PGSC0003DMP400013544	PGSC0003DMG400007658	2.34094	PGSC0003DMG400031111	PGSC0003DMP400054187	2.23135	PGSC0003DMG400017124	PGSC0003DMP400029916	2.37118	PGSC0003DMG401020784	PGSC0003DMP400036126	2.3577
PGSC0003DMP400039153	PGSC0003DMG400022595	2.34277	PGSC0003DMG402027859	PGSC0003DMP400048444	2.23522	PGSC0003DMG400003219	PGSC0003DMP400005812	2.37128	PGSC0003DMG400001928	PGSC0003DMP400003439	2.35945
PGSC0003DMP400022235	PGSC0003DMG400012562	2.34304	PGSC0003DMG400017519	PGSC0003DMP400030598	2.23663	PGSC0003DMG400021895	PGSC0003DMP400037922	2.37192	PGSC0003DMG400016124	PGSC0003DMP400028165	2.36202
PGSC0003DMP400008977	PGSC0003DMG400005036	2.34336	PGSC0003DMG400022118	PGSC0003DMP400038230	2.23673	PGSC0003DMG400032149	PGSC0003DMP400055313	2.3727	PGSC0003DMG400001495	PGSC0003DMP400002694	2.36266
PGSC0003DMP400067194	PGSC0003DMG400045090	2.34724	PGSC0003DMG400016532	PGSC0003DMP400028919	2.23864	PGSC0003DMG400025108	PGSC0003DMP400043566	2.37285	PGSC0003DMG400000139	PGSC0003DMP400000303	2.36306
PGSC0003DMP400023813	PGSC0003DMG400013461	2.3485	PGSC0003DMG400016392	PGSC0003DMP400028635	2.23885	PGSC0003DMG402023644	PGSC0003DMP400040908	2.37346	PGSC0003DMG400012988	PGSC0003DMP400023007	2.36575
PGSC0003DMP400038249	PGSC0003DMG400022127	2.34875	PGSC0003DMG402015686	PGSC0003DMP400027515	2.23891	PGSC0003DMG400027602	PGSC0003DMP400048000	2.37394	PGSC0003DMG402022617	PGSC0003DMP400039198	2.36749
PGSC0003DMP400018034	PGSC0003DMG400010193	2.34943	PGSC0003DMG400011238	PGSC0003DMP400019883	2.23979	PGSC0003DMG400007568	PGSC0003DMP400013388	2.37399	PGSC0003DMG400017707	PGSC0003DMP400030938	2.36889
PGSC0003DMP400017855	PGSC0003DMG400010077	2.35063	PGSC0003DMG400008013	PGSC0003DMP400014089	2.24021	PGSC0003DMG400003241	PGSC0003DMP400005840	2.3752	PGSC0003DMG400013579	PGSC0003DMP400024038	2.36916
PGSC0003DMP400011867	PGSC0003DMG400006712	2.35233	PGSC0003DMG400031170	PGSC0003DMP400054301	2.2408	PGSC0003DMG400000108	PGSC0003DMP400000242	2.38179	PGSC0003DMG400013230	PGSC0003DMP400023392	2.3713
PGSC0003DMP400004047	PGSC0003DMG401002270	2.35246	PGSC0003DMG400026491	PGSC0003DMP400046011	2.24197	PGSC0003DMG402013278	PGSC0003DMP400023482	2.38197	PGSC0003DMG400031834	PGSC0003DMP400055108	2.37182
PGSC0003DMP400016435	PGSC0003DMG400009317	2.35359	PGSC0003DMG402007970	PGSC0003DMP400014021	2.24247	PGSC0003DMG402011400	PGSC0003DMP400020201	2.38425	PGSC0003DMG400012019	PGSC0003DMP400021264	2.37508
PGSC0003DMP400044889	PGSC0003DMG400025878	2.35513	PGSC0003DMG402000526	PGSC0003DMP400001049	2.24323	PGSC0003DMG400026172	PGSC0003DMP400045410	2.38449	PGSC0003DMG400021003	PGSC0003DMP400036456	2.37569
PGSC0003DMP400019393	PGSC0003DMG400010973	2.35699	PGSC0003DMG400020243	PGSC0003DMP400035180	2.24335	PGSC0003DMG400024997	PGSC0003DMP400043383	2.38492	PGSC0003DMG400021887	PGSC0003DMP400037912	2.37571
PGSC0003DMP400061997	PGSC0003DMG400039893	2.35834	PGSC0003DMG400006244	PGSC0003DMP400011066	2.2434	PGSC0003DMG401032203	PGSC0003DMP400055409	2.38615	PGSC0003DMG400022983	PGSC0003DMP400039846	2.37904
PGSC0003DMP400009623	PGSC0003DMG400005453	2.35885	PGSC0003DMG400022916	PGSC0003DMP400039744	2.24434	PGSC0003DMG400004624	PGSC0003DMP400008181	2.38643	PGSC0003DMG400013261	PGSC0003DMP400023455	2.38327
PGSC0003DMP400019945	PGSC0003DMG402011260	2.36	PGSC0003DMG400034122	PGSC0003DMP400056384	2.24494	PGSC0003DMG400010043	PGSC0003DMP400017765	2.39006	PGSC0003DMG400003906	PGSC0003DMP400006958	2.38329
PGSC0003DMP400009054	PGSC0003DMG400005088	2.36138	PGSC0003DMG400000864	PGSC0003DMP400001650	2.24524	PGSC0003DMG400006313	PGSC0003DMP400011201	2.39194	PGSC0003DMG400016952	PGSC0003DMP400029621	2.38388
PGSC0003DMP400059680	PGSC0003DMG400037576	2.36142	PGSC0003DMG400014901	PGSC0003DMP400026219	2.24586	PGSC0003DMG400005033	PGSC0003DMP400008968	2.39438	PGSC0003DMG400033695	PGSC0003DMP400056214	2.38428
PGSC0003DMP400048947	PGSC0003DMG400028166	2.362	PGSC0003DMG400020681	PGSC0003DMP400035947	2.24642	PGSC0003DMG400015575	PGSC0003DMP400027296	2.39477	PGSC0003DMG401011260	PGSC0003DMP400019939	2.38603
PGSC0003DMP400024893	PGSC0003DMG400014156	2.36419	PGSC0003DMG400014634	PGSC0003DMP400025784	2.24682	PGSC0003DMG400024689	PGSC0003DMP400042721	2.39915	PGSC0003DMG402011297	PGSC0003DMP400020015	2.38738
PGSC0003DMP400046903	PGSC0003DMG400027012	2.36424	PGSC0003DMG400014378	PGSC0003DMP400025319	2.24753	PGSC0003DMG400029348	PGSC0003DMP400051105	2.4001	PGSC0003DMG400018522	PGSC0003DMP400032278	2.3886
PGSC0003DMP400026079	PGSC0003DMG400014819	2.3687	PGSC0003DMG400004711	PGSC0003DMP400008355	2.24897	PGSC0003DMG400007893	PGSC0003DMP400013911	2.40044	PGSC0003DMG401032203	PGSC0003DMP400055409	2.392
PGSC0003DMP400033445	PGSC0003DMG400019248	2.3704	PGSC0003DMG400001442	PGSC0003DMP400002610	2.24916	PGSC0003DMG400030422	PGSC0003DMP400052945	2.40083	PGSC0003DMG400026574	PGSC0003DMP400046176	2.39244
PGSC0003DMP400025304	PGSC0003DMG400014371	2.37294	PGSC0003DMG400008761	PGSC0003DMP400015397	2.24931	PGSC0003DMG400014712	PGSC0003DMP400025922	2.40092	PGSC0003DMG400015673	PGSC0003DMP400027464	2.39251
PGSC0003DMP400049868	PGSC0003DMG400028624	2.37318	PGSC0003DMG401027395	PGSC0003DMP400047641	2.24933	PGSC0003DMG400026493	PGSC0003DMP400046021	2.40105	PGSC0003DMG400030433	PGSC0003DMP400052957	2.39321
PGSC0003DMP400012406	PGSC0003DMG400007000	2.38297	PGSC0003DMG400007267	PGSC0003DMP400012882	2.24938	PGSC0003DMG400008642	PGSC0003DMP400015187	2.40441	PGSC0003DMG400031081	PGSC0003DMP400054139	2.39501
PGSC0003DMP400014655	PGSC0003DMG400008353	2.38642	PGSC0003DMG400018124	PGSC0003DMP400031574	2.24951	PGSC0003DMG400010170	PGSC0003DMP400018006	2.40812	PGSC0003DMG400016122	PGSC0003DMP400028163	2.39615
PGSC0003DMP400033589	PGSC0003DMG400019333	2.38663	PGSC0003DMG400015319	PGSC0003DMP400026849	2.25112	PGSC0003DMG400003660	PGSC0003DMP400006545	2.40939	PGSC0003DMG400019882	PGSC0003DMP400034516	2.39716
PGSC0003DMP400039615	PGSC0003DMG400022851	2.38716	PGSC0003DMG400008954	PGSC0003DMP400015756	2.25199	PGSC0003DMG400016283	PGSC0003DMP400028450	2.41259	PGSC0003DMG400021596	PGSC0003DMP400037442	2.39832
PGSC0003DMP400031695	PGSC0003DMG400018186	2.38971	PGSC0003DMG400009601	PGSC0003DMP400016962	2.25295	PGSC0003DMG400031063	PGSC0003DMP400054102	2.41746	PGSC0003DMG401013152	PGSC0003DMP400023280	2.39974
PGSC0003DMP400020545	PGSC0003DMG400011570	2.39045	PGSC0003DMG402024517	PGSC0003DMP400042412	2.25425	PGSC0003DMG400035836	PGSC0003DMP400057940	2.42097	PGSC0003DMG400029207	PGSC0003DMP400050864	2.40229
PGSC0003DMP400025580	PGSC0003DMG400014515	2.39054	PGSC0003DMG400032766	PGSC0003DMP400055658	2.25442	PGSC0003DMG400022126	PGSC0003DMP400038248	2.42203	PGSC0003DMG400009533	PGSC0003DMP400016842	2.40395
PGSC0003DMP400033644	PGSC0003DMG400019363	2.39108	PGSC0003DMG400003967	PGSC0003DMP400007057	2.25505	PGSC0003DMG400024508	PGSC0003DMP400042391	2.42264	PGSC0003DMG400000564	PGSC0003DMP400001129	2.40447
PGSC0003DMP400008355	PGSC0003DMG400004711	2.39202	PGSC0003DMG400012704	PGSC0003DMP400022511	2.25564	PGSC0003DMG401000586	PGSC0003DMP400001181	2.4229	PGSC0003DMG400025959	PGSC0003DMP400045021	2.40691
PGSC0003DMP400027515	PGSC0003DMG402015686	2.39263	PGSC0003DMG400017582	PGSC0003DMP400030709	2.2564	PGSC0003DMG400023322	PGSC0003DMP400040315	2.42541	PGSC0003DMG400029652	PGSC0003DMP400051657	2.41148
PGSC0003DMP400044944	PGSC0003DMG400025902	2.3932	PGSC0003DMG400007196	PGSC0003DMP400012760	2.25751	PGSC0003DMG400009601	PGSC0003DMP400016962	2.42651	PGSC0003DMG400011135	PGSC0003DMP400019659	2.41243
PGSC0003DMP400010968	PGSC0003DMG400006183	2.39347	PGSC0003DMG400013180	PGSC0003DMP400023319	2.25778	PGSC0003DMG400027641	PGSC0003DMP400048056	2.42662	PGSC0003DMG400002918	PGSC0003DMP400005255	2.41452
PGSC0003DMP400044868	PGSC0003DMG400025866	2.39366	PGSC0003DMG400026862	PGSC0003DMP400046638	2.26226	PGSC0003DMG400027888	PGSC0003DMP400048494	2.42686	PGSC0003DMG400006931	PGSC0003DMP400012274	2.41591
PGSC0003DMP400026415	PGSC0003DMG400015021	2.39383	PGSC0003DMG400016849	PGSC0003DMP400029448	2.26389	PGSC0003DMG400011517	PGSC0003DMP400020396	2.43132	PGSC0003DMG400007518	PGSC0003DMP400013314	2.41615
PGSC0003DMP400052154	PGSC0003DMG400029938	2.39644	PGSC0003DMG400018138	PGSC0003DMP400031606	2.26426	PGSC0003DMG400013262	PGSC0003DMP400023456	2.43173	PGSC0003DMG400030210	PGSC0003DMP400052590	2.41952
PGSC0003DMP400015875	PGSC0003DMG400009026	2.39658	PGSC0003DMG400002796	PGSC0003DMP400005028	2.26549	PGSC0003DMG400004291	PGSC0003DMP400007637	2.43311	PGSC0003DMG400019333	PGSC0003DMP400033589	2.4247
PGSC0003DMP400047446	PGSC0003DMG400027276	2.39688	PGSC0003DMG400002724	PGSC0003DMP400004897	2.26557	PGSC0003DMG400004574	PGSC0003DMP400008082	2.43314	PGSC0003DMG400010412	PGSC0003DMP400018404	2.42684
PGSC0003DMP400018400	PGSC0003DMG400010410	2.39837	PGSC0003DMG400005550	PGSC0003DMP400009767	2.26688	PGSC0003DMG400013515	PGSC0003DMP400023904	2.43725	PGSC0003DMG401003937	PGSC0003DMP400007007	2.42771
PGSC0003DMP400045021	PGSC0003DMG400025959	2.39859	PGSC0003DMG400018522	PGSC0003DMP400032278	2.26727	PGSC0003DMG400033336	PGSC0003DMP400055982	2.43726	PGSC0003DMG400003115	PGSC0003DMP400005615	2.42923
PGSC0003DMP400017765	PGSC0003DMG400010043	2.3986	PGSC0003DMG402022475	PGSC0003DMP400038968	2.26785	PGSC0003DMG400027684	PGSC0003DMP400048142	2.43764	PGSC0003DMG400006858	PGSC0003DMP400012147	2.43247
PGSC0003DMP400038092	PGSC0003DMG400022025	2.40022	PGSC0003DMG400029417	PGSC0003DMP400051229	2.26875	PGSC0003DMG400001631	PGSC0003DMP400002953	2.44529	PGSC0003DMG400012185	PGSC0003DMP400021537	2.43909
PGSC0003DMP400000901	PGSC0003DMG400000456	2.40224	PGSC0003DMG400001258	PGSC0003DMP400002278	2.26887	PGSC0003DMG400003696	PGSC0003DMP400006591	2.44595	PGSC0003DMG400032582	PGSC0003DMP400055643	2.44212
PGSC0003DMP400036029	PGSC0003DMG400020718	2.40436	PGSC0003DMG400015364	PGSC0003DMP400026938	2.26909	PGSC0003DMG400023267	PGSC0003DMP400040244	2.44631	PGSC0003DMG400024249	PGSC0003DMP400041949	2.44245
PGSC0003DMP400045715	PGSC0003DMG400026337	2.40514	PGSC0003DMG400003073	PGSC0003DMP400005522	2.27196	PGSC0003DMG400024860	PGSC0003DMP400043092	2.44693	PGSC0003DMG400008830	PGSC0003DMP400015506	2.443
PGSC0003DMP400048536	PGSC0003DMG400027912	2.40603	PGSC0003DMG400025795	PGSC0003DMP400044715	2.2728	PGSC0003DMG400028948	PGSC0003DMP400050447	2.44766	PGSC0003DMG400031212	PGSC0003DMP400054386	2.44345
PGSC0003DMP400008404	PGSC0003DMG400004743	2.40872	PGSC0003DMG400004688	PGSC0003DMP400008304	2.27305	PGSC0003DMG400008947	PGSC0003DMP400015745	2.44772	PGSC0003DMG400024320	PGSC0003DMP400042077	2.44578
PGSC0003DMP400051942	PGSC0003DMG402029813	2.40949	PGSC0003DMG400016063	PGSC0003DMP400028082	2.27323	PGSC0003DMG400006208	PGSC0003DMP400011008	2.45136	PGSC0003DMG400000113	PGSC0003DMP400000253	2.44594
PGSC0003DMP400038252	PGSC0003DMG400022129	2.4101	PGSC0003DMG400025034	PGSC0003DMP400043445	2.27441	PGSC0003DMG400025615	PGSC0003DMP400044385	2.45148	PGSC0003DMG402027395	PGSC0003DMP400047643	2.44663
PGSC0003DMP400051548	PGSC0003DMG402029598	2.41035	PGSC0003DMG400031350	PGSC0003DMP400054609	2.27796	PGSC0003DMG400023376	PGSC0003DMP400040425	2.45277	PGSC0003DMG400000425	PGSC0003DMP400000835	2.44758
PGSC0003DMP400037367	PGSC0003DMG400021553	2.41117	PGSC0003DMG400001371	PGSC0003DMP400002471	2.27799	PGSC0003DMG400000487	PGSC0003DMP400000951	2.45305	PGSC0003DMG400000333	PGSC0003DMP400000649	2.45317
PGSC0003DMP400005363	PGSC0003DMG400002985	2.41265	PGSC0003DMG400032537	PGSC0003DMP400055575	2.27952	PGSC0003DMG400030165	PGSC0003DMP400052536	2.45367	PGSC0003DMG401009344	PGSC0003DMP400016507	2.45395
PGSC0003DMP400027329	PGSC0003DMG400015599	2.41368	PGSC0003DMG400037576	PGSC0003DMP400059680	2.27984	PGSC0003DMG400011243	PGSC0003DMP400019896	2.45545	PGSC0003DMG400027746	PGSC0003DMP400048248	2.45856
PGSC0003DMP400025138	PGSC0003DMG400014267	2.41384	PGSC0003DMG400025866	PGSC0003DMP400044868	2.28085	PGSC0003DMG402025150	PGSC0003DMP400043654	2.45648	PGSC0003DMG401015686	PGSC0003DMP400027514	2.4601
PGSC0003DMP400004686	PGSC0003DMG400002620	2.4153	PGSC0003DMG400026082	PGSC0003DMP400045256	2.28103	PGSC0003DMG400007908	PGSC0003DMP400013946	2.45872	PGSC0003DMG400014703	PGSC0003DMP400025907	2.46064
PGSC0003DMP400008705	PGSC0003DMG400004891	2.41597	PGSC0003DMG400012176	PGSC0003DMP400021520	2.28282	PGSC0003DMG400000805	PGSC0003DMP400001536	2.46037	PGSC0003DMG400022126	PGSC0003DMP400038248	2.46131
PGSC0003DMP400069308	PGSC0003DMG400047204	2.41673	PGSC0003DMG401012244	PGSC0003DMP400021666	2.28631	PGSC0003DMG400006368	PGSC0003DMP400011296	2.46154	PGSC0003DMG401009485	PGSC0003DMP400016779	2.46216
PGSC0003DMP400044688	PGSC0003DMG401025788	2.4168	PGSC0003DMG400020080	PGSC0003DMP400034818	2.28782	PGSC0003DMG402028709	PGSC0003DMP400050008	2.46249	PGSC0003DMG400011708	PGSC0003DMP400020758	2.46458
PGSC0003DMP400031255	PGSC0003DMG400017918	2.4176	PGSC0003DMG400000205	PGSC0003DMP400000446	2.2895	PGSC0003DMG400024139	PGSC0003DMP400041741	2.46409	PGSC0003DMG400025136	PGSC0003DMP400043623	2.46502
PGSC0003DMP400007029	PGSC0003DMG400003949	2.4201	PGSC0003DMG400018459	PGSC0003DMP400032154	2.29004	PGSC0003DMG402030729	PGSC0003DMP400053524	2.4658	PGSC0003DMG400021558	PGSC0003DMP400037377	2.46534
PGSC0003DMP400019841	PGSC0003DMG400011211	2.42063	PGSC0003DMG400012305	PGSC0003DMP400021774	2.29034	PGSC0003DMG400031868	PGSC0003DMP400055146	2.46768	PGSC0003DMG400002796	PGSC0003DMP400005028	2.46553
PGSC0003DMP400024737	PGSC0003DMG400014051	2.42085	PGSC0003DMG400019072	PGSC0003DMP400033152	2.29169	PGSC0003DMG400017532	PGSC0003DMP400030623	2.47076	PGSC0003DMG400009937	PGSC0003DMP400017549	2.47015
PGSC0003DMP400019787	PGSC0003DMG400011191	2.42272	PGSC0003DMG400000125	PGSC0003DMP400000273	2.29197	PGSC0003DMG400003666	PGSC0003DMP400006555	2.47193	PGSC0003DMG400010472	PGSC0003DMP400018524	2.47016
PGSC0003DMP400047125	PGSC0003DMG400027129	2.42345	PGSC0003DMG400000758	PGSC0003DMP400001466	2.29316	PGSC0003DMG400008307	PGSC0003DMP400014573	2.4729	PGSC0003DMG400013389	PGSC0003DMP400023691	2.47406
PGSC0003DMP400033389	PGSC0003DMG400019217	2.42523	PGSC0003DMG400002637	PGSC0003DMP400004727	2.29423	PGSC0003DMG400037576	PGSC0003DMP400059680	2.4737	PGSC0003DMG400014898	PGSC0003DMP400026211	2.47418
PGSC0003DMP400057814	PGSC0003DMG400035710	2.42679	PGSC0003DMG400010736	PGSC0003DMP400018989	2.29433	PGSC0003DMG400018139	PGSC0003DMP400031607	2.47391	PGSC0003DMG402024557	PGSC0003DMP400042492	2.47752
PGSC0003DMP400017059	PGSC0003DMG400009658	2.42702	PGSC0003DMG400020907	PGSC0003DMP400036310	2.296	PGSC0003DMG400018306	PGSC0003DMP400031901	2.47452	PGSC0003DMG402030725	PGSC0003DMP400053513	2.47772
PGSC0003DMP400023071	PGSC0003DMG400013018	2.42929	PGSC0003DMG400018360	PGSC0003DMP400031997	2.29623	PGSC0003DMG400006354	PGSC0003DMP400011274	2.47527	PGSC0003DMG400014243	PGSC0003DMP400025082	2.47779
PGSC0003DMP400000161	PGSC0003DMG400000066	2.43117	PGSC0003DMG400026593	PGSC0003DMP400046212	2.29678	PGSC0003DMG400030722	PGSC0003DMP400053508	2.47577	PGSC0003DMG400022855	PGSC0003DMP400039626	2.47816
PGSC0003DMP400001016	PGSC0003DMG400000512	2.43136	PGSC0003DMG400016931	PGSC0003DMP400029584	2.29889	PGSC0003DMG400025820	PGSC0003DMP400044756	2.47666	PGSC0003DMG400006976	PGSC0003DMP400012365	2.47908
PGSC0003DMP400009865	PGSC0003DMG400005604	2.43446	PGSC0003DMG400025180	PGSC0003DMP400043715	2.29902	PGSC0003DMG400008269	PGSC0003DMP400014509	2.48053	PGSC0003DMG400022818	PGSC0003DMP400039567	2.48125
PGSC0003DMP400037603	PGSC0003DMG400021686	2.43623	PGSC0003DMG400026428	PGSC0003DMP400045891	2.30106	PGSC0003DMG400000538	PGSC0003DMP400001088	2.48096	PGSC0003DMG400007127	PGSC0003DMP400012626	2.48182
PGSC0003DMP400027398	PGSC0003DMG400015641	2.44037	PGSC0003DMG400022578	PGSC0003DMP400039142	2.30116	PGSC0003DMG401008010	PGSC0003DMP400014079	2.48475	PGSC0003DMG400003731	PGSC0003DMP400006661	2.48216
PGSC0003DMP400031598	PGSC0003DMG400018134	2.44539	PGSC0003DMG401013782	PGSC0003DMP400024338	2.3056	PGSC0003DMG400033320	PGSC0003DMP400055970	2.48499	PGSC0003DMG400015211	PGSC0003DMP400026688	2.48293
PGSC0003DMP400000819	PGSC0003DMG400000417	2.44562	PGSC0003DMG400003660	PGSC0003DMP400006545	2.3064	PGSC0003DMG400026132	PGSC0003DMP400045341	2.48501	PGSC0003DMG403009662	PGSC0003DMP400017067	2.4892
PGSC0003DMP400031346	PGSC0003DMG400017976	2.44769	PGSC0003DMG400000744	PGSC0003DMP400001443	2.30697	PGSC0003DMG400020618	PGSC0003DMP400035832	2.48921	PGSC0003DMG400016918	PGSC0003DMP400029561	2.48922
PGSC0003DMP400051519	PGSC0003DMG400029583	2.44823	PGSC0003DMG400010737	PGSC0003DMP400018995	2.30763	PGSC0003DMG400000613	PGSC0003DMP400001226	2.49052	PGSC0003DMG400021110	PGSC0003DMP400036591	2.49018
PGSC0003DMP400034519	PGSC0003DMG400019883	2.45145	PGSC0003DMG400015251	PGSC0003DMP400026749	2.30785	PGSC0003DMG400012824	PGSC0003DMP400022707	2.49053	PGSC0003DMG400026323	PGSC0003DMP400045695	2.49065
PGSC0003DMP400042858	PGSC0003DMG400024741	2.45147	PGSC0003DMG400031103	PGSC0003DMP400054176	2.30997	PGSC0003DMG400017870	PGSC0003DMP400031200	2.49082	PGSC0003DMG400008269	PGSC0003DMP400014509	2.49499
PGSC0003DMP400025733	PGSC0003DMG400014607	2.45314	PGSC0003DMG400014638	PGSC0003DMP400025789	2.31214	PGSC0003DMG402003112	PGSC0003DMP400005604	2.49208	PGSC0003DMG400029071	PGSC0003DMP400050637	2.49594
PGSC0003DMP400024338	PGSC0003DMG401013782	2.45361	PGSC0003DMG400000754	PGSC0003DMP400001461	2.31413	PGSC0003DMG400001380	PGSC0003DMP400002485	2.49371	PGSC0003DMG400032160	PGSC0003DMP400055335	2.49612
PGSC0003DMP400040356	PGSC0003DMG400023344	2.45656	PGSC0003DMG400026631	PGSC0003DMP400046271	2.31434	PGSC0003DMG400014029	PGSC0003DMP400024704	2.50066	PGSC0003DMG400013515	PGSC0003DMP400023904	2.4988
PGSC0003DMP400031772	PGSC0003DMG400018238	2.4593	PGSC0003DMG400007981	PGSC0003DMP400014036	2.31611	PGSC0003DMG400019039	PGSC0003DMP400033107	2.50766	PGSC0003DMG400025771	PGSC0003DMP400044646	2.5011
PGSC0003DMP400012488	PGSC0003DMG400007038	2.4595	PGSC0003DMG400027155	PGSC0003DMP400047192	2.31631	PGSC0003DMG400015356	PGSC0003DMP400026922	2.50919	PGSC0003DMG400021168	PGSC0003DMP400036702	2.50222
PGSC0003DMP400015975	PGSC0003DMG400009072	2.46193	PGSC0003DMG401013613	PGSC0003DMP400024090	2.31714	PGSC0003DMG400021708	PGSC0003DMP400037633	2.51039	PGSC0003DMG400001876	PGSC0003DMP400003352	2.50379
PGSC0003DMP400038635	PGSC0003DMG400022300	2.46427	PGSC0003DMG400012988	PGSC0003DMP400023007	2.31721	PGSC0003DMG400018925	PGSC0003DMP400032962	2.51212	PGSC0003DMG400008609	PGSC0003DMP400015131	2.50448
PGSC0003DMP400021961	PGSC0003DMG401012419	2.46914	PGSC0003DMG402012981	PGSC0003DMP400022995	2.31858	PGSC0003DMG400005232	PGSC0003DMP400009292	2.51231	PGSC0003DMG400000805	PGSC0003DMP400001536	2.51217
PGSC0003DMP400013651	PGSC0003DMG400007733	2.4714	PGSC0003DMG400024689	PGSC0003DMP400042721	2.31901	PGSC0003DMG400004064	PGSC0003DMP400007252	2.51251	PGSC0003DMG400011747	PGSC0003DMP400020827	2.51509
PGSC0003DMP400017705	PGSC0003DMG400010021	2.48022	PGSC0003DMG400016013	PGSC0003DMP400028019	2.3207	PGSC0003DMG400027675	PGSC0003DMP400048125	2.51285	PGSC0003DMG400021128	PGSC0003DMP400036620	2.5166
PGSC0003DMP400001729	PGSC0003DMG402000914	2.48071	PGSC0003DMG400032289	PGSC0003DMP400055496	2.32359	PGSC0003DMG400023469	PGSC0003DMP400040611	2.51502	PGSC0003DMG400026078	PGSC0003DMP400045249	2.51873
PGSC0003DMP400038996	PGSC0003DMG400022494	2.48163	PGSC0003DMG401028907	PGSC0003DMP400050372	2.32423	PGSC0003DMG400017135	PGSC0003DMP400029932	2.51617	PGSC0003DMG400020361	PGSC0003DMP400035367	2.5217
PGSC0003DMP400026811	PGSC0003DMG400015289	2.48247	PGSC0003DMG402004581	PGSC0003DMP400008100	2.32456	PGSC0003DMG400017473	PGSC0003DMP400030527	2.51688	PGSC0003DMG400035711	PGSC0003DMP400057815	2.52356
PGSC0003DMP400049399	PGSC0003DMG400028395	2.48372	PGSC0003DMG400012646	PGSC0003DMP400022403	2.3249	PGSC0003DMG400016849	PGSC0003DMP400029448	2.51773	PGSC0003DMG400008642	PGSC0003DMP400015187	2.52676
PGSC0003DMP400044756	PGSC0003DMG400025820	2.48413	PGSC0003DMG400010572	PGSC0003DMP400018694	2.32508	PGSC0003DMG400027053	PGSC0003DMP400046981	2.51811	PGSC0003DMG400029012	PGSC0003DMP400050548	2.53024
PGSC0003DMP400027608	PGSC0003DMG400015745	2.48433	PGSC0003DMG400001108	PGSC0003DMP400002052	2.32626	PGSC0003DMG400000333	PGSC0003DMP400000649	2.51812	PGSC0003DMG400035476	PGSC0003DMP400057580	2.53293
PGSC0003DMP400042885	PGSC0003DMG400024752	2.48544	PGSC0003DMG400014394	PGSC0003DMP400025343	2.32871	PGSC0003DMG402009291	PGSC0003DMP400016388	2.51909	PGSC0003DMG400030418	PGSC0003DMP400052938	2.53779
PGSC0003DMP400045410	PGSC0003DMG400026172	2.48624	PGSC0003DMG402016632	PGSC0003DMP400029094	2.32911	PGSC0003DMG400004020	PGSC0003DMP400007171	2.52457	PGSC0003DMG400006577	PGSC0003DMP400011623	2.53882
PGSC0003DMP400005255	PGSC0003DMG400002918	2.48715	PGSC0003DMG400021005	PGSC0003DMP400036458	2.33257	PGSC0003DMG400025866	PGSC0003DMP400044868	2.52487	PGSC0003DMG400012136	PGSC0003DMP400021455	2.54008
PGSC0003DMP400044544	PGSC0003DMG400025728	2.48762	PGSC0003DMG400020484	PGSC0003DMP400035579	2.3339	PGSC0003DMG400027674	PGSC0003DMP400048124	2.52579	PGSC0003DMG400003660	PGSC0003DMP400006545	2.54033
PGSC0003DMP400033599	PGSC0003DMG400019340	2.48962	PGSC0003DMG400011630	PGSC0003DMP400020628	2.33506	PGSC0003DMG400024622	PGSC0003DMP400042624	2.52641	PGSC0003DMG400004738	PGSC0003DMP400008398	2.54246
PGSC0003DMP400026738	PGSC0003DMG402015244	2.49065	PGSC0003DMG402028574	PGSC0003DMP400049779	2.33594	PGSC0003DMG400029590	PGSC0003DMP400051526	2.52672	PGSC0003DMG400013670	PGSC0003DMP400024182	2.54322
PGSC0003DMP400002052	PGSC0003DMG400001108	2.49172	PGSC0003DMG400027471	PGSC0003DMP400047776	2.33737	PGSC0003DMG400000214	PGSC0003DMP400000458	2.5299	PGSC0003DMG401000586	PGSC0003DMP400001181	2.54341
PGSC0003DMP400041249	PGSC0003DMG401023851	2.49282	PGSC0003DMG400002985	PGSC0003DMP400005363	2.33765	PGSC0003DMG401010599	PGSC0003DMP400018735	2.5308	PGSC0003DMG400015319	PGSC0003DMP400026849	2.54402
PGSC0003DMP400052950	PGSC0003DMG400030427	2.49535	PGSC0003DMG400030771	PGSC0003DMP400053597	2.33784	PGSC0003DMG400026078	PGSC0003DMP400045249	2.53457	PGSC0003DMG400017509	PGSC0003DMP400030579	2.54683
PGSC0003DMP400008304	PGSC0003DMG400004688	2.4969	PGSC0003DMG400011747	PGSC0003DMP400020827	2.33991	PGSC0003DMG400010738	PGSC0003DMP400018999	2.53625	PGSC0003DMG400027674	PGSC0003DMP400048124	2.54747
PGSC0003DMP400034002	PGSC0003DMG400019584	2.50334	PGSC0003DMG401010599	PGSC0003DMP400018735	2.34	PGSC0003DMG400012420	PGSC0003DMP400021964	2.54109	PGSC0003DMG400020071	PGSC0003DMP400034798	2.54846
PGSC0003DMP400019883	PGSC0003DMG400011238	2.50725	PGSC0003DMG400015318	PGSC0003DMP400026848	2.34116	PGSC0003DMG400000508	PGSC0003DMP400001009	2.5424	PGSC0003DMG400005581	PGSC0003DMP400009834	2.5487
PGSC0003DMP400025121	PGSC0003DMG400014262	2.50788	PGSC0003DMG400012252	PGSC0003DMP400021682	2.34144	PGSC0003DMG400026540	PGSC0003DMP400046118	2.54258	PGSC0003DMG400008611	PGSC0003DMP400015133	2.54913
PGSC0003DMP400009877	PGSC0003DMG400005614	2.51029	PGSC0003DMG400018330	PGSC0003DMP400031942	2.34147	PGSC0003DMG400014379	PGSC0003DMP400025320	2.54272	PGSC0003DMG400029575	PGSC0003DMP400051502	2.55086
PGSC0003DMP400032962	PGSC0003DMG400018925	2.51354	PGSC0003DMG400042481	PGSC0003DMP400064585	2.34556	PGSC0003DMG400004532	PGSC0003DMP400008007	2.5499	PGSC0003DMG400011964	PGSC0003DMP400021185	2.55419
PGSC0003DMP400026954	PGSC0003DMG400015372	2.51534	PGSC0003DMG400028138	PGSC0003DMP400048889	2.34727	PGSC0003DMG400003264	PGSC0003DMP400005866	2.55098	PGSC0003DMG400007597	PGSC0003DMP400013440	2.55444
PGSC0003DMP400001324	PGSC0003DMG400000672	2.51547	PGSC0003DMG400023610	PGSC0003DMP400040851	2.34927	PGSC0003DMG400009698	PGSC0003DMP400017124	2.55124	PGSC0003DMG401004581	PGSC0003DMP400008097	2.55544
PGSC0003DMP400038462	PGSC0003DMG402022215	2.51961	PGSC0003DMG400012503	PGSC0003DMP400022120	2.34948	PGSC0003DMG400031111	PGSC0003DMP400054187	2.55212	PGSC0003DMG400007893	PGSC0003DMP400013911	2.55609
PGSC0003DMP400055094	PGSC0003DMG400031827	2.52329	PGSC0003DMG400004788	PGSC0003DMP400008491	2.3524	PGSC0003DMG400013389	PGSC0003DMP400023691	2.55575	PGSC0003DMG401007333	PGSC0003DMP400012984	2.55711
PGSC0003DMP400035835	PGSC0003DMG400020619	2.52428	PGSC0003DMG400017976	PGSC0003DMP400031346	2.35325	PGSC0003DMG400012762	PGSC0003DMP400022608	2.5561	PGSC0003DMG400032233	PGSC0003DMP400055435	2.55899
PGSC0003DMP400035770	PGSC0003DMG400020583	2.52513	PGSC0003DMG400025473	PGSC0003DMP400044176	2.35467	PGSC0003DMG400013929	PGSC0003DMP400024563	2.55631	PGSC0003DMG400021709	PGSC0003DMP400037634	2.56156
PGSC0003DMP400001233	PGSC0003DMG402000617	2.53029	PGSC0003DMG400012524	PGSC0003DMP400022160	2.35573	PGSC0003DMG400021131	PGSC0003DMP400036630	2.55642	PGSC0003DMG400009698	PGSC0003DMP400017124	2.56198
PGSC0003DMP400007600	PGSC0003DMG400004274	2.53084	PGSC0003DMG400019503	PGSC0003DMP400033896	2.35751	PGSC0003DMG400027268	PGSC0003DMP400047430	2.55656	PGSC0003DMG400005734	PGSC0003DMP400010176	2.56332
PGSC0003DMP400019126	PGSC0003DMG401010822	2.53476	PGSC0003DMG400027021	PGSC0003DMP400046919	2.3578	PGSC0003DMG400021882	PGSC0003DMP400037898	2.55761	PGSC0003DMG400030594	PGSC0003DMP400053275	2.56423
PGSC0003DMP400042722	PGSC0003DMG400024690	2.53682	PGSC0003DMG401030805	PGSC0003DMP400053655	2.35934	PGSC0003DMG400017508	PGSC0003DMP400030574	2.55871	PGSC0003DMG400005997	PGSC0003DMP400010649	2.56618
PGSC0003DMP400030048	PGSC0003DMG400017202	2.53949	PGSC0003DMG400028948	PGSC0003DMP400050447	2.35984	PGSC0003DMG400018522	PGSC0003DMP400032278	2.55899	PGSC0003DMG402003112	PGSC0003DMP400005604	2.56622
PGSC0003DMP400050321	PGSC0003DMG400028882	2.54123	PGSC0003DMG400022472	PGSC0003DMP400038958	2.36075	PGSC0003DMG400021571	PGSC0003DMP400037403	2.55945	PGSC0003DMG400025836	PGSC0003DMP400044819	2.56808
PGSC0003DMP400047328	PGSC0003DMG400027234	2.54141	PGSC0003DMG400000488	PGSC0003DMP400000952	2.36087	PGSC0003DMG400021003	PGSC0003DMP400036456	2.55976	PGSC0003DMG402011202	PGSC0003DMP400019808	2.56851
PGSC0003DMP400010653	PGSC0003DMG400005998	2.54654	PGSC0003DMG400010356	PGSC0003DMP400018298	2.36192	PGSC0003DMG400022988	PGSC0003DMP400039855	2.5623	PGSC0003DMG400004165	PGSC0003DMP400007449	2.57231
PGSC0003DMP400015537	PGSC0003DMG400008850	2.54737	PGSC0003DMG400014444	PGSC0003DMP400025444	2.36211	PGSC0003DMG400027718	PGSC0003DMP400048204	2.56253	PGSC0003DMG400025808	PGSC0003DMP400044738	2.5735
PGSC0003DMP400045908	PGSC0003DMG404026432	2.54984	PGSC0003DMG400001216	PGSC0003DMP400002211	2.36349	PGSC0003DMG401007138	PGSC0003DMP400012645	2.5628	PGSC0003DMG400011763	PGSC0003DMP400020851	2.57511
PGSC0003DMP400001800	PGSC0003DMG400000944	2.54994	PGSC0003DMG400011152	PGSC0003DMP400019699	2.36483	PGSC0003DMG400028159	PGSC0003DMP400048917	2.56542	PGSC0003DMG400028238	PGSC0003DMP400049086	2.57603
PGSC0003DMP400054780	PGSC0003DMG400031472	2.55002	PGSC0003DMG400031795	PGSC0003DMP400055026	2.36507	PGSC0003DMG400014477	PGSC0003DMP400025513	2.56892	PGSC0003DMG400033928	PGSC0003DMP400056330	2.57739
PGSC0003DMP400048973	PGSC0003DMG400028180	2.55345	PGSC0003DMG400007982	PGSC0003DMP400014037	2.36513	PGSC0003DMG401013613	PGSC0003DMP400024090	2.5692	PGSC0003DMG400012762	PGSC0003DMP400022608	2.57787
PGSC0003DMP400045256	PGSC0003DMG400026082	2.55415	PGSC0003DMG401003636	PGSC0003DMP400006498	2.36528	PGSC0003DMG400001256	PGSC0003DMP400002274	2.57132	PGSC0003DMG402012981	PGSC0003DMP400022995	2.57914
PGSC0003DMP400026770	PGSC0003DMG400015263	2.5549	PGSC0003DMG400005525	PGSC0003DMP400009735	2.3657	PGSC0003DMG400003531	PGSC0003DMP400006287	2.57329	PGSC0003DMG400002104	PGSC0003DMP400003773	2.58171
PGSC0003DMP400042454	PGSC0003DMG400024535	2.55574	PGSC0003DMG400025282	PGSC0003DMP400043872	2.3697	PGSC0003DMG400007989	PGSC0003DMP400014047	2.57389	PGSC0003DMG400013816	PGSC0003DMP400024387	2.58188
PGSC0003DMP400009569	PGSC0003DMG400005407	2.55771	PGSC0003DMG400029310	PGSC0003DMP400051035	2.37131	PGSC0003DMG400016799	PGSC0003DMP400029351	2.574	PGSC0003DMG400012340	PGSC0003DMP400021847	2.58357
PGSC0003DMP400056216	PGSC0003DMG400033698	2.55828	PGSC0003DMG400021034	PGSC0003DMP400036492	2.37393	PGSC0003DMG400016000	PGSC0003DMP400028004	2.57878	PGSC0003DMG400009139	PGSC0003DMP400016089	2.5844
PGSC0003DMP400016673	PGSC0003DMG401009429	2.559	PGSC0003DMG400012307	PGSC0003DMP400021777	2.37485	PGSC0003DMG400022618	PGSC0003DMP400039203	2.58025	PGSC0003DMG400029246	PGSC0003DMP400050914	2.58586
PGSC0003DMP400040439	PGSC0003DMG400023384	2.5623	PGSC0003DMG400022810	PGSC0003DMP400039552	2.37649	PGSC0003DMG400012448	PGSC0003DMP400022022	2.58031	PGSC0003DMG400017508	PGSC0003DMP400030574	2.58624
PGSC0003DMP400024150	PGSC0003DMG400013649	2.5628	PGSC0003DMG402011095	PGSC0003DMP400019596	2.37887	PGSC0003DMG400000022	PGSC0003DMP400000068	2.5832	PGSC0003DMG400015799	PGSC0003DMP400027719	2.58646
PGSC0003DMP400046850	PGSC0003DMG402026984	2.56558	PGSC0003DMG400000340	PGSC0003DMP400000664	2.38298	PGSC0003DMG400022249	PGSC0003DMP400038531	2.58391	PGSC0003DMG403005669	PGSC0003DMP400009985	2.58879
PGSC0003DMP400025612	PGSC0003DMG400014540	2.56681	PGSC0003DMG402021549	PGSC0003DMP400037350	2.3831	PGSC0003DMG400003811	PGSC0003DMP400006786	2.58406	PGSC0003DMG400013262	PGSC0003DMP400023456	2.58895
PGSC0003DMP400005449	PGSC0003DMG400003032	2.56713	PGSC0003DMG400025959	PGSC0003DMP400045021	2.38337	PGSC0003DMG400017519	PGSC0003DMP400030598	2.58822	PGSC0003DMG400006604	PGSC0003DMP400011665	2.59081
PGSC0003DMP400017580	PGSC0003DMG400009956	2.56719	PGSC0003DMG400005407	PGSC0003DMP400009569	2.38432	PGSC0003DMG400001495	PGSC0003DMP400002694	2.58894	PGSC0003DMG400017189	PGSC0003DMP400030014	2.59103
PGSC0003DMP400026061	PGSC0003DMG401014805	2.56849	PGSC0003DMG400021219	PGSC0003DMP400036776	2.3845	PGSC0003DMG400006395	PGSC0003DMP400011344	2.58962	PGSC0003DMG400029310	PGSC0003DMP400051035	2.59319
PGSC0003DMP400037068	PGSC0003DMG400021381	2.57217	PGSC0003DMG400010713	PGSC0003DMP400018948	2.38759	PGSC0003DMG400005507	PGSC0003DMP400009710	2.59259	PGSC0003DMG400002932	PGSC0003DMP400005286	2.59326
PGSC0003DMP400055577	PGSC0003DMG400032538	2.57256	PGSC0003DMG400018610	PGSC0003DMP400032424	2.38807	PGSC0003DMG400031812	PGSC0003DMP400055060	2.59275	PGSC0003DMG400028702	PGSC0003DMP400049993	2.59326
PGSC0003DMP400005550	PGSC0003DMG400003087	2.57603	PGSC0003DMG400033689	PGSC0003DMP400012876	2.39181	PGSC0003DMG400008676	PGSC0003DMP400015235	2.59357	PGSC0003DMG400023169	PGSC0003DMP400040121	2.59507
PGSC0003DMP400018999	PGSC0003DMG400010738	2.57638	PGSC0003DMG400000569	PGSC0003DMP400001140	2.39379	PGSC0003DMG400008845	PGSC0003DMP400015525	2.59433	PGSC0003DMG400011953	PGSC0003DMP400021168	2.59959
PGSC0003DMP400048708	PGSC0003DMG401028027	2.57663	PGSC0003DMG400000521	PGSC0003DMP400001035	2.39408	PGSC0003DMG400023240	PGSC0003DMP400040206	2.59524	PGSC0003DMG400013537	PGSC0003DMP400023938	2.6028
PGSC0003DMP400051213	PGSC0003DMG400029406	2.57704	PGSC0003DMG401026661	PGSC0003DMP400046307	2.39464	PGSC0003DMG400004918	PGSC0003DMP400008742	2.5954	PGSC0003DMG400041679	PGSC0003DMP400063783	2.60396
PGSC0003DMP400052782	PGSC0003DMG400030326	2.57875	PGSC0003DMG400033698	PGSC0003DMP400056216	2.3965	PGSC0003DMG400020032	PGSC0003DMP400034737	2.59625	PGSC0003DMG400001917	PGSC0003DMP400003417	2.60653
PGSC0003DMP400052807	PGSC0003DMG400030339	2.58403	PGSC0003DMG400024109	PGSC0003DMP400041707	2.39725	PGSC0003DMG400032160	PGSC0003DMP400055335	2.59669	PGSC0003DMG400006782	PGSC0003DMP400011991	2.60745
PGSC0003DMP400048264	PGSC0003DMG400027761	2.58512	PGSC0003DMG400002782	PGSC0003DMP400004990	2.3993	PGSC0003DMG400007051	PGSC0003DMP400012499	2.59684	PGSC0003DMG400026281	PGSC0003DMP400045625	2.60883
PGSC0003DMP400018011	PGSC0003DMG400010174	2.58633	PGSC0003DMG400021371	PGSC0003DMP400037045	2.40289	PGSC0003DMG400027471	PGSC0003DMP400047776	2.59731	PGSC0003DMG400017579	PGSC0003DMP400030706	2.61299
PGSC0003DMP400054571	PGSC0003DMG400031323	2.58887	PGSC0003DMG400016280	PGSC0003DMP400028445	2.4058	PGSC0003DMG400015641	PGSC0003DMP400027398	2.59788	PGSC0003DMG403008136	PGSC0003DMP400014313	2.61315
PGSC0003DMP400025210	PGSC0003DMG400014311	2.58973	PGSC0003DMG400024357	PGSC0003DMP400042149	2.40974	PGSC0003DMG402024557	PGSC0003DMP400042492	2.60294	PGSC0003DMG400007038	PGSC0003DMP400012488	2.61334
PGSC0003DMP400019083	PGSC0003DMG400010799	2.58989	PGSC0003DMG400018134	PGSC0003DMP400031598	2.41064	PGSC0003DMG401005194	PGSC0003DMP400009223	2.60445	PGSC0003DMG400008201	PGSC0003DMP400014419	2.6155
PGSC0003DMP400040206	PGSC0003DMG400023240	2.5899	PGSC0003DMG400009072	PGSC0003DMP400015975	2.41446	PGSC0003DMG400017258	PGSC0003DMP400030162	2.60762	PGSC0003DMG400032534	PGSC0003DMP400055570	2.61649
PGSC0003DMP400039571	PGSC0003DMG400022820	2.5914	PGSC0003DMG400027888	PGSC0003DMP400048494	2.42016	PGSC0003DMG402000526	PGSC0003DMP400001049	2.60936	PGSC0003DMG400024643	PGSC0003DMP400042656	2.61667
PGSC0003DMP400028983	PGSC0003DMG400016576	2.59431	PGSC0003DMG400015641	PGSC0003DMP400027398	2.42103	PGSC0003DMG400005997	PGSC0003DMP400010649	2.60987	PGSC0003DMG400012239	PGSC0003DMP400021651	2.61726
PGSC0003DMP400000222	PGSC0003DMG400000098	2.59629	PGSC0003DMG400019631	PGSC0003DMP400034108	2.4231	PGSC0003DMG400024633	PGSC0003DMP400042639	2.6117	PGSC0003DMG400000214	PGSC0003DMP400000458	2.61885
PGSC0003DMP400009315	PGSC0003DMG400005246	2.5963	PGSC0003DMG400014850	PGSC0003DMP400026140	2.42338	PGSC0003DMG400006872	PGSC0003DMP400012177	2.61256	PGSC0003DMG400009410	PGSC0003DMP400016635	2.62071
PGSC0003DMP400052971	PGSC0003DMG400030440	2.60371	PGSC0003DMG400023692	PGSC0003DMP400040989	2.42645	PGSC0003DMG400015793	PGSC0003DMP400027709	2.61268	PGSC0003DMG400010738	PGSC0003DMP400018999	2.62166
PGSC0003DMP400043506	PGSC0003DMG400025076	2.60803	PGSC0003DMG400006871	PGSC0003DMP400012176	2.42925	PGSC0003DMG400008997	PGSC0003DMP400015822	2.61373	PGSC0003DMG400045865	PGSC0003DMP400067969	2.62171
PGSC0003DMP400006605	PGSC0003DMG400003704	2.6129	PGSC0003DMG400010388	PGSC0003DMP400018368	2.42986	PGSC0003DMG400032152	PGSC0003DMP400055320	2.61805	PGSC0003DMG400008927	PGSC0003DMP400015705	2.62294
PGSC0003DMP400049215	PGSC0003DMG400028311	2.61419	PGSC0003DMG402028489	PGSC0003DMP400049593	2.43034	PGSC0003DMG400022624	PGSC0003DMP400039216	2.61946	PGSC0003DMG401011095	PGSC0003DMP400019594	2.62476
PGSC0003DMP400003010	PGSC0003DMG400001677	2.61806	PGSC0003DMG402022401	PGSC0003DMP400038838	2.43047	PGSC0003DMG400006946	PGSC0003DMP400012307	2.61994	PGSC0003DMG400025608	PGSC0003DMP400044369	2.62587
PGSC0003DMP400051508	PGSC0003DMG400029579	2.61873	PGSC0003DMG400012946	PGSC0003DMP400022926	2.43088	PGSC0003DMG400022129	PGSC0003DMP400038252	2.62032	PGSC0003DMG400030078	PGSC0003DMP400052381	2.62625
PGSC0003DMP400002423	PGSC0003DMG400001345	2.61946	PGSC0003DMG400008936	PGSC0003DMP400015721	2.43356	PGSC0003DMG400025034	PGSC0003DMP400043445	2.62054	PGSC0003DMG400010682	PGSC0003DMP400018890	2.6264
PGSC0003DMP400036052	PGSC0003DMG400020730	2.62131	PGSC0003DMG400014346	PGSC0003DMP400025274	2.43358	PGSC0003DMG402027395	PGSC0003DMP400047643	2.62061	PGSC0003DMG400015641	PGSC0003DMP400027398	2.62672
PGSC0003DMP400005701	PGSC0003DMG403003154	2.62146	PGSC0003DMG400022678	PGSC0003DMP400039308	2.43437	PGSC0003DMG400029576	PGSC0003DMP400051503	2.62069	PGSC0003DMG400029157	PGSC0003DMP400050766	2.62704
PGSC0003DMP400048774	PGSC0003DMG400028078	2.62167	PGSC0003DMG400033127	PGSC0003DMP400055899	2.43539	PGSC0003DMG400025097	PGSC0003DMP400043539	2.62261	PGSC0003DMG400027143	PGSC0003DMP400047162	2.62706
PGSC0003DMP400049946	PGSC0003DMG400028668	2.62364	PGSC0003DMG401024517	PGSC0003DMP400042411	2.43627	PGSC0003DMG400035689	PGSC0003DMP400057793	2.62275	PGSC0003DMG400013077	PGSC0003DMP400023155	2.62897
PGSC0003DMP400053275	PGSC0003DMG400030594	2.62541	PGSC0003DMG400033928	PGSC0003DMP400056330	2.43673	PGSC0003DMG400030036	PGSC0003DMP400052320	2.62306	PGSC0003DMG400024231	PGSC0003DMP400041925	2.62911
PGSC0003DMP400006441	PGSC0003DMG400003605	2.62618	PGSC0003DMG400001980	PGSC0003DMP400003558	2.43891	PGSC0003DMG404000594	PGSC0003DMP400001196	2.62404	PGSC0003DMG400033873	PGSC0003DMP400056246	2.62969
PGSC0003DMP400028734	PGSC0003DMG400016423	2.62923	PGSC0003DMG400045602	PGSC0003DMP400067706	2.43894	PGSC0003DMG400028977	PGSC0003DMP400050496	2.62605	PGSC0003DMG400010728	PGSC0003DMP400018968	2.63175
PGSC0003DMP400028631	PGSC0003DMG400016388	2.6298	PGSC0003DMG400010174	PGSC0003DMP400018011	2.43982	PGSC0003DMG400025317	PGSC0003DMP400043921	2.63207	PGSC0003DMG400000521	PGSC0003DMP400001035	2.6371
PGSC0003DMP400009705	PGSC0003DMG400005503	2.63086	PGSC0003DMG400019608	PGSC0003DMP400034068	2.44161	PGSC0003DMG400021609	PGSC0003DMP400037466	2.63266	PGSC0003DMG400022533	PGSC0003DMP400039065	2.6393
PGSC0003DMP400018524	PGSC0003DMG400010472	2.63448	PGSC0003DMG401026044	PGSC0003DMP400045188	2.44365	PGSC0003DMG401029813	PGSC0003DMP400051941	2.63827	PGSC0003DMG401024480	PGSC0003DMP400042337	2.63976
PGSC0003DMP400049413	PGSC0003DMG400028406	2.63556	PGSC0003DMG400014566	PGSC0003DMP400025662	2.44502	PGSC0003DMG400014703	PGSC0003DMP400025907	2.63901	PGSC0003DMG400027976	PGSC0003DMP400048622	2.64039
PGSC0003DMP400048544	PGSC0003DMG400027916	2.63908	PGSC0003DMG400018545	PGSC0003DMP400032317	2.44722	PGSC0003DMG400023975	PGSC0003DMP400041440	2.64049	PGSC0003DMG400029704	PGSC0003DMP400051744	2.64385
PGSC0003DMP400020827	PGSC0003DMG400011747	2.64211	PGSC0003DMG400030804	PGSC0003DMP400053654	2.44961	PGSC0003DMG400000130	PGSC0003DMP400000281	2.64139	PGSC0003DMG400009311	PGSC0003DMP400016428	2.64619
PGSC0003DMP400028859	PGSC0003DMG400016502	2.64283	PGSC0003DMG400020742	PGSC0003DMP400036064	2.45129	PGSC0003DMG400021553	PGSC0003DMP400037367	2.64287	PGSC0003DMG400019900	PGSC0003DMP400034553	2.6474
PGSC0003DMP400039000	PGSC0003DMG400022496	2.64585	PGSC0003DMG401006194	PGSC0003DMP400010985	2.45602	PGSC0003DMG400023288	PGSC0003DMP400040271	2.6461	PGSC0003DMG400001677	PGSC0003DMP400003010	2.65159
PGSC0003DMP400021758	PGSC0003DMG400012294	2.65124	PGSC0003DMG400004532	PGSC0003DMP400008007	2.45637	PGSC0003DMG400031365	PGSC0003DMP400054631	2.64712	PGSC0003DMG400000538	PGSC0003DMP400001088	2.65308
PGSC0003DMP400026735	PGSC0003DMG401015244	2.65413	PGSC0003DMG400019266	PGSC0003DMP400033478	2.45781	PGSC0003DMG400029575	PGSC0003DMP400051502	2.64791	PGSC0003DMG402008361	PGSC0003DMP400014676	2.65396
PGSC0003DMP400046718	PGSC0003DMG400026913	2.65463	PGSC0003DMG400026253	PGSC0003DMP400045566	2.4591	PGSC0003DMG400032093	PGSC0003DMP400055193	2.6488	PGSC0003DMG400011213	PGSC0003DMP400019844	2.65478
PGSC0003DMP400014340	PGSC0003DMG400008151	2.65575	PGSC0003DMG400018255	PGSC0003DMP400031801	2.46033	PGSC0003DMG400028668	PGSC0003DMP400049946	2.65087	PGSC0003DMG400027276	PGSC0003DMP400047446	2.65587
PGSC0003DMP400025390	PGSC0003DMG400014415	2.65596	PGSC0003DMG400005157	PGSC0003DMP400009154	2.46181	PGSC0003DMG400027871	PGSC0003DMP400048466	2.65326	PGSC0003DMG400007892	PGSC0003DMP400013910	2.65655
PGSC0003DMP400021774	PGSC0003DMG400012305	2.66097	PGSC0003DMG400011570	PGSC0003DMP400020545	2.46478	PGSC0003DMG400019503	PGSC0003DMP400033896	2.65515	PGSC0003DMG400022440	PGSC0003DMP400038916	2.65697
PGSC0003DMP400023748	PGSC0003DMG401013418	2.66139	PGSC0003DMG400002146	PGSC0003DMP400003838	2.46536	PGSC0003DMG400004521	PGSC0003DMP400007994	2.65516	PGSC0003DMG400029432	PGSC0003DMP400051247	2.65852
PGSC0003DMP400012882	PGSC0003DMG400007267	2.66272	PGSC0003DMG400027577	PGSC0003DMP400047960	2.46538	PGSC0003DMG402024480	PGSC0003DMP400042338	2.6575	PGSC0003DMG400031162	PGSC0003DMP400054291	2.65941
PGSC0003DMP400008100	PGSC0003DMG402004581	2.66317	PGSC0003DMG400010738	PGSC0003DMP400018999	2.46703	PGSC0003DMG400001227	PGSC0003DMP400002225	2.65792	PGSC0003DMG400017858	PGSC0003DMP400031184	2.66041
PGSC0003DMP400035222	PGSC0003DMG400020267	2.66427	PGSC0003DMG400020256	PGSC0003DMP400035206	2.46991	PGSC0003DMG400010973	PGSC0003DMP400019393	2.65801	PGSC0003DMG400017311	PGSC0003DMP400030249	2.66221
PGSC0003DMP400001176	PGSC0003DMG400000584	2.66613	PGSC0003DMG400000613	PGSC0003DMP400001226	2.47013	PGSC0003DMG400006296	PGSC0003DMP400011164	2.65862	PGSC0003DMG400003696	PGSC0003DMP400006591	2.66347
PGSC0003DMP400018017	PGSC0003DMG400010177	2.67321	PGSC0003DMG400023461	PGSC0003DMP400040595	2.472	PGSC0003DMG400014275	PGSC0003DMP400025157	2.65862	PGSC0003DMG400001256	PGSC0003DMP400002274	2.66379
PGSC0003DMP400001035	PGSC0003DMG400000521	2.67412	PGSC0003DMG402003705	PGSC0003DMP400006611	2.47299	PGSC0003DMG400003138	PGSC0003DMP400005664	2.65916	PGSC0003DMG400021111	PGSC0003DMP400036592	2.66467
PGSC0003DMP400011344	PGSC0003DMG400006395	2.68327	PGSC0003DMG400025878	PGSC0003DMP400044889	2.47439	PGSC0003DMG400014739	PGSC0003DMP400025963	2.66245	PGSC0003DMG400028948	PGSC0003DMP400050447	2.66874
PGSC0003DMP400035367	PGSC0003DMG400020361	2.68593	PGSC0003DMG400003776	PGSC0003DMP400006744	2.47519	PGSC0003DMG400008584	PGSC0003DMP400015085	2.6627	PGSC0003DMG400014742	PGSC0003DMP400025966	2.67198
PGSC0003DMP400008235	PGSC0003DMG400004652	2.68936	PGSC0003DMG400000672	PGSC0003DMP400001324	2.47632	PGSC0003DMG400016532	PGSC0003DMP400028919	2.66319	PGSC0003DMG402003705	PGSC0003DMP400006611	2.6782
PGSC0003DMP400042440	PGSC0003DMG400024531	2.68984	PGSC0003DMG400007051	PGSC0003DMP400012499	2.47838	PGSC0003DMG400017330	PGSC0003DMP400030282	2.66381	PGSC0003DMG400028772	PGSC0003DMP400050107	2.68183
PGSC0003DMP400021761	PGSC0003DMG400012296	2.6912	PGSC0003DMG400023753	PGSC0003DMP400041102	2.48216	PGSC0003DMG400024109	PGSC0003DMP400041707	2.66463	PGSC0003DMG400040547	PGSC0003DMP400062651	2.68271
PGSC0003DMP400046954	PGSC0003DMG400027038	2.69174	PGSC0003DMG400025961	PGSC0003DMP400045024	2.48262	PGSC0003DMG400019517	PGSC0003DMP400033919	2.66483	PGSC0003DMG400021690	PGSC0003DMP400037610	2.68287
PGSC0003DMP400029617	PGSC0003DMG400016951	2.69395	PGSC0003DMG400012191	PGSC0003DMP400021545	2.48266	PGSC0003DMG400013271	PGSC0003DMP400023469	2.6649	PGSC0003DMG400018134	PGSC0003DMP400031598	2.68813
PGSC0003DMP400047742	PGSC0003DMG400027449	2.69527	PGSC0003DMG400003032	PGSC0003DMP400005449	2.48334	PGSC0003DMG400018440	PGSC0003DMP400032126	2.66523	PGSC0003DMG400000130	PGSC0003DMP400000281	2.68948
PGSC0003DMP400010962	PGSC0003DMG400006179	2.69691	PGSC0003DMG400008863	PGSC0003DMP400015572	2.48371	PGSC0003DMG400026233	PGSC0003DMP400045530	2.66535	PGSC0003DMG400004682	PGSC0003DMP400052782	2.69043
PGSC0003DMP400014497	PGSC0003DMG400008265	2.69713	PGSC0003DMG400018453	PGSC0003DMP400032147	2.4852	PGSC0003DMG400000983	PGSC0003DMP400001870	2.6701	PGSC0003DMG400009601	PGSC0003DMP400016962	2.69088
PGSC0003DMP400000664	PGSC0003DMG400000340	2.70189	PGSC0003DMG400039436	PGSC0003DMP400061540	2.49231	PGSC0003DMG400002290	PGSC0003DMP400004079	2.67541	PGSC0003DMG400022760	PGSC0003DMP400039460	2.69296
PGSC0003DMP400025183	PGSC0003DMG400014293	2.70295	PGSC0003DMG400022176	PGSC0003DMP400038367	2.49274	PGSC0003DMG400009932	PGSC0003DMP400017536	2.67568	PGSC0003DMG400000177	PGSC0003DMP400000382	2.69355
PGSC0003DMP400029972	PGSC0003DMG400017161	2.7061	PGSC0003DMG400020645	PGSC0003DMP400035869	2.49495	PGSC0003DMG400024282	PGSC0003DMP400042008	2.67728	PGSC0003DMG400022176	PGSC0003DMP400038367	2.69367
PGSC0003DMP400038958	PGSC0003DMG400022472	2.70685	PGSC0003DMG401007138	PGSC0003DMP400012645	2.49538	PGSC0003DMG400033028	PGSC0003DMP400055759	2.67955	PGSC0003DMG401003567	PGSC0003DMP400006367	2.69436
PGSC0003DMP400008935	PGSC0003DMG400005010	2.70932	PGSC0003DMG400014699	PGSC0003DMP400025900	2.49604	PGSC0003DMG400001855	PGSC0003DMP400003321	2.67956	PGSC0003DMG400003263	PGSC0003DMP400005865	2.69616
PGSC0003DMP400037330	PGSC0003DMG400021534	2.70979	PGSC0003DMG402017241	PGSC0003DMP400030135	2.49673	PGSC0003DMG400013040	PGSC0003DMP400023102	2.68242	PGSC0003DMG400015775	PGSC0003DMP400027667	2.69809
PGSC0003DMP400025274	PGSC0003DMG400014346	2.71371	PGSC0003DMG400009992	PGSC0003DMP400017652	2.49743	PGSC0003DMG400026245	PGSC0003DMP400045553	2.68313	PGSC0003DMG400023663	PGSC0003DMP400040935	2.69909
PGSC0003DMP400006150	PGSC0003DMG400003449	2.72113	PGSC0003DMG400008151	PGSC0003DMP400014340	2.49789	PGSC0003DMG400006238	PGSC0003DMP400011052	2.68432	PGSC0003DMG400031063	PGSC0003DMP400054102	2.69914
PGSC0003DMP400009997	PGSC0003DMG400005673	2.72119	PGSC0003DMG400033876	PGSC0003DMP400056250	2.49861	PGSC0003DMG400030686	PGSC0003DMP400053439	2.69291	PGSC0003DMG400027261	PGSC0003DMP400047407	2.69996
PGSC0003DMP400020414	PGSC0003DMG400011530	2.7244	PGSC0003DMG400024327	PGSC0003DMP400042092	2.49998	PGSC0003DMG401026661	PGSC0003DMP400046307	2.69558	PGSC0003DMG400007536	PGSC0003DMP400013342	2.70124
PGSC0003DMP400025343	PGSC0003DMG400014394	2.72515	PGSC0003DMG402003479	PGSC0003DMP400006182	2.50388	PGSC0003DMG400002918	PGSC0003DMP400005255	2.6957	PGSC0003DMG400009237	PGSC0003DMP400016295	2.70189
PGSC0003DMP400020127	PGSC0003DMG401011368	2.72578	PGSC0003DMG400000456	PGSC0003DMP400000901	2.50434	PGSC0003DMG401003010	PGSC0003DMP400005416	2.70041	PGSC0003DMG400013938	PGSC0003DMP400024570	2.7067
PGSC0003DMP400020629	PGSC0003DMG400011631	2.72672	PGSC0003DMG400018833	PGSC0003DMP400032837	2.50469	PGSC0003DMG400000926	PGSC0003DMP400001760	2.70118	PGSC0003DMG400004342	PGSC0003DMP400007723	2.70682
PGSC0003DMP400016800	PGSC0003DMG400009497	2.72894	PGSC0003DMG400028491	PGSC0003DMP400049596	2.50742	PGSC0003DMG400022450	PGSC0003DMP400038929	2.70182	PGSC0003DMG400011974	PGSC0003DMP400021196	2.71318
PGSC0003DMP400035443	PGSC0003DMG400020401	2.72938	PGSC0003DMG400018485	PGSC0003DMP400032208	2.5086	PGSC0003DMG400022300	PGSC0003DMP400038635	2.70338	PGSC0003DMG400012142	PGSC0003DMP400021464	2.71376
PGSC0003DMP400054015	PGSC0003DMG400031014	2.73071	PGSC0003DMG401018424	PGSC0003DMP400032096	2.50941	PGSC0003DMG400011052	PGSC0003DMP400019525	2.7057	PGSC0003DMG400005102	PGSC0003DMP400009070	2.71443
PGSC0003DMP400037633	PGSC0003DMG400021708	2.73339	PGSC0003DMG400021658	PGSC0003DMP400037552	2.51047	PGSC0003DMG400028632	PGSC0003DMP400049885	2.7061	PGSC0003DMG400004875	PGSC0003DMP400008672	2.71544
PGSC0003DMP400019482	PGSC0003DMG400011030	2.73412	PGSC0003DMG400030548	PGSC0003DMP400053171	2.51128	PGSC0003DMG400021727	PGSC0003DMP400037659	2.70729	PGSC0003DMG400002123	PGSC0003DMP400003803	2.71997
PGSC0003DMP400041818	PGSC0003DMG400024182	2.73451	PGSC0003DMG400038970	PGSC0003DMP400061074	2.51304	PGSC0003DMG400027052	PGSC0003DMP400046980	2.70834	PGSC0003DMG400021144	PGSC0003DMP400036655	2.72362
PGSC0003DMP400048847	PGSC0003DMG400028117	2.73545	PGSC0003DMG400025976	PGSC0003DMP400045048	2.51602	PGSC0003DMG400008830	PGSC0003DMP400015506	2.71327	PGSC0003DMG400009112	PGSC0003DMP400016039	2.72386
PGSC0003DMP400036192	PGSC0003DMG400020818	2.73807	PGSC0003DMG400012225	PGSC0003DMP400021624	2.51634	PGSC0003DMG400026653	PGSC0003DMP400046295	2.71337	PGSC0003DMG400003382	PGSC0003DMP400006052	2.72661
PGSC0003DMP400005276	PGSC0003DMG400002928	2.74083	PGSC0003DMG400019644	PGSC0003DMP400034131	2.51992	PGSC0003DMG402028848	PGSC0003DMP400050266	2.7149	PGSC0003DMG400025007	PGSC0003DMP400043401	2.72707
PGSC0003DMP400020630	PGSC0003DMG400011632	2.74089	PGSC0003DMG400014547	PGSC0003DMP400025624	2.51994	PGSC0003DMG400024779	PGSC0003DMP400042952	2.71492	PGSC0003DMG400024508	PGSC0003DMP400042391	2.72731
PGSC0003DMP400021840	PGSC0003DMG402012338	2.74089	PGSC0003DMG400017312	PGSC0003DMP400030252	2.52001	PGSC0003DMG400007240	PGSC0003DMP400012843	2.71587	PGSC0003DMG400008954	PGSC0003DMP400015756	2.7288
PGSC0003DMP400015688	PGSC0003DMG400008914	2.74165	PGSC0003DMG400014127	PGSC0003DMP400024835	2.52465	PGSC0003DMG400026491	PGSC0003DMP400046011	2.71946	PGSC0003DMG400017854	PGSC0003DMP400031179	2.72896
PGSC0003DMP400051375	PGSC0003DMG400029491	2.74472	PGSC0003DMG400014196	PGSC0003DMP400024969	2.52465	PGSC0003DMG400006149	PGSC0003DMP400010908	2.71994	PGSC0003DMG400004477	PGSC0003DMP400007945	2.73036
PGSC0003DMP400015133	PGSC0003DMG400008611	2.74484	PGSC0003DMG400027203	PGSC0003DMP400047282	2.52508	PGSC0003DMG400029008	PGSC0003DMP400050537	2.72212	PGSC0003DMG400023469	PGSC0003DMP400040611	2.73138
PGSC0003DMP400053725	PGSC0003DMG400030840	2.74754	PGSC0003DMG400024217	PGSC0003DMP400041887	2.5253	PGSC0003DMG400029416	PGSC0003DMP400051227	2.72218	PGSC0003DMG400022750	PGSC0003DMP400039440	2.73507
PGSC0003DMP400045639	PGSC0003DMG400026290	2.7478	PGSC0003DMG401023851	PGSC0003DMP400041249	2.5259	PGSC0003DMG401003567	PGSC0003DMP400006367	2.72253	PGSC0003DMG400037616	PGSC0003DMP400059720	2.73554
PGSC0003DMP400000952	PGSC0003DMG400000488	2.74801	PGSC0003DMG400019508	PGSC0003DMP400033906	2.52761	PGSC0003DMG400025808	PGSC0003DMP400044738	2.72847	PGSC0003DMG400042093	PGSC0003DMP400064197	2.73826
PGSC0003DMP400042411	PGSC0003DMG401024517	2.74884	PGSC0003DMG400003008	PGSC0003DMP400005414	2.53261	PGSC0003DMG400023708	PGSC0003DMP400041029	2.72848	PGSC0003DMG400018186	PGSC0003DMP400031695	2.74163
PGSC0003DMP400016666	PGSC0003DMG401009425	2.74965	PGSC0003DMG400020267	PGSC0003DMP400035222	2.53312	PGSC0003DMG400007341	PGSC0003DMP400012999	2.73062	PGSC0003DMG400006395	PGSC0003DMP400011344	2.74323
PGSC0003DMP400026614	PGSC0003DMG400015169	2.75238	PGSC0003DMG402017077	PGSC0003DMP400029855	2.53408	PGSC0003DMG400022750	PGSC0003DMP400039440	2.73137	PGSC0003DMG400016361	PGSC0003DMP400028582	2.74433
PGSC0003DMP400063871	PGSC0003DMG400041767	2.75456	PGSC0003DMG401028027	PGSC0003DMP400048708	2.53423	PGSC0003DMG401030515	PGSC0003DMP400053090	2.73147	PGSC0003DMG400022241	PGSC0003DMP400038514	2.74572
PGSC0003DMP400004044	PGSC0003DMG400002267	2.75585	PGSC0003DMG400014309	PGSC0003DMP400025208	2.53707	PGSC0003DMG402028489	PGSC0003DMP400049593	2.73749	PGSC0003DMG400015356	PGSC0003DMP400026922	2.74656
PGSC0003DMP400001098	PGSC0003DMG400000546	2.75804	PGSC0003DMG402010896	PGSC0003DMP400019252	2.53762	PGSC0003DMG400020484	PGSC0003DMP400035579	2.73817	PGSC0003DMG400005550	PGSC0003DMP400009767	2.74677
PGSC0003DMP400013054	PGSC0003DMG400007374	2.7596	PGSC0003DMG400000332	PGSC0003DMP400000646	2.53837	PGSC0003DMG400026137	PGSC0003DMP400045349	2.73897	PGSC0003DMG400025866	PGSC0003DMP400044868	2.75085
PGSC0003DMP400053802	PGSC0003DMG400030889	2.7653	PGSC0003DMG400017707	PGSC0003DMP400030938	2.54014	PGSC0003DMG402022475	PGSC0003DMP400038968	2.74093	PGSC0003DMG400006084	PGSC0003DMP400010794	2.75183
PGSC0003DMP400050762	PGSC0003DMG400029156	2.76561	PGSC0003DMG400008264	PGSC0003DMP400014496	2.54296	PGSC0003DMG400028468	PGSC0003DMP400049557	2.74118	PGSC0003DMG400017532	PGSC0003DMP400030623	2.75295
PGSC0003DMP400038610	PGSC0003DMG402022285	2.76837	PGSC0003DMG402015926	PGSC0003DMP400027898	2.54498	PGSC0003DMG400029652	PGSC0003DMP400051657	2.74289	PGSC0003DMG400019837	PGSC0003DMP400034455	2.75319
PGSC0003DMP400016279	PGSC0003DMG401009228	2.77053	PGSC0003DMG400015446	PGSC0003DMP400027060	2.54692	PGSC0003DMG400020361	PGSC0003DMP400035367	2.74316	PGSC0003DMG400004956	PGSC0003DMP400008832	2.75426
PGSC0003DMP400056276	PGSC0003DMG402033888	2.7784	PGSC0003DMG400020141	PGSC0003DMP400034952	2.5488	PGSC0003DMG400020073	PGSC0003DMP400034804	2.74863	PGSC0003DMG400026245	PGSC0003DMP400045553	2.75463
PGSC0003DMP400033411	PGSC0003DMG400019232	2.78048	PGSC0003DMG401015244	PGSC0003DMP400026735	2.54883	PGSC0003DMG400002490	PGSC0003DMP400004401	2.75009	PGSC0003DMG400000204	PGSC0003DMP400000445	2.75466
PGSC0003DMP400050091	PGSC0003DMG400028757	2.78636	PGSC0003DMG400005969	PGSC0003DMP400010598	2.54973	PGSC0003DMG401010073	PGSC0003DMP400017845	2.75049	PGSC0003DMG400001362	PGSC0003DMP400002458	2.75481
PGSC0003DMP400056250	PGSC0003DMG400033876	2.78885	PGSC0003DMG400012494	PGSC0003DMP400022105	2.5538	PGSC0003DMG400000159	PGSC0003DMP400000354	2.75136	PGSC0003DMG402000594	PGSC0003DMP400001193	2.75495
PGSC0003DMP400049339	PGSC0003DMG402028370	2.793	PGSC0003DMG400017602	PGSC0003DMP400030742	2.5566	PGSC0003DMG402011224	PGSC0003DMP400019863	2.75153	PGSC0003DMG400000456	PGSC0003DMP400000901	2.75662
PGSC0003DMP400014496	PGSC0003DMG400008264	2.79413	PGSC0003DMG400027641	PGSC0003DMP400048056	2.55832	PGSC0003DMG400022495	PGSC0003DMP400038997	2.75559	PGSC0003DMG400013010	PGSC0003DMP400023053	2.75814
PGSC0003DMP400008398	PGSC0003DMG400004738	2.79458	PGSC0003DMG400013684	PGSC0003DMP400024202	2.56085	PGSC0003DMG400012578	PGSC0003DMP400022273	2.75636	PGSC0003DMG400017585	PGSC0003DMP400030712	2.75814
PGSC0003DMP400022353	PGSC0003DMG400012619	2.79519	PGSC0003DMG400010507	PGSC0003DMP400018586	2.56184	PGSC0003DMG400019266	PGSC0003DMP400033478	2.75666	PGSC0003DMG400017603	PGSC0003DMP400030744	2.75885
PGSC0003DMP400049458	PGSC0003DMG401028427	2.79582	PGSC0003DMG400000047	PGSC0003DMP400000115	2.5632	PGSC0003DMG400024697	PGSC0003DMP400042737	2.75805	PGSC0003DMG400020217	PGSC0003DMP400035097	2.75954
PGSC0003DMP400031064	PGSC0003DMG400017778	2.79629	PGSC0003DMG402015244	PGSC0003DMP400026738	2.56337	PGSC0003DMG400007489	PGSC0003DMP400013262	2.75822	PGSC0003DMG400013649	PGSC0003DMP400024150	2.76209
PGSC0003DMP400008181	PGSC0003DMG400004624	2.8001	PGSC0003DMG400022239	PGSC0003DMP400038513	2.56601	PGSC0003DMG400031474	PGSC0003DMP400054785	2.75846	PGSC0003DMG400029412	PGSC0003DMP400051222	2.76221
PGSC0003DMP400031183	PGSC0003DMG400017857	2.80017	PGSC0003DMG400006270	PGSC0003DMP400011112	2.56851	PGSC0003DMG400009777	PGSC0003DMP400017266	2.75846	PGSC0003DMG400022472	PGSC0003DMP400038958	2.76269
PGSC0003DMP400052606	PGSC0003DMG400030219	2.80097	PGSC0003DMG402025066	PGSC0003DMP400043492	2.56981	PGSC0003DMG400008151	PGSC0003DMP400014340	2.75997	PGSC0003DMG400000798	PGSC0003DMP400001525	2.7636
PGSC0003DMP400038113	PGSC0003DMG400022039	2.81025	PGSC0003DMG400016590	PGSC0003DMP400029001	2.56991	PGSC0003DMG400032538	PGSC0003DMP400055577	2.76794	PGSC0003DMG401003010	PGSC0003DMP400005416	2.76386
PGSC0003DMP400044873	PGSC0003DMG402025869	2.81376	PGSC0003DMG400021708	PGSC0003DMP400037633	2.57032	PGSC0003DMG400000456	PGSC0003DMP400000901	2.76949	PGSC0003DMG400008000	PGSC0003DMP400014066	2.76541
PGSC0003DMP400004144	PGSC0003DMG400002324	2.81403	PGSC0003DMG400027194	PGSC0003DMP400047265	2.57405	PGSC0003DMG400013856	PGSC0003DMP400024451	2.77088	PGSC0003DMG401007138	PGSC0003DMP400012645	2.76779
PGSC0003DMP400026598	PGSC0003DMG400015160	2.81425	PGSC0003DMG400015011	PGSC0003DMP400026402	2.57481	PGSC0003DMG402029598	PGSC0003DMP400051548	2.77488	PGSC0003DMG400019631	PGSC0003DMP400034108	2.76947
PGSC0003DMP400035080	PGSC0003DMG400020205	2.81458	PGSC0003DMG400008551	PGSC0003DMP400015019	2.57754	PGSC0003DMG400019619	PGSC0003DMP400034084	2.77682	PGSC0003DMG400010971	PGSC0003DMP400019389	2.77281
PGSC0003DMP400031162	PGSC0003DMG400017842	2.81609	PGSC0003DMG400025028	PGSC0003DMP400043434	2.57822	PGSC0003DMG400005734	PGSC0003DMP400010176	2.77768	PGSC0003DMG400016635	PGSC0003DMP400029097	2.77333
PGSC0003DMP400052917	PGSC0003DMG400030405	2.81715	PGSC0003DMG400032261	PGSC0003DMP400055467	2.57961	PGSC0003DMG400010674	PGSC0003DMP400018870	2.78032	PGSC0003DMG400022022	PGSC0003DMP400038088	2.77467
PGSC0003DMP400047630	PGSC0003DMG400027391	2.82612	PGSC0003DMG400016526	PGSC0003DMP400028904	2.58163	PGSC0003DMG400026281	PGSC0003DMP400045625	2.7832	PGSC0003DMG400001697	PGSC0003DMP400003049	2.77475
PGSC0003DMP400024854	PGSC0003DMG400014140	2.83235	PGSC0003DMG400024828	PGSC0003DMP400043031	2.5839	PGSC0003DMG400014566	PGSC0003DMP400025662	2.78343	PGSC0003DMG400008901	PGSC0003DMP400015655	2.77589
PGSC0003DMP400041401	PGSC0003DMG400023949	2.83437	PGSC0003DMG400028114	PGSC0003DMP400048841	2.58735	PGSC0003DMG400027129	PGSC0003DMP400047125	2.7835	PGSC0003DMG400012479	PGSC0003DMP400022078	2.77639
PGSC0003DMP400003321	PGSC0003DMG400001855	2.83956	PGSC0003DMG400030219	PGSC0003DMP400052606	2.58934	PGSC0003DMG400007169	PGSC0003DMP400012709	2.78416	PGSC0003DMG400003138	PGSC0003DMP400005664	2.77642
PGSC0003DMP400032811	PGSC0003DMG402018816	2.84138	PGSC0003DMG400030889	PGSC0003DMP400053802	2.58936	PGSC0003DMG400008492	PGSC0003DMP400014905	2.78561	PGSC0003DMG400013138	PGSC0003DMP400023256	2.77835
PGSC0003DMP400016597	PGSC0003DMG400009391	2.84709	PGSC0003DMG400014703	PGSC0003DMP400025907	2.59872	PGSC0003DMG400027671	PGSC0003DMP400048120	2.78592	PGSC0003DMG400010229	PGSC0003DMP400018081	2.77868
PGSC0003DMP400001226	PGSC0003DMG400000613	2.84744	PGSC0003DMG400027499	PGSC0003DMP400047805	2.60014	PGSC0003DMG400027393	PGSC0003DMP400047638	2.78598	PGSC0003DMG400027129	PGSC0003DMP400047125	2.77954
PGSC0003DMP400014257	PGSC0003DMG400008105	2.85233	PGSC0003DMG400017119	PGSC0003DMP400029912	2.60204	PGSC0003DMG400007304	PGSC0003DMP400012935	2.78904	PGSC0003DMG400000732	PGSC0003DMP400001425	2.78028
PGSC0003DMP400024608	PGSC0003DMG400013966	2.85512	PGSC0003DMG400002880	PGSC0003DMP400005194	2.60353	PGSC0003DMG400023333	PGSC0003DMP400040330	2.79023	PGSC0003DMG400028652	PGSC0003DMP400049921	2.78189
PGSC0003DMP400001462	PGSC0003DMG400000755	2.85593	PGSC0003DMG402003730	PGSC0003DMP400006657	2.60778	PGSC0003DMG400004788	PGSC0003DMP400008491	2.79282	PGSC0003DMG400027922	PGSC0003DMP400048553	2.78675
PGSC0003DMP400018611	PGSC0003DMG400010521	2.85839	PGSC0003DMG400026455	PGSC0003DMP400045945	2.60838	PGSC0003DMG400022983	PGSC0003DMP400039846	2.79684	PGSC0003DMG400008372	PGSC0003DMP400014697	2.78726
PGSC0003DMP400043495	PGSC0003DMG400025068	2.86034	PGSC0003DMG400019248	PGSC0003DMP400033445	2.60868	PGSC0003DMG400001278	PGSC0003DMP400002305	2.79919	PGSC0003DMG400010816	PGSC0003DMP400019112	2.78752
PGSC0003DMP400030075	PGSC0003DMG400017215	2.86143	PGSC0003DMG400025076	PGSC0003DMP400043506	2.6092	PGSC0003DMG400010732	PGSC0003DMP400018987	2.80017	PGSC0003DMG400013528	PGSC0003DMP400023932	2.78882
PGSC0003DMP400012878	PGSC0003DMG400007265	2.86377	PGSC0003DMG400015196	PGSC0003DMP400026658	2.60964	PGSC0003DMG400022560	PGSC0003DMP400039119	2.80051	PGSC0003DMG400028891	PGSC0003DMP400050339	2.7905
PGSC0003DMP400061612	PGSC0003DMG400039508	2.86569	PGSC0003DMG400011470	PGSC0003DMP400020302	2.61185	PGSC0003DMG400000634	PGSC0003DMP400001261	2.8006	PGSC0003DMG400030985	PGSC0003DMP400053968	2.79156
PGSC0003DMP400010797	PGSC0003DMG400006085	2.86578	PGSC0003DMG400007571	PGSC0003DMP400013391	2.61326	PGSC0003DMG400010900	PGSC0003DMP400019263	2.8016	PGSC0003DMG400009072	PGSC0003DMP400015975	2.79371
PGSC0003DMP400022403	PGSC0003DMG400012646	2.86766	PGSC0003DMG400005503	PGSC0003DMP400009705	2.61356	PGSC0003DMG400027391	PGSC0003DMP400047630	2.80225	PGSC0003DMG402026153	PGSC0003DMP400045379	2.7972
PGSC0003DMP400004169	PGSC0003DMG400002338	2.87631	PGSC0003DMG401009425	PGSC0003DMP400016666	2.61394	PGSC0003DMG400022746	PGSC0003DMP400039432	2.80773	PGSC0003DMG402028319	PGSC0003DMP400049239	2.79806
PGSC0003DMP400044176	PGSC0003DMG400025473	2.87796	PGSC0003DMG400005464	PGSC0003DMP400009643	2.61666	PGSC0003DMG400015060	PGSC0003DMP400026458	2.81116	PGSC0003DMG402012439	PGSC0003DMP400022005	2.80187
PGSC0003DMP400051382	PGSC0003DMG400029497	2.87937	PGSC0003DMG401011368	PGSC0003DMP400020127	2.61922	PGSC0003DMG400027922	PGSC0003DMP400048553	2.81544	PGSC0003DMG400011924	PGSC0003DMP400021121	2.80232
PGSC0003DMP400015705	PGSC0003DMG400008927	2.87977	PGSC0003DMG400020205	PGSC0003DMP400035080	2.62321	PGSC0003DMG400031838	PGSC0003DMP400055116	2.81622	PGSC0003DMG400022504	PGSC0003DMP400039021	2.80306
PGSC0003DMP400049298	PGSC0003DMG400028348	2.88655	PGSC0003DMG400030971	PGSC0003DMP400053938	2.62416	PGSC0003DMG400003322	PGSC0003DMP400005956	2.81758	PGSC0003DMG400001855	PGSC0003DMP400003321	2.81017
PGSC0003DMP400020302	PGSC0003DMG400011470	2.89545	PGSC0003DMG400005997	PGSC0003DMP400010649	2.62622	PGSC0003DMG402000020	PGSC0003DMP400000059	2.82315	PGSC0003DMG400028390	PGSC0003DMP400049390	2.81098
PGSC0003DMP400039374	PGSC0003DMG402022708	2.89762	PGSC0003DMG400032570	PGSC0003DMP400055635	2.63056	PGSC0003DMG400028904	PGSC0003DMP400050363	2.82326	PGSC0003DMG402028784	PGSC0003DMP400050134	2.81233
PGSC0003DMP400001232	PGSC0003DMG401000617	2.89815	PGSC0003DMG400001955	PGSC0003DMP400003505	2.63124	PGSC0003DMG400018330	PGSC0003DMP400031942	2.82488	PGSC0003DMG400022678	PGSC0003DMP400039308	2.81239
PGSC0003DMP400032979	PGSC0003DMG400018942	2.89855	PGSC0003DMG400014051	PGSC0003DMP400024737	2.63323	PGSC0003DMG400018604	PGSC0003DMP400032416	2.82942	PGSC0003DMG400004084	PGSC0003DMP400007298	2.81432
PGSC0003DMP400014554	PGSC0003DMG400008297	2.90425	PGSC0003DMG400006516	PGSC0003DMP400011542	2.63363	PGSC0003DMG403026153	PGSC0003DMP400045380	2.83034	PGSC0003DMG400018138	PGSC0003DMP400031606	2.81525
PGSC0003DMP400003558	PGSC0003DMG400001980	2.90599	PGSC0003DMG400026660	PGSC0003DMP400046306	2.63652	PGSC0003DMG400042445	PGSC0003DMP400064549	2.83106	PGSC0003DMG400000634	PGSC0003DMP400001261	2.81526
PGSC0003DMP400038091	PGSC0003DMG400022024	2.90846	PGSC0003DMG400008307	PGSC0003DMP400014573	2.63704	PGSC0003DMG400031848	PGSC0003DMP400055126	2.83116	PGSC0003DMG400011531	PGSC0003DMP400020416	2.81612
PGSC0003DMP400043115	PGSC0003DMG400024876	2.90849	PGSC0003DMG400007962	PGSC0003DMP400014004	2.63874	PGSC0003DMG400029931	PGSC0003DMP400052144	2.83285	PGSC0003DMG400019266	PGSC0003DMP400033478	2.81939
PGSC0003DMP400053457	PGSC0003DMG400030694	2.91483	PGSC0003DMG400026354	PGSC0003DMP400045748	2.64092	PGSC0003DMG400021345	PGSC0003DMP400036995	2.83455	PGSC0003DMG400013428	PGSC0003DMP400023766	2.8196
PGSC0003DMP400063724	PGSC0003DMG400041620	2.91642	PGSC0003DMG400012020	PGSC0003DMP400021265	2.64374	PGSC0003DMG400000488	PGSC0003DMP400000952	2.83574	PGSC0003DMG400031812	PGSC0003DMP400055060	2.82058
PGSC0003DMP400048122	PGSC0003DMG400027673	2.92131	PGSC0003DMG400017929	PGSC0003DMP400031269	2.64531	PGSC0003DMG400022558	PGSC0003DMP400039117	2.83576	PGSC0003DMG400008307	PGSC0003DMP400014573	2.82437
PGSC0003DMP400047282	PGSC0003DMG400027203	2.92901	PGSC0003DMG400010973	PGSC0003DMP400019393	2.6457	PGSC0003DMG400019333	PGSC0003DMP400033589	2.83694	PGSC0003DMG400013601	PGSC0003DMP400024064	2.83017
PGSC0003DMP400038943	PGSC0003DMG400022458	2.931	PGSC0003DMG400026290	PGSC0003DMP400045639	2.64791	PGSC0003DMG400010177	PGSC0003DMP400018017	2.84091	PGSC0003DMG400018369	PGSC0003DMP400032011	2.83151
PGSC0003DMP400006368	PGSC0003DMG402003567	2.93249	PGSC0003DMG400019530	PGSC0003DMP400033938	2.6487	PGSC0003DMG400013294	PGSC0003DMP400023514	2.84266	PGSC0003DMG400007240	PGSC0003DMP400012843	2.83354
PGSC0003DMP400023319	PGSC0003DMG400013180	2.93285	PGSC0003DMG400045090	PGSC0003DMP400067194	2.6507	PGSC0003DMG400017203	PGSC0003DMP400030051	2.84325	PGSC0003DMG400016687	PGSC0003DMP400029182	2.83508
PGSC0003DMP400018910	PGSC0003DMG400010688	2.93727	PGSC0003DMG400023229	PGSC0003DMP400040187	2.65279	PGSC0003DMG400006858	PGSC0003DMP400012147	2.84499	PGSC0003DMG400019363	PGSC0003DMP400033644	2.83616
PGSC0003DMP400008125	PGSC0003DMG400004597	2.93891	PGSC0003DMG400014379	PGSC0003DMP400025320	2.65342	PGSC0003DMG400002690	PGSC0003DMP400004822	2.84588	PGSC0003DMG400016590	PGSC0003DMP400029001	2.84055
PGSC0003DMP400013910	PGSC0003DMG400007892	2.94092	PGSC0003DMG400024531	PGSC0003DMP400042440	2.65367	PGSC0003DMG400005246	PGSC0003DMP400009315	2.84784	PGSC0003DMG400007341	PGSC0003DMP400012999	2.84103
PGSC0003DMP400045764	PGSC0003DMG400026362	2.94525	PGSC0003DMG400022129	PGSC0003DMP400038252	2.65557	PGSC0003DMG400000125	PGSC0003DMP400000273	2.84791	PGSC0003DMG400029162	PGSC0003DMP400050777	2.84219
PGSC0003DMP400052839	PGSC0003DMG400030359	2.9464	PGSC0003DMG400014076	PGSC0003DMP400024774	2.65815	PGSC0003DMG400000325	PGSC0003DMP400000637	2.84909	PGSC0003DMG400014224	PGSC0003DMP400025033	2.84831
PGSC0003DMP400001618	PGSC0003DMG400000850	2.94798	PGSC0003DMG400010809	PGSC0003DMP400019101	2.65975	PGSC0003DMG400015470	PGSC0003DMP400027113	2.85039	PGSC0003DMG400012420	PGSC0003DMP400021964	2.84855
PGSC0003DMP400030249	PGSC0003DMG400017311	2.95285	PGSC0003DMG401014805	PGSC0003DMP400026061	2.66336	PGSC0003DMG400035370	PGSC0003DMP400057474	2.85147	PGSC0003DMG400026871	PGSC0003DMP400046654	2.84946
PGSC0003DMP400017438	PGSC0003DMG400009887	2.95536	PGSC0003DMG400035783	PGSC0003DMP400057887	2.66694	PGSC0003DMG400016444	PGSC0003DMP400028766	2.85343	PGSC0003DMG400033336	PGSC0003DMP400055982	2.85433
PGSC0003DMP400055619	PGSC0003DMG400032556	2.9572	PGSC0003DMG400018397	PGSC0003DMP400032045	2.6689	PGSC0003DMG400021034	PGSC0003DMP400036492	2.85798	PGSC0003DMG400028531	PGSC0003DMP400049691	2.85544
PGSC0003DMP400034455	PGSC0003DMG400019837	2.95725	PGSC0003DMG400007300	PGSC0003DMP400012929	2.6698	PGSC0003DMG400000596	PGSC0003DMP400001201	2.85868	PGSC0003DMG400022129	PGSC0003DMP400038252	2.85742
PGSC0003DMP400019975	PGSC0003DMG400011277	2.96018	PGSC0003DMG400012405	PGSC0003DMP400021930	2.67369	PGSC0003DMG402012386	PGSC0003DMP400021892	2.8621	PGSC0003DMG400017553	PGSC0003DMP400030655	2.85902
PGSC0003DMP400001650	PGSC0003DMG400000864	2.9605	PGSC0003DMG400007627	PGSC0003DMP400013498	2.67549	PGSC0003DMG400011214	PGSC0003DMP400019846	2.86328	PGSC0003DMG402014665	PGSC0003DMP400025825	2.86021
PGSC0003DMP400003772	PGSC0003DMG400002103	2.96457	PGSC0003DMG400027633	PGSC0003DMP400048044	2.68064	PGSC0003DMG400030842	PGSC0003DMP400053728	2.86382	PGSC0003DMG400008270	PGSC0003DMP400014514	2.86063
PGSC0003DMP400001894	PGSC0003DMG400000999	2.96742	PGSC0003DMG400017215	PGSC0003DMP400030075	2.684	PGSC0003DMG400008927	PGSC0003DMP400015705	2.87517	PGSC0003DMG400026401	PGSC0003DMP400045832	2.86194
PGSC0003DMP400047494	PGSC0003DMG400027316	2.97019	PGSC0003DMG400026170	PGSC0003DMP400045407	2.68457	PGSC0003DMG400001667	PGSC0003DMP400002990	2.88069	PGSC0003DMG400011798	PGSC0003DMP400020913	2.86271
PGSC0003DMP400037135	PGSC0003DMG400021426	2.97048	PGSC0003DMG400028668	PGSC0003DMP400049946	2.68626	PGSC0003DMG400011949	PGSC0003DMP400021163	2.88083	PGSC0003DMG400011783	PGSC0003DMP400020890	2.86277
PGSC0003DMP400020467	PGSC0003DMG401011536	2.97699	PGSC0003DMG402011536	PGSC0003DMP400020468	2.68664	PGSC0003DMG402011368	PGSC0003DMP400020128	2.88312	PGSC0003DMG400029298	PGSC0003DMP400051013	2.8631
PGSC0003DMP400023740	PGSC0003DMG400013413	2.98368	PGSC0003DMG400007149	PGSC0003DMP400012672	2.68741	PGSC0003DMG400026337	PGSC0003DMP400045715	2.88407	PGSC0003DMG400029583	PGSC0003DMP400051519	2.86418
PGSC0003DMP400013911	PGSC0003DMG400007893	2.98454	PGSC0003DMG400000159	PGSC0003DMP400000354	2.68864	PGSC0003DMG400035647	PGSC0003DMP400057751	2.88528	PGSC0003DMG400022426	PGSC0003DMP400038887	2.86566
PGSC0003DMP400049074	PGSC0003DMG400028231	2.99368	PGSC0003DMG401009242	PGSC0003DMP400016305	2.68905	PGSC0003DMG400014224	PGSC0003DMP400025033	2.88597	PGSC0003DMG400011102	PGSC0003DMP400019606	2.86635
PGSC0003DMP400034084	PGSC0003DMG400019619	2.99874	PGSC0003DMG400008611	PGSC0003DMP400015133	2.69195	PGSC0003DMG400022118	PGSC0003DMP400038230	2.88646	PGSC0003DMG400023708	PGSC0003DMP400041029	2.86662
PGSC0003DMP400035562	PGSC0003DMG400020474	3.00002	PGSC0003DMG400029978	PGSC0003DMP400052227	2.69371	PGSC0003DMG400000767	PGSC0003DMP400001480	2.88753	PGSC0003DMG400032519	PGSC0003DMP400055561	2.86802
PGSC0003DMP400052949	PGSC0003DMG400030426	3.00025	PGSC0003DMG402027395	PGSC0003DMP400047643	2.69397	PGSC0003DMG400024327	PGSC0003DMP400042092	2.88801	PGSC0003DMG400008120	PGSC0003DMP400014287	2.87355
PGSC0003DMP400012959	PGSC0003DMG400007319	3.011	PGSC0003DMG400017082	PGSC0003DMP400029864	2.69435	PGSC0003DMG400012405	PGSC0003DMP400021930	2.89059	PGSC0003DMG400003513	PGSC0003DMP400006263	2.87375
PGSC0003DMP400042721	PGSC0003DMG400024689	3.0121	PGSC0003DMG400003107	PGSC0003DMP400005587	2.6953	PGSC0003DMG400024741	PGSC0003DMP400042858	2.89353	PGSC0003DMG400019757	PGSC0003DMP400034329	2.87385
PGSC0003DMP400019699	PGSC0003DMG400011152	3.01809	PGSC0003DMG400017809	PGSC0003DMP400031121	2.69619	PGSC0003DMG400029051	PGSC0003DMP400050614	2.89855	PGSC0003DMG400003879	PGSC0003DMP400006894	2.87422
PGSC0003DMP400032512	PGSC0003DMG400018657	3.0192	PGSC0003DMG400014297	PGSC0003DMP400025189	2.69631	PGSC0003DMG401020908	PGSC0003DMP400036311	2.90252	PGSC0003DMG400020288	PGSC0003DMP400035244	2.88118
PGSC0003DMP400051376	PGSC0003DMG400029492	3.01958	PGSC0003DMG400021866	PGSC0003DMP400037877	2.69675	PGSC0003DMG400029398	PGSC0003DMP400051203	2.90314	PGSC0003DMG400018013	PGSC0003DMP400031418	2.88407
PGSC0003DMP400036492	PGSC0003DMG400021034	3.02192	PGSC0003DMG400027117	PGSC0003DMP400047100	2.69935	PGSC0003DMG400000732	PGSC0003DMP400001425	2.90353	PGSC0003DMG400004788	PGSC0003DMP400008491	2.88458
PGSC0003DMP400051374	PGSC0003DMG400029490	3.02359	PGSC0003DMG400025823	PGSC0003DMP400044761	2.70391	PGSC0003DMG400026278	PGSC0003DMP400045621	2.90626	PGSC0003DMG400027465	PGSC0003DMP400047766	2.88563
PGSC0003DMP400052808	PGSC0003DMG400030340	3.02861	PGSC0003DMG402029813	PGSC0003DMP400051942	2.70684	PGSC0003DMG402000594	PGSC0003DMP400001193	2.90785	PGSC0003DMG401022350	PGSC0003DMP400038726	2.88577
PGSC0003DMP400033921	PGSC0003DMG400019518	3.02914	PGSC0003DMG400045417	PGSC0003DMP400067521	2.70708	PGSC0003DMG400029298	PGSC0003DMP400051013	2.90957	PGSC0003DMG400006872	PGSC0003DMP400012177	2.88888
PGSC0003DMP400000115	PGSC0003DMG400000047	3.0305	PGSC0003DMG400013018	PGSC0003DMP400023071	2.70905	PGSC0003DMG400028931	PGSC0003DMP400050419	2.91039	PGSC0003DMG400002690	PGSC0003DMP400004822	2.89
PGSC0003DMP400048892	PGSC0003DMG401028141	3.03275	PGSC0003DMG400002144	PGSC0003DMP400003836	2.70978	PGSC0003DMG400019380	PGSC0003DMP400033665	2.91057	PGSC0003DMG400022744	PGSC0003DMP400039430	2.89102
PGSC0003DMP400060266	PGSC0003DMG400038162	3.03464	PGSC0003DMG400000587	PGSC0003DMP400001184	2.71183	PGSC0003DMG402031759	PGSC0003DMP400054976	2.91264	PGSC0003DMG400018886	PGSC0003DMP400032907	2.89196
PGSC0003DMP400019585	PGSC0003DMG400011090	3.0388	PGSC0003DMG402011260	PGSC0003DMP400019945	2.71363	PGSC0003DMG400022832	PGSC0003DMP400039593	2.91343	PGSC0003DMG400023762	PGSC0003DMP400041119	2.892
PGSC0003DMP400000242	PGSC0003DMG400000108	3.04086	PGSC0003DMG400011627	PGSC0003DMP400020625	2.71609	PGSC0003DMG400018657	PGSC0003DMP400032512	2.91442	PGSC0003DMG402012386	PGSC0003DMP400021892	2.89435
PGSC0003DMP400025190	PGSC0003DMG400014298	3.04886	PGSC0003DMG400011950	PGSC0003DMP400021165	2.71659	PGSC0003DMG400018351	PGSC0003DMP400031983	2.91522	PGSC0003DMG400021131	PGSC0003DMP400036630	2.89974
PGSC0003DMP400051035	PGSC0003DMG400029310	3.04963	PGSC0003DMG400011214	PGSC0003DMP400019846	2.71717	PGSC0003DMG400005890	PGSC0003DMP400010435	2.91527	PGSC0003DMG400029158	PGSC0003DMP400050768	2.9043
PGSC0003DMP400009735	PGSC0003DMG400005525	3.05463	PGSC0003DMG400016893	PGSC0003DMP400029525	2.71752	PGSC0003DMG400008381	PGSC0003DMP400014707	2.91715	PGSC0003DMG401026407	PGSC0003DMP400045848	2.9062
PGSC0003DMP400040834	PGSC0003DMG400023598	3.05647	PGSC0003DMG400022300	PGSC0003DMP400038635	2.71857	PGSC0003DMG400020906	PGSC0003DMP400036308	2.91963	PGSC0003DMG401010073	PGSC0003DMP400017845	2.90962
PGSC0003DMP400018578	PGSC0003DMG400010498	3.05886	PGSC0003DMG400030840	PGSC0003DMP400053725	2.72043	PGSC0003DMG400027021	PGSC0003DMP400046919	2.91994	PGSC0003DMG400008947	PGSC0003DMP400015745	2.9113
PGSC0003DMP400011868	PGSC0003DMG400006713	3.06255	PGSC0003DMG400000329	PGSC0003DMP400000641	2.7227	PGSC0003DMG400012263	PGSC0003DMP400021712	2.92094	PGSC0003DMG400016143	PGSC0003DMP400028195	2.91426
PGSC0003DMP400014034	PGSC0003DMG400007979	3.06287	PGSC0003DMG400018440	PGSC0003DMP400032126	2.72711	PGSC0003DMG402021549	PGSC0003DMP400037350	2.92584	PGSC0003DMG400029518	PGSC0003DMP400051415	2.91959
PGSC0003DMP400062651	PGSC0003DMG400040547	3.06324	PGSC0003DMG400027038	PGSC0003DMP400046954	2.72772	PGSC0003DMG400024217	PGSC0003DMP400041887	2.92728	PGSC0003DMG400015488	PGSC0003DMP400027144	2.9223
PGSC0003DMP400020480	PGSC0003DMG400011541	3.06446	PGSC0003DMG400026281	PGSC0003DMP400045625	2.73008	PGSC0003DMG400008936	PGSC0003DMP400015721	2.92733	PGSC0003DMG400003146	PGSC0003DMP400005681	2.92235
PGSC0003DMP400012563	PGSC0003DMG400007084	3.06967	PGSC0003DMG400005734	PGSC0003DMP400010176	2.73287	PGSC0003DMG402025647	PGSC0003DMP400044439	2.9297	PGSC0003DMG400009869	PGSC0003DMP400017395	2.92258
PGSC0003DMP400011309	PGSC0003DMG400006378	3.07029	PGSC0003DMG402028427	PGSC0003DMP400049460	2.73314	PGSC0003DMG400010353	PGSC0003DMP400018291	2.93026	PGSC0003DMG400031457	PGSC0003DMP400054760	2.92305
PGSC0003DMP400045048	PGSC0003DMG400025976	3.0727	PGSC0003DMG400001405	PGSC0003DMP400002538	2.73359	PGSC0003DMG400014662	PGSC0003DMP400025820	2.93032	PGSC0003DMG400019077	PGSC0003DMP400033157	2.9253
PGSC0003DMP400030579	PGSC0003DMG400017509	3.0745	PGSC0003DMG400009956	PGSC0003DMP400017580	2.73443	PGSC0003DMG400017311	PGSC0003DMP400030249	2.93752	PGSC0003DMG400007729	PGSC0003DMP400013640	2.92654
PGSC0003DMP400045945	PGSC0003DMG400026455	3.07462	PGSC0003DMG400027316	PGSC0003DMP400047494	2.73483	PGSC0003DMG400032570	PGSC0003DMP400055635	2.9394	PGSC0003DMG400029473	PGSC0003DMP400051351	2.92709
PGSC0003DMP400034782	PGSC0003DMG400020063	3.0779	PGSC0003DMG400025728	PGSC0003DMP400044544	2.73744	PGSC0003DMG400016191	PGSC0003DMP400028287	2.94533	PGSC0003DMG401022475	PGSC0003DMP400038967	2.92716
PGSC0003DMP400035800	PGSC0003DMG400020599	3.09256	PGSC0003DMG400033904	PGSC0003DMP400056302	2.74114	PGSC0003DMG402017626	PGSC0003DMP400030786	2.94593	PGSC0003DMG400046768	PGSC0003DMP400068872	2.93314
PGSC0003DMP400035814	PGSC0003DMG400020606	3.09256	PGSC0003DMG400024519	PGSC0003DMP400042414	2.74262	PGSC0003DMG400016966	PGSC0003DMP400029641	2.94651	PGSC0003DMG400019383	PGSC0003DMP400033669	2.93552
PGSC0003DMP400035815	PGSC0003DMG400020607	3.09256	PGSC0003DMG400017603	PGSC0003DMP400030744	2.74362	PGSC0003DMG400004743	PGSC0003DMP400008404	2.94671	PGSC0003DMG400011846	PGSC0003DMP400021009	2.93621
PGSC0003DMP400022826	PGSC0003DMG400012888	3.09983	PGSC0003DMG400021553	PGSC0003DMP400037367	2.74658	PGSC0003DMG400011763	PGSC0003DMP400020851	2.95147	PGSC0003DMG400009406	PGSC0003DMP400016629	2.93671
PGSC0003DMP400023469	PGSC0003DMG400013271	3.10614	PGSC0003DMG400028180	PGSC0003DMP400048973	2.74741	PGSC0003DMG400017010	PGSC0003DMP400029733	2.95174	PGSC0003DMG400023333	PGSC0003DMP400040330	2.93695
PGSC0003DMP400042888	PGSC0003DMG400024755	3.11093	PGSC0003DMG400002487	PGSC0003DMP400004398	2.7481	PGSC0003DMG400015298	PGSC0003DMP400026817	2.9578	PGSC0003DMG400037894	PGSC0003DMP400059998	2.93748
PGSC0003DMP400055892	PGSC0003DMG400033116	3.11608	PGSC0003DMG400003704	PGSC0003DMP400006605	2.75449	PGSC0003DMG400015667	PGSC0003DMP400027452	2.95823	PGSC0003DMG400029495	PGSC0003DMP400051380	2.93853
PGSC0003DMP400014033	PGSC0003DMG400007978	3.118	PGSC0003DMG400021808	PGSC0003DMP400037780	2.7548	PGSC0003DMG400014371	PGSC0003DMP400025304	2.9589	PGSC0003DMG400004421	PGSC0003DMP400007847	2.93975
PGSC0003DMP400015611	PGSC0003DMG402008883	3.12035	PGSC0003DMG402021252	PGSC0003DMP400036822	2.7553	PGSC0003DMG400005550	PGSC0003DMP400009767	2.96031	PGSC0003DMG400012774	PGSC0003DMP400022632	2.94175
PGSC0003DMP400045625	PGSC0003DMG400026281	3.12157	PGSC0003DMG400028311	PGSC0003DMP400049215	2.75776	PGSC0003DMG400015488	PGSC0003DMP400027144	2.9616	PGSC0003DMG400008013	PGSC0003DMP400014089	2.94257
PGSC0003DMP400022927	PGSC0003DMG400012947	3.12947	PGSC0003DMG400019823	PGSC0003DMP400034427	2.75843	PGSC0003DMG400002123	PGSC0003DMP400003803	2.96162	PGSC0003DMG401011368	PGSC0003DMP400020127	2.94593
PGSC0003DMP400023514	PGSC0003DMG400013294	3.12959	PGSC0003DMG400012947	PGSC0003DMP400022927	2.75984	PGSC0003DMG400003262	PGSC0003DMP400005864	2.96389	PGSC0003DMG400031369	PGSC0003DMP400054633	2.94633
PGSC0003DMP400007534	PGSC0003DMG400004233	3.13796	PGSC0003DMG400008639	PGSC0003DMP400015179	2.76048	PGSC0003DMG400027143	PGSC0003DMP400047162	2.96474	PGSC0003DMG400031395	PGSC0003DMP400054683	2.94883
PGSC0003DMP400006611	PGSC0003DMG402003705	3.13955	PGSC0003DMG401015792	PGSC0003DMP400027707	2.76079	PGSC0003DMG402028319	PGSC0003DMP400049239	2.96592	PGSC0003DMG400021389	PGSC0003DMP400037078	2.94922
PGSC0003DMP400038997	PGSC0003DMG400022495	3.1461	PGSC0003DMG400001855	PGSC0003DMP400003321	2.76381	PGSC0003DMG400038970	PGSC0003DMP400061074	2.96602	PGSC0003DMG402000097	PGSC0003DMP400000221	2.9513
PGSC0003DMP400051941	PGSC0003DMG401029813	3.15264	PGSC0003DMG400004319	PGSC0003DMP400007677	2.76657	PGSC0003DMG400005581	PGSC0003DMP400009834	2.96913	PGSC0003DMG400001667	PGSC0003DMP400002990	2.95321
PGSC0003DMP400024918	PGSC0003DMG400014172	3.16494	PGSC0003DMG400007979	PGSC0003DMP400014034	2.77192	PGSC0003DMG400031864	PGSC0003DMP400055140	2.97758	PGSC0003DMG400001662	PGSC0003DMP400002989	2.95477
PGSC0003DMP400029182	PGSC0003DMG400016687	3.1712	PGSC0003DMG400019260	PGSC0003DMP400033464	2.77322	PGSC0003DMG400029788	PGSC0003DMP400051895	2.9809	PGSC0003DMG402005337	PGSC0003DMP400009455	2.95509
PGSC0003DMP400015095	PGSC0003DMG400008591	3.17424	PGSC0003DMG400028394	PGSC0003DMP400049398	2.77519	PGSC0003DMG401028027	PGSC0003DMP400048708	2.9815	PGSC0003DMG401023713	PGSC0003DMP400041034	2.95533
PGSC0003DMP400014577	PGSC0003DMG400008309	3.1834	PGSC0003DMG400000098	PGSC0003DMP400000222	2.77524	PGSC0003DMG400007084	PGSC0003DMP400012563	2.98247	PGSC0003DMG400017561	PGSC0003DMP400030676	2.95712
PGSC0003DMP400012984	PGSC0003DMG401007333	3.19028	PGSC0003DMG400022595	PGSC0003DMP400039153	2.77573	PGSC0003DMG400003513	PGSC0003DMP400006263	2.98276	PGSC0003DMG400000159	PGSC0003DMP400000354	2.95714
PGSC0003DMP400025170	PGSC0003DMG400014284	3.19047	PGSC0003DMG401021549	PGSC0003DMP400037349	2.77595	PGSC0003DMG400019631	PGSC0003DMP400034108	2.98381	PGSC0003DMG400020474	PGSC0003DMP400035562	2.95768
PGSC0003DMP400027709	PGSC0003DMG400015793	3.20606	PGSC0003DMG400009937	PGSC0003DMP400017549	2.77641	PGSC0003DMG400012100	PGSC0003DMP400021383	2.98622	PGSC0003DMG400033038	PGSC0003DMP400055789	2.95919
PGSC0003DMP400043599	PGSC0003DMG400025122	3.20949	PGSC0003DMG402021564	PGSC0003DMP400037388	2.77996	PGSC0003DMG400026630	PGSC0003DMP400046270	2.9872	PGSC0003DMG401013613	PGSC0003DMP400024090	2.96107
PGSC0003DMP400006562	PGSC0003DMG400003679	3.21297	PGSC0003DMG400046551	PGSC0003DMP400068655	2.77997	PGSC0003DMG401007333	PGSC0003DMP400012984	2.9887	PGSC0003DMG400008569	PGSC0003DMP400015047	2.96222
PGSC0003DMP400006958	PGSC0003DMG400003906	3.21835	PGSC0003DMG400022495	PGSC0003DMP400038997	2.78273	PGSC0003DMG400031163	PGSC0003DMP400054292	2.98891	PGSC0003DMG401026661	PGSC0003DMP400046307	2.96274
PGSC0003DMP400020890	PGSC0003DMG400011783	3.22245	PGSC0003DMG400029652	PGSC0003DMP400051657	2.78406	PGSC0003DMG400019900	PGSC0003DMP400034553	2.98947	PGSC0003DMG400003264	PGSC0003DMP400005866	2.96595
PGSC0003DMP400050120	PGSC0003DMG400028777	3.22913	PGSC0003DMG400027276	PGSC0003DMP400047446	2.78602	PGSC0003DMG402028427	PGSC0003DMP400049460	2.99061	PGSC0003DMG400015220	PGSC0003DMP400026700	2.96612
PGSC0003DMP400058864	PGSC0003DMG400036760	3.22913	PGSC0003DMG400028882	PGSC0003DMP400050321	2.78637	PGSC0003DMG400015011	PGSC0003DMP400026402	2.99168	PGSC0003DMG401009425	PGSC0003DMP400016666	2.96672
PGSC0003DMP400051657	PGSC0003DMG400029652	3.23222	PGSC0003DMG400023598	PGSC0003DMP400040834	2.78824	PGSC0003DMG402014805	PGSC0003DMP400026060	2.99713	PGSC0003DMG400033693	PGSC0003DMP400056212	2.96864
PGSC0003DMP400019047	PGSC0003DMG400010768	3.23259	PGSC0003DMG400022127	PGSC0003DMP400038249	2.78878	PGSC0003DMG400031162	PGSC0003DMP400054291	2.99895	PGSC0003DMG400018255	PGSC0003DMP400031801	2.96928
PGSC0003DMP400002845	PGSC0003DMG400001570	3.26055	PGSC0003DMG400019582	PGSC0003DMP400034000	2.79054	PGSC0003DMG400030840	PGSC0003DMP400053725	3.00309	PGSC0003DMG400032570	PGSC0003DMP400055635	2.97364
PGSC0003DMP400032716	PGSC0003DMG400018774	3.26273	PGSC0003DMG400024630	PGSC0003DMP400042635	2.79233	PGSC0003DMG400014394	PGSC0003DMP400025343	3.00431	PGSC0003DMG400002398	PGSC0003DMP400004274	2.97488
PGSC0003DMP400016987	PGSC0003DMG400009617	3.26593	PGSC0003DMG400020474	PGSC0003DMP400035562	2.79257	PGSC0003DMG402032158	PGSC0003DMP400055330	3.00951	PGSC0003DMG400004923	PGSC0003DMP400008752	2.97613
PGSC0003DMP400019802	PGSC0003DMG400011197	3.26791	PGSC0003DMG401011202	PGSC0003DMP400019807	2.79808	PGSC0003DMG400000178	PGSC0003DMP400000384	3.0131	PGSC0003DMG400002626	PGSC0003DMP400004699	2.97904
PGSC0003DMP400015087	PGSC0003DMG400008585	3.26791	PGSC0003DMG400011211	PGSC0003DMP400019841	2.80218	PGSC0003DMG400005855	PGSC0003DMP400010382	3.0172	PGSC0003DMG400024904	PGSC0003DMP400043185	2.97922
PGSC0003DMP400017436	PGSC0003DMG400009886	3.27695	PGSC0003DMG400012296	PGSC0003DMP400021761	2.80578	PGSC0003DMG402011260	PGSC0003DMP400019945	3.01837	PGSC0003DMG400010022	PGSC0003DMP400017707	2.98349
PGSC0003DMP400004079	PGSC0003DMG400002290	3.27769	PGSC0003DMG400025068	PGSC0003DMP400043495	2.80635	PGSC0003DMG400004738	PGSC0003DMP400008398	3.02185	PGSC0003DMG400004521	PGSC0003DMP400007994	2.984
PGSC0003DMP400018418	PGSC0003DMG400010422	3.28361	PGSC0003DMG401025869	PGSC0003DMP400044872	2.80837	PGSC0003DMG400019139	PGSC0003DMP400033250	3.0236	PGSC0003DMG400018351	PGSC0003DMP400031983	2.98416
PGSC0003DMP400047781	PGSC0003DMG400027475	3.28519	PGSC0003DMG402008883	PGSC0003DMP400015611	2.81378	PGSC0003DMG400026500	PGSC0003DMP400046029	3.02703	PGSC0003DMG400007169	PGSC0003DMP400012709	2.98636
PGSC0003DMP400029856	PGSC0003DMG401017077	3.28961	PGSC0003DMG400033608	PGSC0003DMP400056092	2.81438	PGSC0003DMG400022472	PGSC0003DMP400038958	3.02928	PGSC0003DMG400000487	PGSC0003DMP400000951	2.98754
PGSC0003DMP400014556	PGSC0003DMG400008299	3.28991	PGSC0003DMG400016124	PGSC0003DMP400028165	2.8167	PGSC0003DMG400026627	PGSC0003DMP400046267	3.03236	PGSC0003DMG402025647	PGSC0003DMP400044439	2.98815
PGSC0003DMP400020470	PGSC0003DMG400011538	3.29356	PGSC0003DMG400024100	PGSC0003DMP400041690	2.81812	PGSC0003DMG400033872	PGSC0003DMP400056245	3.03891	PGSC0003DMG400003342	PGSC0003DMP400005986	2.98815
PGSC0003DMP400014021	PGSC0003DMG402007970	3.29815	PGSC0003DMG400001677	PGSC0003DMP400003010	2.82122	PGSC0003DMG400019582	PGSC0003DMP400034000	3.04217	PGSC0003DMG400019285	PGSC0003DMP400033508	2.99379
PGSC0003DMP400007057	PGSC0003DMG400003967	3.2985	PGSC0003DMG400030388	PGSC0003DMP400052896	2.82284	PGSC0003DMG400027276	PGSC0003DMP400047446	3.04527	PGSC0003DMG402028489	PGSC0003DMP400049593	2.99555
PGSC0003DMP400039881	PGSC0003DMG400023004	3.30041	PGSC0003DMG400004354	PGSC0003DMP400007745	2.82362	PGSC0003DMG400017976	PGSC0003DMP400031346	3.047	PGSC0003DMG401020908	PGSC0003DMP400036311	2.99891
PGSC0003DMP400041119	PGSC0003DMG400023762	3.30359	PGSC0003DMG400004044	PGSC0003DMP400007223	2.82617	PGSC0003DMG400009836	PGSC0003DMP400017353	3.05064	PGSC0003DMG400025239	PGSC0003DMP400043811	2.99943
PGSC0003DMP400021962	PGSC0003DMG402012419	3.30389	PGSC0003DMG400023600	PGSC0003DMP400040836	2.82617	PGSC0003DMG400030430	PGSC0003DMP400052953	3.05649	PGSC0003DMG402017241	PGSC0003DMP400030135	3.00191
PGSC0003DMP400041457	PGSC0003DMG400023985	3.308	PGSC0003DMG400013552	PGSC0003DMP400023989	2.82752	PGSC0003DMG402021564	PGSC0003DMP400037388	3.05696	PGSC0003DMG400006033	PGSC0003DMP400010710	3.00214
PGSC0003DMP400035593	PGSC0003DMG400020489	3.30974	PGSC0003DMG400017161	PGSC0003DMP400029972	2.82834	PGSC0003DMG400006367	PGSC0003DMP400011295	3.05897	PGSC0003DMG400025097	PGSC0003DMP400043539	3.00567
PGSC0003DMP400014419	PGSC0003DMG400008201	3.31054	PGSC0003DMG400003264	PGSC0003DMP400005866	2.82995	PGSC0003DMG400016402	PGSC0003DMP400028658	3.06165	PGSC0003DMG401014805	PGSC0003DMP400026061	3.00907
PGSC0003DMP400009368	PGSC0003DMG400005276	3.31766	PGSC0003DMG400025163	PGSC0003DMP400043676	2.83072	PGSC0003DMG400025106	PGSC0003DMP400043561	3.06198	PGSC0003DMG400020622	PGSC0003DMP400035839	3.01272
PGSC0003DMP400043676	PGSC0003DMG400025163	3.32132	PGSC0003DMG400002993	PGSC0003DMP400005372	2.83208	PGSC0003DMG401029274	PGSC0003DMP400050963	3.06222	PGSC0003DMG400018657	PGSC0003DMP400032512	3.01287
PGSC0003DMP400015044	PGSC0003DMG400008568	3.32833	PGSC0003DMG400018186	PGSC0003DMP400031695	2.83275	PGSC0003DMG400008013	PGSC0003DMP400014089	3.06728	PGSC0003DMG401024815	PGSC0003DMP400043004	3.01498
PGSC0003DMP400004274	PGSC0003DMG400002398	3.33533	PGSC0003DMG400022088	PGSC0003DMP400038185	2.83468	PGSC0003DMG400034122	PGSC0003DMP400056384	3.06869	PGSC0003DMG400000488	PGSC0003DMP400000952	3.01536
PGSC0003DMP400054513	PGSC0003DMG402031287	3.36081	PGSC0003DMG401029274	PGSC0003DMP400050963	2.83481	PGSC0003DMG400046768	PGSC0003DMP400068872	3.07001	PGSC0003DMG400018537	PGSC0003DMP400032304	3.01687
PGSC0003DMP400005901	PGSC0003DMG400003288	3.36094	PGSC0003DMG400028817	PGSC0003DMP400050195	2.83673	PGSC0003DMG400016361	PGSC0003DMP400028582	3.0722	PGSC0003DMG400007577	PGSC0003DMP400013411	3.01731
PGSC0003DMP400053938	PGSC0003DMG400030971	3.36414	PGSC0003DMG400031522	PGSC0003DMP400054863	2.83787	PGSC0003DMG400021902	PGSC0003DMP400037932	3.07666	PGSC0003DMG400010043	PGSC0003DMP400017765	3.01808
PGSC0003DMP400056245	PGSC0003DMG400033872	3.37063	PGSC0003DMG400004649	PGSC0003DMP400008227	2.8397	PGSC0003DMG400021364	PGSC0003DMP400037033	3.07674	PGSC0003DMG400030251	PGSC0003DMP400052665	3.0187
PGSC0003DMP400001480	PGSC0003DMG400000767	3.38042	PGSC0003DMG400005246	PGSC0003DMP400009315	2.84056	PGSC0003DMG400002720	PGSC0003DMP400004888	3.07767	PGSC0003DMG400025985	PGSC0003DMP400045078	3.02495
PGSC0003DMP400006997	PGSC0003DMG400003932	3.3906	PGSC0003DMG400013995	PGSC0003DMP400024661	2.84098	PGSC0003DMG400017119	PGSC0003DMP400029912	3.07998	PGSC0003DMG400001735	PGSC0003DMP400003116	3.02519
PGSC0003DMP400032147	PGSC0003DMG400018453	3.39466	PGSC0003DMG400016482	PGSC0003DMP400028825	2.84264	PGSC0003DMG401028141	PGSC0003DMP400048892	3.08221	PGSC0003DMG400026653	PGSC0003DMP400046295	3.02687
PGSC0003DMP400042780	PGSC0003DMG400024707	3.39499	PGSC0003DMG400013057	PGSC0003DMP400023122	2.84354	PGSC0003DMG400027672	PGSC0003DMP400048121	3.08313	PGSC0003DMG400026784	PGSC0003DMP400046529	3.02758
PGSC0003DMP400006777	PGSC0003DMG400003805	3.40043	PGSC0003DMG400021135	PGSC0003DMP400036639	2.84418	PGSC0003DMG400028238	PGSC0003DMP400049086	3.08592	PGSC0003DMG400022118	PGSC0003DMP400038230	3.02939
PGSC0003DMP400036698	PGSC0003DMG400021166	3.40209	PGSC0003DMG400016528	PGSC0003DMP400028906	2.84802	PGSC0003DMG400020401	PGSC0003DMP400035443	3.08596	PGSC0003DMG402011260	PGSC0003DMP400019945	3.02942
PGSC0003DMP400040908	PGSC0003DMG402023644	3.40475	PGSC0003DMG400011573	PGSC0003DMP400020548	2.84915	PGSC0003DMG400006712	PGSC0003DMP400011867	3.08739	PGSC0003DMG400005855	PGSC0003DMP400010382	3.03495
PGSC0003DMP400008844	PGSC0003DMG400004963	3.40882	PGSC0003DMG400018399	PGSC0003DMP400032047	2.8527	PGSC0003DMG400018545	PGSC0003DMP400032317	3.09133	PGSC0003DMG401028027	PGSC0003DMP400048708	3.03618
PGSC0003DMP400024603	PGSC0003DMG400013962	3.40979	PGSC0003DMG400019657	PGSC0003DMP400034154	2.85466	PGSC0003DMG400007059	PGSC0003DMP400012521	3.09269	PGSC0003DMG402014557	PGSC0003DMP400025651	3.03622
PGSC0003DMP400029883	PGSC0003DMG400017098	3.41336	PGSC0003DMG400005010	PGSC0003DMP400008935	2.8558	PGSC0003DMG400003704	PGSC0003DMP400006605	3.09567	PGSC0003DMG400000178	PGSC0003DMP400000384	3.04038
PGSC0003DMP400049723	PGSC0003DMG400028544	3.42859	PGSC0003DMG400002559	PGSC0003DMP400004564	2.86043	PGSC0003DMG402016574	PGSC0003DMP400028981	3.09632	PGSC0003DMG400012405	PGSC0003DMP400021930	3.04065
PGSC0003DMP400056275	PGSC0003DMG401033888	3.43264	PGSC0003DMG400028107	PGSC0003DMP400048829	2.86199	PGSC0003DMG402027166	PGSC0003DMP400047206	3.0995	PGSC0003DMG400017582	PGSC0003DMP400030709	3.04315
PGSC0003DMP400033192	PGSC0003DMG400019098	3.43718	PGSC0003DMG400014140	PGSC0003DMP400024854	2.86373	PGSC0003DMG400023764	PGSC0003DMP400041121	3.10103	PGSC0003DMG400008593	PGSC0003DMP400015101	3.04476
PGSC0003DMP400001873	PGSC0003DMG400000985	3.439	PGSC0003DMG400008899	PGSC0003DMP400015653	2.86774	PGSC0003DMG400006731	PGSC0003DMP400011898	3.10363	PGSC0003DMG400030971	PGSC0003DMP400053938	3.0454
PGSC0003DMP400015721	PGSC0003DMG400008936	3.44954	PGSC0003DMG400007978	PGSC0003DMP400014033	2.87299	PGSC0003DMG400015364	PGSC0003DMP400026938	3.10491	PGSC0003DMG400026729	PGSC0003DMP400046446	3.04627
PGSC0003DMP400023070	PGSC0003DMG400013017	3.45178	PGSC0003DMG400028033	PGSC0003DMP400048720	2.87425	PGSC0003DMG400019363	PGSC0003DMP400033644	3.10743	PGSC0003DMG400010236	PGSC0003DMP400018095	3.04663
PGSC0003DMP400026771	PGSC0003DMG400015264	3.46682	PGSC0003DMG400010820	PGSC0003DMP400019118	2.87908	PGSC0003DMG400015659	PGSC0003DMP400027441	3.10757	PGSC0003DMG400000886	PGSC0003DMP400001682	3.05078
PGSC0003DMP400021959	PGSC0003DMG400012418	3.49321	PGSC0003DMG400018657	PGSC0003DMP400032512	2.87977	PGSC0003DMG400015596	PGSC0003DMP400027326	3.11099	PGSC0003DMG400027718	PGSC0003DMP400048204	3.05184
PGSC0003DMP400022273	PGSC0003DMG400012578	3.49933	PGSC0003DMG400016203	PGSC0003DMP400028305	2.88797	PGSC0003DMG400019340	PGSC0003DMP400033599	3.11209	PGSC0003DMG400025005	PGSC0003DMP400043397	3.05381
PGSC0003DMP400025067	PGSC0003DMG400014234	3.50527	PGSC0003DMG400002928	PGSC0003DMP400005276	2.89254	PGSC0003DMG400033928	PGSC0003DMP400056330	3.1138	PGSC0003DMG400032182	PGSC0003DMP400055381	3.05426
PGSC0003DMP400012924	PGSC0003DMG401007298	3.50715	PGSC0003DMG401028427	PGSC0003DMP400049458	2.89647	PGSC0003DMG400020426	PGSC0003DMP400035478	3.11411	PGSC0003DMG400018416	PGSC0003DMP400032083	3.06029
PGSC0003DMP400014636	PGSC0003DMG400008345	3.51851	PGSC0003DMG400014262	PGSC0003DMP400025121	2.89775	PGSC0003DMG400021135	PGSC0003DMP400036639	3.11418	PGSC0003DMG400021364	PGSC0003DMP400037033	3.06149
PGSC0003DMP400031565	PGSC0003DMG400018116	3.53318	PGSC0003DMG400006678	PGSC0003DMP400011812	2.89847	PGSC0003DMG400024863	PGSC0003DMP400043096	3.11487	PGSC0003DMG400005656	PGSC0003DMP400009956	3.0636
PGSC0003DMP400014555	PGSC0003DMG400008298	3.53561	PGSC0003DMG402005859	PGSC0003DMP400010388	2.90306	PGSC0003DMG400004319	PGSC0003DMP400007677	3.11784	PGSC0003DMG400038230	PGSC0003DMP400060334	3.06418
PGSC0003DMP400004156	PGSC0003DMG400002328	3.5513	PGSC0003DMG400026667	PGSC0003DMP400046332	2.90479	PGSC0003DMG400013807	PGSC0003DMP400024367	3.12092	PGSC0003DMG400028033	PGSC0003DMP400048720	3.06427
PGSC0003DMP400022347	PGSC0003DMG400012615	3.56125	PGSC0003DMG400016162	PGSC0003DMP400028235	2.90726	PGSC0003DMG400000521	PGSC0003DMP400001035	3.12963	PGSC0003DMG400026491	PGSC0003DMP400046011	3.06567
PGSC0003DMP400064602	PGSC0003DMG400042498	3.56639	PGSC0003DMG400020818	PGSC0003DMP400036192	2.90957	PGSC0003DMG400027127	PGSC0003DMP400047121	3.12992	PGSC0003DMG400000432	PGSC0003DMP400000855	3.06576
PGSC0003DMP400054891	PGSC0003DMG400031548	3.5688	PGSC0003DMG400018774	PGSC0003DMP400032716	2.91299	PGSC0003DMG400001917	PGSC0003DMP400003417	3.1324	PGSC0003DMG400016532	PGSC0003DMP400028919	3.06684
PGSC0003DMP400003039	PGSC0003DMG400001692	3.56928	PGSC0003DMG400011295	PGSC0003DMP400020012	2.91323	PGSC0003DMG400000569	PGSC0003DMP400001140	3.13364	PGSC0003DMG402030805	PGSC0003DMP400053656	3.06759
PGSC0003DMP400019563	PGSC0003DMG400011074	3.571	PGSC0003DMG400033084	PGSC0003DMP400055858	2.91335	PGSC0003DMG400012307	PGSC0003DMP400021777	3.13706	PGSC0003DMG400004312	PGSC0003DMP400007669	3.07003
PGSC0003DMP400021340	PGSC0003DMG400012067	3.57324	PGSC0003DMG400028632	PGSC0003DMP400049885	2.92121	PGSC0003DMG400015360	PGSC0003DMP400026927	3.13708	PGSC0003DMG400031163	PGSC0003DMP400054292	3.07159
PGSC0003DMP400046021	PGSC0003DMG400026493	3.58018	PGSC0003DMG400033872	PGSC0003DMP400056245	2.92509	PGSC0003DMG402023052	PGSC0003DMP400039945	3.14273	PGSC0003DMG400004354	PGSC0003DMP400007745	3.07432
PGSC0003DMP400003468	PGSC0003DMG400001944	3.58034	PGSC0003DMG400013962	PGSC0003DMP400024603	2.92616	PGSC0003DMG400019217	PGSC0003DMP400033389	3.14369	PGSC0003DMG400027684	PGSC0003DMP400048142	3.0751
PGSC0003DMP400010972	PGSC0003DMG400006186	3.58183	PGSC0003DMG400002123	PGSC0003DMP400003803	2.92734	PGSC0003DMG400016018	PGSC0003DMP400028028	3.14997	PGSC0003DMG400009492	PGSC0003DMP400016794	3.0753
PGSC0003DMP400023742	PGSC0003DMG400013414	3.59209	PGSC0003DMG400005036	PGSC0003DMP400008977	2.92742	PGSC0003DMG400035711	PGSC0003DMP400057815	3.15128	PGSC0003DMG400030212	PGSC0003DMP400052593	3.07797
PGSC0003DMP400032117	PGSC0003DMG400018434	3.59638	PGSC0003DMG400010987	PGSC0003DMP400019408	2.92762	PGSC0003DMG400029430	PGSC0003DMP400051246	3.15382	PGSC0003DMG400011820	PGSC0003DMP400020958	3.08306
PGSC0003DMP400027144	PGSC0003DMG400015488	3.59699	PGSC0003DMG400030694	PGSC0003DMP400053457	2.92797	PGSC0003DMG400012614	PGSC0003DMP400022346	3.15995	PGSC0003DMG400029416	PGSC0003DMP400051227	3.09037
PGSC0003DMP400014580	PGSC0003DMG400008313	3.60955	PGSC0003DMG400014340	PGSC0003DMP400025266	2.93091	PGSC0003DMG400003691	PGSC0003DMP400006583	3.16182	PGSC0003DMG400008144	PGSC0003DMP400014328	3.09234
PGSC0003DMP400001266	PGSC0003DMG400000639	3.61605	PGSC0003DMG400019645	PGSC0003DMP400034132	2.94055	PGSC0003DMG402012981	PGSC0003DMP400022995	3.16225	PGSC0003DMG402005053	PGSC0003DMP400009004	3.09537
PGSC0003DMP400021301	PGSC0003DMG400012043	3.62119	PGSC0003DMG400025016	PGSC0003DMP400043414	2.94056	PGSC0003DMG400016156	PGSC0003DMP400028221	3.16347	PGSC0003DMG400026540	PGSC0003DMP400046118	3.09856
PGSC0003DMP400049885	PGSC0003DMG400028632	3.62412	PGSC0003DMG400006395	PGSC0003DMP400011344	2.94363	PGSC0003DMG400019260	PGSC0003DMP400033464	3.16665	PGSC0003DMG400025034	PGSC0003DMP400043445	3.09956
PGSC0003DMP400004028	PGSC0003DMG400002253	3.62611	PGSC0003DMG400013751	PGSC0003DMP400024308	2.94489	PGSC0003DMG400004696	PGSC0003DMP400008318	3.16846	PGSC0003DMG400024109	PGSC0003DMP400041707	3.10383
PGSC0003DMP400043665	PGSC0003DMG400025155	3.62857	PGSC0003DMG400033695	PGSC0003DMP400056214	2.94643	PGSC0003DMG400028330	PGSC0003DMP400049265	3.17102	PGSC0003DMG400020716	PGSC0003DMP400036024	3.10605
PGSC0003DMP400003836	PGSC0003DMG400002144	3.63151	PGSC0003DMG400008299	PGSC0003DMP400014556	2.94763	PGSC0003DMG402002024	PGSC0003DMP400003629	3.17123	PGSC0003DMG400010999	PGSC0003DMP400019424	3.10778
PGSC0003DMP400003116	PGSC0003DMG400001735	3.63166	PGSC0003DMG400008297	PGSC0003DMP400014554	2.95043	PGSC0003DMG400010137	PGSC0003DMP400017942	3.17313	PGSC0003DMG400000508	PGSC0003DMP400001009	3.10967
PGSC0003DMP400020087	PGSC0003DMG400011344	3.63766	PGSC0003DMG400024703	PGSC0003DMP400042752	2.95094	PGSC0003DMG400000432	PGSC0003DMP400000855	3.17501	PGSC0003DMG402016574	PGSC0003DMP400028981	3.11059
PGSC0003DMP400047100	PGSC0003DMG400027117	3.64758	PGSC0003DMG400017842	PGSC0003DMP400031162	2.9547	PGSC0003DMG400011470	PGSC0003DMP400020302	3.18	PGSC0003DMG400024391	PGSC0003DMP400042199	3.11781
PGSC0003DMP400010367	PGSC0003DMG400005848	3.65913	PGSC0003DMG400000417	PGSC0003DMP400000819	2.96087	PGSC0003DMG400029310	PGSC0003DMP400051035	3.18133	PGSC0003DMG400045678	PGSC0003DMP400067782	3.12053
PGSC0003DMP400051604	PGSC0003DMG400029628	3.67026	PGSC0003DMG400019363	PGSC0003DMP400033644	2.96456	PGSC0003DMG401001926	PGSC0003DMP400003436	3.18754	PGSC0003DMG400012471	PGSC0003DMP400022053	3.12126
PGSC0003DMP400046306	PGSC0003DMG400026660	3.69903	PGSC0003DMG400043108	PGSC0003DMP400065212	2.9661	PGSC0003DMG400020505	PGSC0003DMP400035620	3.18871	PGSC0003DMG401000527	PGSC0003DMP400001053	3.12485
PGSC0003DMP400001974	PGSC0003DMG400001057	3.70103	PGSC0003DMG401017288	PGSC0003DMP400030200	2.96761	PGSC0003DMG400018134	PGSC0003DMP400031598	3.19352	PGSC0003DMG400016992	PGSC0003DMP400029699	3.12505
PGSC0003DMP400014558	PGSC0003DMG400008301	3.70606	PGSC0003DMG400002728	PGSC0003DMP400004904	2.9685	PGSC0003DMG400004133	PGSC0003DMP400007389	3.19361	PGSC0003DMG400024863	PGSC0003DMP400043096	3.12642
PGSC0003DMP400011201	PGSC0003DMG400006313	3.71686	PGSC0003DMG400008301	PGSC0003DMP400014558	2.96909	PGSC0003DMG400027203	PGSC0003DMP400047282	3.19475	PGSC0003DMG400026148	PGSC0003DMP400045359	3.13174
PGSC0003DMP400009488	PGSC0003DMG400005358	3.72801	PGSC0003DMG400025820	PGSC0003DMP400044756	2.97076	PGSC0003DMG400022024	PGSC0003DMP400038091	3.19493	PGSC0003DMG400027725	PGSC0003DMP400048214	3.13311
PGSC0003DMP400025072	PGSC0003DMG400014238	3.7318	PGSC0003DMG402031287	PGSC0003DMP400054513	2.97157	PGSC0003DMG400045350	PGSC0003DMP400067454	3.20672	PGSC0003DMG400018330	PGSC0003DMP400031942	3.13392
PGSC0003DMP400016325	PGSC0003DMG400009255	3.74613	PGSC0003DMG400007805	PGSC0003DMP400013757	2.97233	PGSC0003DMG400004354	PGSC0003DMP400007745	3.20708	PGSC0003DMG400004168	PGSC0003DMP400007461	3.1371
PGSC0003DMP400014757	PGSC0003DMG400008404	3.76036	PGSC0003DMG400011632	PGSC0003DMP400020630	2.97738	PGSC0003DMG400011255	PGSC0003DMP400019926	3.2173	PGSC0003DMG400017347	PGSC0003DMP400030316	3.14151
PGSC0003DMP400033464	PGSC0003DMG400019260	3.78769	PGSC0003DMG400018486	PGSC0003DMP400032211	2.97957	PGSC0003DMG400011573	PGSC0003DMP400020548	3.21937	PGSC0003DMG400014093	PGSC0003DMP400024792	3.14702
PGSC0003DMP400045824	PGSC0003DMG400026397	3.79618	PGSC0003DMG402002024	PGSC0003DMP400003629	2.98052	PGSC0003DMG400020443	PGSC0003DMP400035510	3.22004	PGSC0003DMG400032537	PGSC0003DMP400055575	3.15096
PGSC0003DMP400015464	PGSC0003DMG400008804	3.82213	PGSC0003DMG400013077	PGSC0003DMP400023155	2.98587	PGSC0003DMG401024048	PGSC0003DMP400041603	3.22435	PGSC0003DMG401005624	PGSC0003DMP400009896	3.15105
PGSC0003DMP400027235	PGSC0003DMG400015538	3.82256	PGSC0003DMG400017997	PGSC0003DMP400031379	2.98637	PGSC0003DMG401019239	PGSC0003DMP400033422	3.22547	PGSC0003DMG400008381	PGSC0003DMP400014707	3.16002
PGSC0003DMP400037861	PGSC0003DMG400021857	3.8246	PGSC0003DMG400014253	PGSC0003DMP400025108	2.99169	PGSC0003DMG400020141	PGSC0003DMP400034952	3.22591	PGSC0003DMG400025615	PGSC0003DMP400044385	3.16017
PGSC0003DMP400043341	PGSC0003DMG400024972	3.82633	PGSC0003DMG400004739	PGSC0003DMP400008399	2.99192	PGSC0003DMG400008901	PGSC0003DMP400015655	3.22693	PGSC0003DMG400002559	PGSC0003DMP400004564	3.16077
PGSC0003DMP400048033	PGSC0003DMG400027630	3.83597	PGSC0003DMG400001078	PGSC0003DMP400002008	2.99396	PGSC0003DMG400001735	PGSC0003DMP400003116	3.22756	PGSC0003DMG400013294	PGSC0003DMP400023514	3.16086
PGSC0003DMP400041440	PGSC0003DMG400023975	3.83686	PGSC0003DMG400028757	PGSC0003DMP400050091	2.99434	PGSC0003DMG400015593	PGSC0003DMP400027322	3.23071	PGSC0003DMG400026976	PGSC0003DMP400046824	3.17029
PGSC0003DMP400014557	PGSC0003DMG400008300	3.86568	PGSC0003DMG400000767	PGSC0003DMP400001480	2.99684	PGSC0003DMG400002789	PGSC0003DMP400005014	3.23567	PGSC0003DMG400027956	PGSC0003DMP400048599	3.1723
PGSC0003DMP400047639	PGSC0003DMG401027394	3.8789	PGSC0003DMG400017509	PGSC0003DMP400030579	3.00043	PGSC0003DMG400020622	PGSC0003DMP400035839	3.23598	PGSC0003DMG400016156	PGSC0003DMP400028221	3.17404
PGSC0003DMP400039846	PGSC0003DMG400022983	3.88029	PGSC0003DMG400007658	PGSC0003DMP400013544	3.01101	PGSC0003DMG401012244	PGSC0003DMP400021666	3.23601	PGSC0003DMG400014262	PGSC0003DMP400025121	3.17484
PGSC0003DMP400051065	PGSC0003DMG400029328	3.89144	PGSC0003DMG400031548	PGSC0003DMP400054891	3.01454	PGSC0003DMG400012515	PGSC0003DMP400022141	3.23797	PGSC0003DMG402031287	PGSC0003DMP400054513	3.17707
PGSC0003DMP400016737	PGSC0003DMG400009467	3.89157	PGSC0003DMG400031827	PGSC0003DMP400055094	3.02117	PGSC0003DMG400007980	PGSC0003DMP400014035	3.2388	PGSC0003DMG400027916	PGSC0003DMP400048544	3.18042
PGSC0003DMP400051923	PGSC0003DMG400029800	3.89584	PGSC0003DMG400017730	PGSC0003DMP400030979	3.02375	PGSC0003DMG401021549	PGSC0003DMP400037349	3.24092	PGSC0003DMG400018064	PGSC0003DMP400031483	3.18045
PGSC0003DMP400023988	PGSC0003DMG400013551	3.91666	PGSC0003DMG400016687	PGSC0003DMP400029182	3.02636	PGSC0003DMG400011026	PGSC0003DMP400019475	3.24208	PGSC0003DMG400005120	PGSC0003DMP400009092	3.18126
PGSC0003DMP400022363	PGSC0003DMG400012625	3.91696	PGSC0003DMG401020908	PGSC0003DMP400036311	3.03181	PGSC0003DMG400025795	PGSC0003DMP400044715	3.24389	PGSC0003DMG400014238	PGSC0003DMP400025072	3.18239
PGSC0003DMP400017273	PGSC0003DMG400009782	3.93909	PGSC0003DMG400006313	PGSC0003DMP400011201	3.0336	PGSC0003DMG400010136	PGSC0003DMP400017941	3.24416	PGSC0003DMG400004325	PGSC0003DMP400007689	3.18462
PGSC0003DMP400023471	PGSC0003DMG400013273	3.94716	PGSC0003DMG400028424	PGSC0003DMP400049452	3.03545	PGSC0003DMG400026976	PGSC0003DMP400046824	3.24458	PGSC0003DMG400011687	PGSC0003DMP400020715	3.18833
PGSC0003DMP400003837	PGSC0003DMG400002145	3.97549	PGSC0003DMG400022829	PGSC0003DMP400039584	3.03753	PGSC0003DMG400007149	PGSC0003DMP400012672	3.24592	PGSC0003DMG400020465	PGSC0003DMP400035551	3.18835
PGSC0003DMP400025266	PGSC0003DMG400010166	3.97736	PGSC0003DMG400018377	PGSC0003DMP400032023	3.04099	PGSC0003DMG400018990	PGSC0003DMP400033045	3.24773	PGSC0003DMG400001380	PGSC0003DMP400002485	3.1915
PGSC0003DMP400009037	PGSC0003DMG402005074	4.00806	PGSC0003DMG400026172	PGSC0003DMP400045410	3.04431	PGSC0003DMG400006782	PGSC0003DMP400011991	3.24816	PGSC0003DMG400026627	PGSC0003DMP400046267	3.19307
PGSC0003DMP400013640	PGSC0003DMG400007729	4.01127	PGSC0003DMG400011197	PGSC0003DMP400019802	3.04713	PGSC0003DMG400016687	PGSC0003DMP400029182	3.24854	PGSC0003DMG400015591	PGSC0003DMP400027319	3.1942
PGSC0003DMP400028235	PGSC0003DMG400016162	4.01779	PGSC0003DMG400022024	PGSC0003DMP400038091	3.05049	PGSC0003DMG401015792	PGSC0003DMP400027707	3.25004	PGSC0003DMG400030889	PGSC0003DMP400053802	3.19663
PGSC0003DMP400046926	PGSC0003DMG400027025	4.02691	PGSC0003DMG400012418	PGSC0003DMP400021959	3.05755	PGSC0003DMG401000527	PGSC0003DMP400001053	3.25593	PGSC0003DMG400014607	PGSC0003DMP400025733	3.19918
PGSC0003DMP400019101	PGSC0003DMG400010809	4.05909	PGSC0003DMG400020079	PGSC0003DMP400034817	3.05864	PGSC0003DMG400030666	PGSC0003DMP400053416	3.26405	PGSC0003DMG400021609	PGSC0003DMP400037466	3.20329
PGSC0003DMP400037585	PGSC0003DMG400021676	4.0619	PGSC0003DMG400008927	PGSC0003DMP400015705	3.05937	PGSC0003DMG400025823	PGSC0003DMP400044761	3.26447	PGSC0003DMG400030234	PGSC0003DMP400052632	3.20435
PGSC0003DMP400055095	PGSC0003DMG400031828	4.06276	PGSC0003DMG400003449	PGSC0003DMP400006150	3.06191	PGSC0003DMG400012225	PGSC0003DMP400021624	3.26752	PGSC0003DMG400005989	PGSC0003DMP400010634	3.20472
PGSC0003DMP400023739	PGSC0003DMG400013412	4.07991	PGSC0003DMG400020906	PGSC0003DMP400036308	3.06448	PGSC0003DMG400013077	PGSC0003DMP400023155	3.26957	PGSC0003DMG402027258	PGSC0003DMP400047402	3.20963
PGSC0003DMP400036031	PGSC0003DMG400020719	4.08293	PGSC0003DMG400023344	PGSC0003DMP400040356	3.07212	PGSC0003DMG401014805	PGSC0003DMP400026061	3.2718	PGSC0003DMG400032289	PGSC0003DMP400055496	3.21221
PGSC0003DMP400046063	PGSC0003DMG400026515	4.10288	PGSC0003DMG400021292	PGSC0003DMP400036894	3.07673	PGSC0003DMG400013178	PGSC0003DMP400023314	3.27485	PGSC0003DMG400017519	PGSC0003DMP400030598	3.21396
PGSC0003DMP400039186	PGSC0003DMG400022612	4.10748	PGSC0003DMG400007127	PGSC0003DMP400012626	3.07776	PGSC0003DMG400014850	PGSC0003DMP400026140	3.28558	PGSC0003DMG400030648	PGSC0003DMP400053390	3.21713
PGSC0003DMP400033459	PGSC0003DMG402019255	4.12176	PGSC0003DMG400029280	PGSC0003DMP400050970	3.07926	PGSC0003DMG400005010	PGSC0003DMP400008935	3.28774	PGSC0003DMG400021857	PGSC0003DMP400037861	3.21768
PGSC0003DMP400045866	PGSC0003DMG400026417	4.12816	PGSC0003DMG400007038	PGSC0003DMP400012488	3.0814	PGSC0003DMG400020645	PGSC0003DMP400035869	3.291	PGSC0003DMG400018925	PGSC0003DMP400032962	3.2199
PGSC0003DMP400028819	PGSC0003DMG400016477	4.13171	PGSC0003DMG400007319	PGSC0003DMP400012959	3.08531	PGSC0003DMG400011203	PGSC0003DMP400019811	3.29125	PGSC0003DMG400003457	PGSC0003DMP400006159	3.22288
PGSC0003DMP400042635	PGSC0003DMG400024630	4.13613	PGSC0003DMG400007835	PGSC0003DMP400013805	3.08533	PGSC0003DMG400022398	PGSC0003DMP400038820	3.29216	PGSC0003DMG400000767	PGSC0003DMP400001480	3.22409
PGSC0003DMP400003597	PGSC0003DMG400002007	4.14663	PGSC0003DMG400000108	PGSC0003DMP400000242	3.08691	PGSC0003DMG400003530	PGSC0003DMP400006286	3.29382	PGSC0003DMG400016402	PGSC0003DMP400028658	3.22409
PGSC0003DMP400041629	PGSC0003DMG400024063	4.16282	PGSC0003DMG400022458	PGSC0003DMP400038943	3.08748	PGSC0003DMG401018816	PGSC0003DMP400032810	3.29399	PGSC0003DMG400002007	PGSC0003DMP400003597	3.22833
PGSC0003DMP400048720	PGSC0003DMG400028033	4.16936	PGSC0003DMG400010395	PGSC0003DMP400018379	3.09086	PGSC0003DMG400012591	PGSC0003DMP400022301	3.29505	PGSC0003DMG400028503	PGSC0003DMP400049613	3.22949
PGSC0003DMP400025339	PGSC0003DMG400014391	4.17529	PGSC0003DMG400002156	PGSC0003DMP400003857	3.09113	PGSC0003DMG400018158	PGSC0003DMP400031648	3.29516	PGSC0003DMG400032521	PGSC0003DMP400055563	3.23022
PGSC0003DMP400036871	PGSC0003DMG400021276	4.1763	PGSC0003DMG400022450	PGSC0003DMP400038929	3.09167	PGSC0003DMG400015614	PGSC0003DMP400027360	3.29563	PGSC0003DMG400027181	PGSC0003DMP400047232	3.23028
PGSC0003DMP400041781	PGSC0003DMG400024161	4.1835	PGSC0003DMG400032107	PGSC0003DMP400055211	3.09264	PGSC0003DMG400002559	PGSC0003DMP400004564	3.29724	PGSC0003DMG400017124	PGSC0003DMP400029916	3.23253
PGSC0003DMP400023738	PGSC0003DMG400013411	4.18857	PGSC0003DMG400016520	PGSC0003DMP400028893	3.09314	PGSC0003DMG400007572	PGSC0003DMP400013392	3.29904	PGSC0003DMG400007658	PGSC0003DMP400013544	3.23316
PGSC0003DMP400029633	PGSC0003DMG400016960	4.18998	PGSC0003DMG400013294	PGSC0003DMP400023514	3.09478	PGSC0003DMG400000383	PGSC0003DMP400000759	3.3033	PGSC0003DMG400021676	PGSC0003DMP400037585	3.23736
PGSC0003DMP400011905	PGSC0003DMG400006735	4.19428	PGSC0003DMG400018446	PGSC0003DMP400032136	3.0973	PGSC0003DMG400030998	PGSC0003DMP400053992	3.30475	PGSC0003DMG400041767	PGSC0003DMP400063871	3.24359
PGSC0003DMP400027719	PGSC0003DMG400015799	4.20284	PGSC0003DMG400013533	PGSC0003DMP400023936	3.09917	PGSC0003DMG402020908	PGSC0003DMP400036312	3.30996	PGSC0003DMG400016444	PGSC0003DMP400028766	3.2482
PGSC0003DMP400051373	PGSC0003DMG400029489	4.20597	PGSC0003DMG400026493	PGSC0003DMP400046021	3.10707	PGSC0003DMG400028107	PGSC0003DMP400048829	3.31477	PGSC0003DMG400011255	PGSC0003DMP400019926	3.25172
PGSC0003DMP400017466	PGSC0003DMG400009900	4.20945	PGSC0003DMG400003932	PGSC0003DMP400006997	3.11578	PGSC0003DMG400019072	PGSC0003DMP400033152	3.31763	PGSC0003DMG400024327	PGSC0003DMP400042092	3.25609
PGSC0003DMP400039789	PGSC0003DMG400022941	4.21604	PGSC0003DMG400022039	PGSC0003DMP400038113	3.12772	PGSC0003DMG402010896	PGSC0003DMP400019252	3.31941	PGSC0003DMG400008834	PGSC0003DMP400015513	3.25617
PGSC0003DMP400055751	PGSC0003DMG400033020	4.21857	PGSC0003DMG400020401	PGSC0003DMP400035443	3.1281	PGSC0003DMG400005632	PGSC0003DMP400009916	3.32028	PGSC0003DMG400010989	PGSC0003DMP400019412	3.26329
PGSC0003DMP400048080	PGSC0003DMG400027645	4.22049	PGSC0003DMG400033336	PGSC0003DMP400055982	3.12821	PGSC0003DMG400005701	PGSC0003DMP400010068	3.32139	PGSC0003DMG400026253	PGSC0003DMP400045566	3.26347
PGSC0003DMP400005812	PGSC0003DMG400003219	4.23608	PGSC0003DMG400029583	PGSC0003DMP400051519	3.13061	PGSC0003DMG400015446	PGSC0003DMP400027060	3.32288	PGSC0003DMG400026630	PGSC0003DMP400046270	3.26431
PGSC0003DMP400025002	PGSC0003DMG400014212	4.24279	PGSC0003DMG402028319	PGSC0003DMP400049239	3.13794	PGSC0003DMG400037894	PGSC0003DMP400059998	3.33201	PGSC0003DMG400015670	PGSC0003DMP400027458	3.26905
PGSC0003DMP400048553	PGSC0003DMG400027922	4.2501	PGSC0003DMG400029328	PGSC0003DMP400051065	3.14265	PGSC0003DMG400022088	PGSC0003DMP400038185	3.33684	PGSC0003DMG400014770	PGSC0003DMP400025997	3.27051
PGSC0003DMP400034132	PGSC0003DMG400019645	4.25736	PGSC0003DMG400000425	PGSC0003DMP400000835	3.14273	PGSC0003DMG400004168	PGSC0003DMP400007461	3.34379	PGSC0003DMG400003322	PGSC0003DMP400005956	3.27839
PGSC0003DMP400006869	PGSC0003DMG400003865	4.25769	PGSC0003DMG400038162	PGSC0003DMP400060266	3.14381	PGSC0003DMG401011095	PGSC0003DMP400019594	3.34487	PGSC0003DMG404000594	PGSC0003DMP400001196	3.2799
PGSC0003DMP400024367	PGSC0003DMG400013807	4.26617	PGSC0003DMG400027127	PGSC0003DMP400047121	3.15375	PGSC0003DMG400025005	PGSC0003DMP400043397	3.34763	PGSC0003DMG400024535	PGSC0003DMP400042454	3.28196
PGSC0003DMP400030711	PGSC0003DMG400017584	4.28446	PGSC0003DMG400034882	PGSC0003DMP400056986	3.15411	PGSC0003DMG400003776	PGSC0003DMP400006744	3.34988	PGSC0003DMG400031171	PGSC0003DMP400054302	3.28491
PGSC0003DMP400001099	PGSC0003DMG400000547	4.29581	PGSC0003DMG400022731	PGSC0003DMP400039411	3.15499	PGSC0003DMG400033641	PGSC0003DMP400056135	3.35413	PGSC0003DMG400005436	PGSC0003DMP400009601	3.28596
PGSC0003DMP400048841	PGSC0003DMG400028114	4.30629	PGSC0003DMG400012224	PGSC0003DMP400021623	3.15732	PGSC0003DMG400003399	PGSC0003DMP400006065	3.35588	PGSC0003DMG400008488	PGSC0003DMP400014894	3.28703
PGSC0003DMP400025905	PGSC0003DMG400014702	4.30772	PGSC0003DMG400013816	PGSC0003DMP400024387	3.15982	PGSC0003DMG400027054	PGSC0003DMP400046982	3.35855	PGSC0003DMG402005669	PGSC0003DMP400009983	3.28984
PGSC0003DMP400000279	PGSC0003DMG400000129	4.32691	PGSC0003DMG401025831	PGSC0003DMP400044806	3.16741	PGSC0003DMG400017245	PGSC0003DMP400030143	3.36074	PGSC0003DMG400035689	PGSC0003DMP400057793	3.29085
PGSC0003DMP400043652	PGSC0003DMG401025150	4.32938	PGSC0003DMG402000914	PGSC0003DMP400001729	3.16847	PGSC0003DMG400029399	PGSC0003DMP400051205	3.36117	PGSC0003DMG400025016	PGSC0003DMP400043414	3.29296
PGSC0003DMP400047640	PGSC0003DMG402027394	4.33257	PGSC0003DMG400017311	PGSC0003DMP400030249	3.17066	PGSC0003DMG401007298	PGSC0003DMP400012924	3.36443	PGSC0003DMG400004306	PGSC0003DMP400007658	3.29409
PGSC0003DMP400045690	PGSC0003DMG400026320	4.33363	PGSC0003DMG400009887	PGSC0003DMP400017438	3.17129	PGSC0003DMG402003705	PGSC0003DMP400006611	3.36854	PGSC0003DMG401009429	PGSC0003DMP400016673	3.29458
PGSC0003DMP400012728	PGSC0003DMG400007178	4.33954	PGSC0003DMG400013461	PGSC0003DMP400023813	3.1749	PGSC0003DMG400003340	PGSC0003DMP400005984	3.37066	PGSC0003DMG400011829	PGSC0003DMP400020972	3.2956
PGSC0003DMP400025475	PGSC0003DMG400014458	4.34987	PGSC0003DMG400041620	PGSC0003DMP400063724	3.1763	PGSC0003DMG400011029	PGSC0003DMP400019481	3.37453	PGSC0003DMG400009584	PGSC0003DMP400016941	3.29606
PGSC0003DMP400005703	PGSC0003DMG400003155	4.36428	PGSC0003DMG401029813	PGSC0003DMP400051941	3.18132	PGSC0003DMG401023851	PGSC0003DMP400041249	3.37629	PGSC0003DMG400010900	PGSC0003DMP400019263	3.30853
PGSC0003DMP400032753	PGSC0003DMG400018791	4.36809	PGSC0003DMG400008427	PGSC0003DMP400014788	3.18134	PGSC0003DMG400008144	PGSC0003DMP400014328	3.38043	PGSC0003DMG400019806	PGSC0003DMP400034404	3.31234
PGSC0003DMP400022660	PGSC0003DMG400012795	4.38707	PGSC0003DMG400011090	PGSC0003DMP400019585	3.18435	PGSC0003DMG400000110	PGSC0003DMP400000246	3.38318	PGSC0003DMG400013962	PGSC0003DMP400024603	3.31523
PGSC0003DMP400054185	PGSC0003DMG400031110	4.39076	PGSC0003DMG400015488	PGSC0003DMP400027144	3.18521	PGSC0003DMG400022437	PGSC0003DMP400038907	3.38349	PGSC0003DMG400020484	PGSC0003DMP400035579	3.31594
PGSC0003DMP400019920	PGSC0003DMG400011254	4.39438	PGSC0003DMG400014156	PGSC0003DMP400024893	3.18857	PGSC0003DMG400011211	PGSC0003DMP400019841	3.38399	PGSC0003DMG400028348	PGSC0003DMP400049298	3.31812
PGSC0003DMP400023812	PGSC0003DMG400013460	4.40143	PGSC0003DMG400002253	PGSC0003DMP400004028	3.1905	PGSC0003DMG400019837	PGSC0003DMP400034455	3.38619	PGSC0003DMG400005604	PGSC0003DMP400009865	3.31893
PGSC0003DMP400030200	PGSC0003DMG401017288	4.40212	PGSC0003DMG400019837	PGSC0003DMP400034455	3.19068	PGSC0003DMG400003865	PGSC0003DMP400006869	3.39156	PGSC0003DMG400011026	PGSC0003DMP400019475	3.32712
PGSC0003DMP400053311	PGSC0003DMG400030612	4.40719	PGSC0003DMG400018379	PGSC0003DMP400032025	3.19376	PGSC0003DMG400010736	PGSC0003DMP400018989	3.39234	PGSC0003DMG400029489	PGSC0003DMP400051373	3.32858
PGSC0003DMP400039203	PGSC0003DMG400022618	4.40864	PGSC0003DMG402028848	PGSC0003DMP400050266	3.20221	PGSC0003DMG400025068	PGSC0003DMP400043495	3.39764	PGSC0003DMG400016719	PGSC0003DMP400029237	3.33033
PGSC0003DMP400024819	PGSC0003DMG400014116	4.41925	PGSC0003DMG401024815	PGSC0003DMP400043004	3.20265	PGSC0003DMG400007658	PGSC0003DMP400013544	3.4019	PGSC0003DMG400019883	PGSC0003DMP400034519	3.33173
PGSC0003DMP400056302	PGSC0003DMG400033904	4.42407	PGSC0003DMG400030426	PGSC0003DMP400052949	3.20826	PGSC0003DMG400011016	PGSC0003DMP400019456	3.40623	PGSC0003DMG400016576	PGSC0003DMP400028983	3.33682
PGSC0003DMP400053410	PGSC0003DMG400030663	4.4535	PGSC0003DMG400038641	PGSC0003DMP400060745	3.20926	PGSC0003DMG400026253	PGSC0003DMP400045566	3.4163	PGSC0003DMG400000926	PGSC0003DMP400001760	3.33831
PGSC0003DMP400031574	PGSC0003DMG400018124	4.46643	PGSC0003DMG400028624	PGSC0003DMP400049868	3.20993	PGSC0003DMG400010236	PGSC0003DMP400018095	3.41707	PGSC0003DMG402000526	PGSC0003DMP400001049	3.34077
PGSC0003DMP400028119	PGSC0003DMG400016095	4.4773	PGSC0003DMG400020718	PGSC0003DMP400036029	3.21385	PGSC0003DMG400000326	PGSC0003DMP400000638	3.42002	PGSC0003DMG400006149	PGSC0003DMP400010908	3.34288
PGSC0003DMP400013055	PGSC0003DMG400007375	4.47949	PGSC0003DMG400007000	PGSC0003DMP400012406	3.21483	PGSC0003DMG400007188	PGSC0003DMP400012744	3.42058	PGSC0003DMG400007263	PGSC0003DMP400012876	3.355
PGSC0003DMP400018379	PGSC0003DMG400010395	4.47996	PGSC0003DMG400002290	PGSC0003DMP400004079	3.21792	PGSC0003DMG400010472	PGSC0003DMP400018524	3.42627	PGSC0003DMG400014246	PGSC0003DMP400025090	3.3592
PGSC0003DMP400017549	PGSC0003DMG400009937	4.50029	PGSC0003DMG401018057	PGSC0003DMP400031472	3.22369	PGSC0003DMG400000850	PGSC0003DMP400001618	3.42796	PGSC0003DMG400024860	PGSC0003DMP400043092	3.36039
PGSC0003DMP400023744	PGSC0003DMG400013416	4.56035	PGSC0003DMG400013966	PGSC0003DMP400024608	3.22455	PGSC0003DMG400002019	PGSC0003DMP400003615	3.43006	PGSC0003DMG400001278	PGSC0003DMP400002305	3.3612
PGSC0003DMP400010825	PGSC0003DMG401006099	4.56406	PGSC0003DMG400002324	PGSC0003DMP400004144	3.22621	PGSC0003DMG400026859	PGSC0003DMP400046631	3.43143	PGSC0003DMG400003776	PGSC0003DMP400006744	3.36904
PGSC0003DMP400019119	PGSC0003DMG400010821	4.56417	PGSC0003DMG400028420	PGSC0003DMP400049447	3.22754	PGSC0003DMG400003115	PGSC0003DMP400005615	3.43293	PGSC0003DMG400003704	PGSC0003DMP400006605	3.37165
PGSC0003DMP400015343	PGSC0003DMG400008724	4.57059	PGSC0003DMG400000944	PGSC0003DMP400001800	3.23099	PGSC0003DMG400000327	PGSC0003DMP400000639	3.43371	PGSC0003DMG400022249	PGSC0003DMP400038531	3.37226
PGSC0003DMP400039567	PGSC0003DMG400022818	4.57117	PGSC0003DMG400025005	PGSC0003DMP400043397	3.23118	PGSC0003DMG400019727	PGSC0003DMP400034284	3.43512	PGSC0003DMG402011400	PGSC0003DMP400020201	3.37227
PGSC0003DMP400038929	PGSC0003DMG400022450	4.58017	PGSC0003DMG400012964	PGSC0003DMP400022967	3.23162	PGSC0003DMG400003449	PGSC0003DMP400006150	3.43537	PGSC0003DMG400022832	PGSC0003DMP400039593	3.37434
PGSC0003DMP400053179	PGSC0003DMG400030551	4.60505	PGSC0003DMG401012965	PGSC0003DMP400022968	3.23618	PGSC0003DMG401028427	PGSC0003DMP400049458	3.43543	PGSC0003DMG401018424	PGSC0003DMP400032096	3.3761
PGSC0003DMP400029099	PGSC0003DMG400016637	4.60998	PGSC0003DMG400020361	PGSC0003DMP400035367	3.23956	PGSC0003DMG400000886	PGSC0003DMP400001682	3.43716	PGSC0003DMG400030415	PGSC0003DMP400052934	3.37641
PGSC0003DMP400023664	PGSC0003DMG400013367	4.61764	PGSC0003DMG400021288	PGSC0003DMP400036885	3.24026	PGSC0003DMG400030834	PGSC0003DMP400053710	3.44208	PGSC0003DMG400013094	PGSC0003DMP400023183	3.37769
PGSC0003DMP400066587	PGSC0003DMG400044483	4.62976	PGSC0003DMG400018352	PGSC0003DMP400031984	3.24246	PGSC0003DMG400029579	PGSC0003DMP400051508	3.4428	PGSC0003DMG400031365	PGSC0003DMP400054631	3.37977
PGSC0003DMP400020972	PGSC0003DMG400011829	4.6424	PGSC0003DMG401007333	PGSC0003DMP400012984	3.24327	PGSC0003DMG400000425	PGSC0003DMP400000835	3.44356	PGSC0003DMG400029722	PGSC0003DMP400051776	3.38513
PGSC0003DMP400028467	PGSC0003DMG400016293	4.65483	PGSC0003DMG400008901	PGSC0003DMP400015655	3.24784	PGSC0003DMG400015799	PGSC0003DMP400027719	3.44986	PGSC0003DMG400039400	PGSC0003DMP400061504	3.38885
PGSC0003DMP400031549	PGSC0003DMG400018109	4.68573	PGSC0003DMG402004840	PGSC0003DMP400008587	3.24854	PGSC0003DMG400013485	PGSC0003DMP400023850	3.45123	PGSC0003DMG402014805	PGSC0003DMP400026060	3.38901
PGSC0003DMP400054260	PGSC0003DMG400031145	4.69081	PGSC0003DMG400029938	PGSC0003DMP400052154	3.25072	PGSC0003DMG400018255	PGSC0003DMP400031801	3.4555	PGSC0003DMG401015792	PGSC0003DMP400027707	3.38905
PGSC0003DMP400042327	PGSC0003DMG400024476	4.69568	PGSC0003DMG400009497	PGSC0003DMP400016800	3.25169	PGSC0003DMG400002324	PGSC0003DMP400004144	3.45572	PGSC0003DMG400042445	PGSC0003DMP400064549	3.38953
PGSC0003DMP400012935	PGSC0003DMG400007304	4.70148	PGSC0003DMG400011631	PGSC0003DMP400020629	3.26097	PGSC0003DMG400012494	PGSC0003DMP400022105	3.45596	PGSC0003DMG400014712	PGSC0003DMP400025922	3.39034
PGSC0003DMP400019606	PGSC0003DMG400011102	4.70518	PGSC0003DMG400013132	PGSC0003DMP400023248	3.26603	PGSC0003DMG400004639	PGSC0003DMP400008207	3.46418	PGSC0003DMG400031861	PGSC0003DMP400055136	3.39144
PGSC0003DMP400023155	PGSC0003DMG400013077	4.70542	PGSC0003DMG402018816	PGSC0003DMP400032811	3.26664	PGSC0003DMG402012439	PGSC0003DMP400022005	3.46548	PGSC0003DMG400006713	PGSC0003DMP400011868	3.39204
PGSC0003DMP400006286	PGSC0003DMG400003530	4.72242	PGSC0003DMG401009429	PGSC0003DMP400016673	3.268	PGSC0003DMG400023753	PGSC0003DMP400041102	3.47467	PGSC0003DMG400032155	PGSC0003DMP400055325	3.39459
PGSC0003DMP400028019	PGSC0003DMG400016013	4.75819	PGSC0003DMG400018238	PGSC0003DMP400031772	3.2733	PGSC0003DMG400014386	PGSC0003DMP400025334	3.4771	PGSC0003DMG400009956	PGSC0003DMP400017580	3.39578
PGSC0003DMP400045039	PGSC0003DMG400025972	4.7849	PGSC0003DMG400019245	PGSC0003DMP400033441	3.27337	PGSC0003DMG401030805	PGSC0003DMP400053655	3.4782	PGSC0003DMG400000985	PGSC0003DMP400001873	3.39823
PGSC0003DMP400052144	PGSC0003DMG400029931	4.78885	PGSC0003DMG400004624	PGSC0003DMP400008181	3.27353	PGSC0003DMG400011687	PGSC0003DMP400020715	3.47995	PGSC0003DMG400025332	PGSC0003DMP400043947	3.40215
PGSC0003DMP400023743	PGSC0003DMG400013415	4.79125	PGSC0003DMG400010472	PGSC0003DMP400018524	3.28024	PGSC0003DMG400007201	PGSC0003DMP400012769	3.48431	PGSC0003DMG400029788	PGSC0003DMP400051895	3.40342
PGSC0003DMP400025825	PGSC0003DMG402014665	4.81078	PGSC0003DMG400025194	PGSC0003DMP400043743	3.28127	PGSC0003DMG400010905	PGSC0003DMP400019268	3.4903	PGSC0003DMG400011323	PGSC0003DMP400020047	3.40644
PGSC0003DMP400061540	PGSC0003DMG400039436	4.81611	PGSC0003DMG402031741	PGSC0003DMP400054949	3.28369	PGSC0003DMG400022820	PGSC0003DMP400039571	3.49768	PGSC0003DMG400000383	PGSC0003DMP400000759	3.40672
PGSC0003DMP400001871	PGSC0003DMG400000984	4.84869	PGSC0003DMG400002019	PGSC0003DMP400003615	3.29522	PGSC0003DMG400017161	PGSC0003DMP400029972	3.49789	PGSC0003DMG400035370	PGSC0003DMP400057474	3.409
PGSC0003DMP400021168	PGSC0003DMG400011953	4.84957	PGSC0003DMG400030806	PGSC0003DMP400053659	3.29638	PGSC0003DMG400017509	PGSC0003DMP400030579	3.50331	PGSC0003DMG400015726	PGSC0003DMP400027577	3.40908
PGSC0003DMP400057588	PGSC0003DMG400035484	4.89157	PGSC0003DMG400015264	PGSC0003DMP400026771	3.29764	PGSC0003DMG400027673	PGSC0003DMP400048122	3.50499	PGSC0003DMG402013278	PGSC0003DMP400023482	3.40926
PGSC0003DMP400054736	PGSC0003DMG400031437	4.90214	PGSC0003DMG400041767	PGSC0003DMP400063871	3.30428	PGSC0003DMG400002386	PGSC0003DMP400004247	3.51067	PGSC0003DMG400018545	PGSC0003DMP400032317	3.41038
PGSC0003DMP400055694	PGSC0003DMG400032793	4.90824	PGSC0003DMG400014415	PGSC0003DMP400025390	3.30671	PGSC0003DMG401018424	PGSC0003DMP400032096	3.51369	PGSC0003DMG400030163	PGSC0003DMP400052534	3.41352
PGSC0003DMP400024387	PGSC0003DMG400013816	4.9105	PGSC0003DMG401033888	PGSC0003DMP400056275	3.31157	PGSC0003DMG400013663	PGSC0003DMP400024174	3.51376	PGSC0003DMG400000125	PGSC0003DMP400000273	3.41357
PGSC0003DMP400036124	PGSC0003DMG402020784	4.9933	PGSC0003DMG400024275	PGSC0003DMP400041999	3.31248	PGSC0003DMG400021287	PGSC0003DMP400036884	3.51384	PGSC0003DMG400026779	PGSC0003DMP400046516	3.41566
PGSC0003DMP400015511	PGSC0003DMG400008833	4.99569	PGSC0003DMG400022263	PGSC0003DMP400038572	3.31593	PGSC0003DMG400033695	PGSC0003DMP400056214	3.52655	PGSC0003DMG400008676	PGSC0003DMP400015235	3.41773
PGSC0003DMP400006287	PGSC0003DMG400003531	5.01014	PGSC0003DMG400021534	PGSC0003DMP400037330	3.31755	PGSC0003DMG400019883	PGSC0003DMP400034519	3.52773	PGSC0003DMG400015659	PGSC0003DMP400027441	3.42001
PGSC0003DMP400002949	PGSC0003DMG400001627	5.01551	PGSC0003DMG400005276	PGSC0003DMP400009368	3.32678	PGSC0003DMG400016506	PGSC0003DMP400028864	3.5311	PGSC0003DMG400031838	PGSC0003DMP400055116	3.42084
PGSC0003DMP400006107	PGSC0003DMG400003422	5.03119	PGSC0003DMG400007084	PGSC0003DMP400012563	3.3278	PGSC0003DMG400012440	PGSC0003DMP400022006	3.53302	PGSC0003DMG400006913	PGSC0003DMP400012236	3.42228
PGSC0003DMP400031747	PGSC0003DMG401018223	5.03642	PGSC0003DMG400002398	PGSC0003DMP400004274	3.3297	PGSC0003DMG400009263	PGSC0003DMP400016337	3.54631	PGSC0003DMG400024139	PGSC0003DMP400041741	3.4241
PGSC0003DMP400044872	PGSC0003DMG401025869	5.04484	PGSC0003DMG400024707	PGSC0003DMP400042780	3.33784	PGSC0003DMG400034882	PGSC0003DMP400056986	3.54656	PGSC0003DMG400003340	PGSC0003DMP400005984	3.42589
PGSC0003DMP400041406	PGSC0003DMG401023951	5.10186	PGSC0003DMG400016625	PGSC0003DMP400029080	3.35193	PGSC0003DMG400019150	PGSC0003DMP400033266	3.54772	PGSC0003DMG400016120	PGSC0003DMP400028160	3.43396
PGSC0003DMP400010710	PGSC0003DMG400006033	5.11408	PGSC0003DMG400020515	PGSC0003DMP400035654	3.35875	PGSC0003DMG400027654	PGSC0003DMP400048099	3.54831	PGSC0003DMG400025686	PGSC0003DMP400044493	3.43554
PGSC0003DMP400003695	PGSC0003DMG400002068	5.14322	PGSC0003DMG400022820	PGSC0003DMP400039571	3.35975	PGSC0003DMG400016959	PGSC0003DMP400029632	3.55272	PGSC0003DMG402004581	PGSC0003DMP400008100	3.44245
PGSC0003DMP400030037	PGSC0003DMG400017198	5.18031	PGSC0003DMG401013418	PGSC0003DMP400023748	3.36612	PGSC0003DMG400005656	PGSC0003DMP400009956	3.55292	PGSC0003DMG400003986	PGSC0003DMP400007101	3.4445
PGSC0003DMP400019456	PGSC0003DMG400011016	5.20214	PGSC0003DMG400014234	PGSC0003DMP400025067	3.36829	PGSC0003DMG400018360	PGSC0003DMP400031997	3.55315	PGSC0003DMG400028931	PGSC0003DMP400050419	3.44616
PGSC0003DMP400006112	PGSC0003DMG400003424	5.22015	PGSC0003DMG400000850	PGSC0003DMP400001618	3.37236	PGSC0003DMG402011297	PGSC0003DMP400020015	3.5547	PGSC0003DMG400004532	PGSC0003DMP400008007	3.44645
PGSC0003DMP400020637	PGSC0003DMG400011639	5.26749	PGSC0003DMG400004738	PGSC0003DMP400008398	3.37303	PGSC0003DMG400041767	PGSC0003DMP400063871	3.55605	PGSC0003DMG400006208	PGSC0003DMP400011008	3.44792
PGSC0003DMP400005014	PGSC0003DMG400002789	5.28018	PGSC0003DMG400025122	PGSC0003DMP400043599	3.377	PGSC0003DMG400022678	PGSC0003DMP400039308	3.55668	PGSC0003DMG400029579	PGSC0003DMP400051508	3.45078
PGSC0003DMP400037536	PGSC0003DMG400021650	5.33422	PGSC0003DMG400023615	PGSC0003DMP400040859	3.3796	PGSC0003DMG400025122	PGSC0003DMP400043599	3.55775	PGSC0003DMG400011977	PGSC0003DMP400021199	3.46397
PGSC0003DMP400025131	PGSC0003DMG400014264	5.3474	PGSC0003DMG400014371	PGSC0003DMP400025304	3.38632	PGSC0003DMG400013516	PGSC0003DMP400023906	3.56357	PGSC0003DMG400015360	PGSC0003DMP400026927	3.46515
PGSC0003DMP400005870	PGSC0003DMG400003266	5.3489	PGSC0003DMG400000122	PGSC0003DMP400000268	3.38841	PGSC0003DMG402004581	PGSC0003DMP400008100	3.56429	PGSC0003DMG400006950	PGSC0003DMP400012311	3.4654
PGSC0003DMP400064067	PGSC0003DMG400041963	5.359	PGSC0003DMG400024160	PGSC0003DMP400041779	3.39569	PGSC0003DMG400022911	PGSC0003DMP400039738	3.56737	PGSC0003DMG400011211	PGSC0003DMP400019841	3.46961
PGSC0003DMP400034507	PGSC0003DMG400019872	5.38715	PGSC0003DMG402011297	PGSC0003DMP400020015	3.39985	PGSC0003DMG400028331	PGSC0003DMP400049266	3.57612	PGSC0003DMG400014394	PGSC0003DMP400025343	3.47641
PGSC0003DMP400044980	PGSC0003DMG400025924	5.41432	PGSC0003DMG400027391	PGSC0003DMP400047630	3.41314	PGSC0003DMG400004315	PGSC0003DMP400007672	3.57924	PGSC0003DMG400009900	PGSC0003DMP400017466	3.47886
PGSC0003DMP400019654	PGSC0003DMG400011132	5.4389	PGSC0003DMG400006085	PGSC0003DMP400010797	3.41355	PGSC0003DMG400024752	PGSC0003DMP400042885	3.57924	PGSC0003DMG400018604	PGSC0003DMP400032416	3.47989
PGSC0003DMP400047265	PGSC0003DMG400027194	5.45831	PGSC0003DMG400017778	PGSC0003DMP400031064	3.42329	PGSC0003DMG401024815	PGSC0003DMP400043004	3.5814	PGSC0003DMG400003124	PGSC0003DMP400005642	3.48264
PGSC0003DMP400023899	PGSC0003DMG400013512	5.5552	PGSC0003DMG400026322	PGSC0003DMP400045693	3.42512	PGSC0003DMG400013367	PGSC0003DMP400023664	3.59559	PGSC0003DMG400020645	PGSC0003DMP400035869	3.48476
PGSC0003DMP400012236	PGSC0003DMG400006913	5.56806	PGSC0003DMG400011030	PGSC0003DMP400019482	3.4279	PGSC0003DMG400005276	PGSC0003DMP400009368	3.59818	PGSC0003DMG400013856	PGSC0003DMP400024451	3.48551
PGSC0003DMP400042553	PGSC0003DMG400024586	5.58612	PGSC0003DMG400004597	PGSC0003DMP400008125	3.42863	PGSC0003DMG400001570	PGSC0003DMP400002845	3.59865	PGSC0003DMG400018990	PGSC0003DMP400033045	3.48832
PGSC0003DMP400029202	PGSC0003DMG400016695	5.62216	PGSC0003DMG400003805	PGSC0003DMP400006777	3.44079	PGSC0003DMG400007805	PGSC0003DMP400013757	3.60302	PGSC0003DMG400022078	PGSC0003DMP400038169	3.4896
PGSC0003DMP400000066	PGSC0003DMG400000021	5.62519	PGSC0003DMG400012067	PGSC0003DMP400021340	3.44149	PGSC0003DMG400016576	PGSC0003DMP400028983	3.60701	PGSC0003DMG400012591	PGSC0003DMP400022301	3.49028
PGSC0003DMP400030568	PGSC0003DMG402017504	5.66462	PGSC0003DMG400015799	PGSC0003DMP400027719	3.44916	PGSC0003DMG400028033	PGSC0003DMP400048720	3.60761	PGSC0003DMG400028107	PGSC0003DMP400048829	3.49066
PGSC0003DMP400041999	PGSC0003DMG400024275	5.6698	PGSC0003DMG400002321	PGSC0003DMP400004140	3.45096	PGSC0003DMG400016125	PGSC0003DMP400028166	3.60824	PGSC0003DMG400033028	PGSC0003DMP400055759	3.49644
PGSC0003DMP400053161	PGSC0003DMG400030542	5.69607	PGSC0003DMG400018116	PGSC0003DMP400031565	3.45252	PGSC0003DMG401022197	PGSC0003DMP400038422	3.61018	PGSC0003DMG400009263	PGSC0003DMP400016337	3.5014
PGSC0003DMP400038480	PGSC0003DMG400022225	5.71073	PGSC0003DMG400030341	PGSC0003DMP400052809	3.45357	PGSC0003DMG400030806	PGSC0003DMP400053659	3.61189	PGSC0003DMG402020509	PGSC0003DMP400035625	3.50206
PGSC0003DMP400051529	PGSC0003DMG400029591	5.88562	PGSC0003DMG400021276	PGSC0003DMP400036871	3.4536	PGSC0003DMG400020433	PGSC0003DMP400035494	3.61609	PGSC0003DMG402000020	PGSC0003DMP400000059	3.50975
PGSC0003DMP400020015	PGSC0003DMG402011297	5.89106	PGSC0003DMG400016541	PGSC0003DMP400028933	3.46658	PGSC0003DMG402020784	PGSC0003DMP400036124	3.62491	PGSC0003DMG400000129	PGSC0003DMP400000279	3.5104
PGSC0003DMP400050134	PGSC0003DMG402028784	5.96532	PGSC0003DMG400016576	PGSC0003DMP400028983	3.47088	PGSC0003DMG400001014	PGSC0003DMP400001921	3.62976	PGSC0003DMG400016018	PGSC0003DMP400028028	3.5124
PGSC0003DMP400036126	PGSC0003DMG401020784	5.98325	PGSC0003DMG400019619	PGSC0003DMP400034084	3.47425	PGSC0003DMG400008276	PGSC0003DMP400014526	3.64105	PGSC0003DMG400007059	PGSC0003DMP400012521	3.51297
PGSC0003DMP400043542	PGSC0003DMG400025098	5.99159	PGSC0003DMG402020908	PGSC0003DMP400036312	3.47573	PGSC0003DMG401009429	PGSC0003DMP400016673	3.6433	PGSC0003DMG400027021	PGSC0003DMP400046919	3.51485
PGSC0003DMP400032758	PGSC0003DMG400018793	6.06068	PGSC0003DMG400010410	PGSC0003DMP400018400	3.47832	PGSC0003DMG400029978	PGSC0003DMP400052227	3.64412	PGSC0003DMG400025068	PGSC0003DMP400043495	3.51814
PGSC0003DMP400038169	PGSC0003DMG400022078	6.17637	PGSC0003DMG400019121	PGSC0003DMP400033223	3.48045	PGSC0003DMG400030636	PGSC0003DMP400053371	3.64466	PGSC0003DMG400003288	PGSC0003DMP400005901	3.52511
PGSC0003DMP400035652	PGSC0003DMG400020514	6.19136	PGSC0003DMG400013271	PGSC0003DMP400023469	3.49331	PGSC0003DMG400029588	PGSC0003DMP400051525	3.64647	PGSC0003DMG400019121	PGSC0003DMP400033223	3.5258
PGSC0003DMP400030661	PGSC0003DMG400017556	6.24384	PGSC0003DMG400027673	PGSC0003DMP400048122	3.50741	PGSC0003DMG400019188	PGSC0003DMP400033338	3.64711	PGSC0003DMG400028394	PGSC0003DMP400049398	3.52647
PGSC0003DMP400032207	PGSC0003DMG400018484	6.26209	PGSC0003DMG400027916	PGSC0003DMP400048544	3.50807	PGSC0003DMG400015607	PGSC0003DMP400027345	3.65621	PGSC0003DMG400017584	PGSC0003DMP400030711	3.53212
PGSC0003DMP400025189	PGSC0003DMG400014297	6.40535	PGSC0003DMG400026461	PGSC0003DMP400045958	3.51283	PGSC0003DMG400013533	PGSC0003DMP400023936	3.66522	PGSC0003DMG400014292	PGSC0003DMP400025181	3.5339
PGSC0003DMP400019811	PGSC0003DMG400011203	6.44084	PGSC0003DMG400012120	PGSC0003DMP400021413	3.52803	PGSC0003DMG400007309	PGSC0003DMP400012944	3.67692	PGSC0003DMG400031868	PGSC0003DMP400055146	3.53425
PGSC0003DMP400033481	PGSC0003DMG400019268	6.53201	PGSC0003DMG400007820	PGSC0003DMP400013787	3.52849	PGSC0003DMG400002328	PGSC0003DMP400004156	3.68159	PGSC0003DMG401023002	PGSC0003DMP400039878	3.5345
PGSC0003DMP400036894	PGSC0003DMG400021292	6.69066	PGSC0003DMG400031828	PGSC0003DMP400055095	3.54219	PGSC0003DMG400021808	PGSC0003DMP400037780	3.68661	PGSC0003DMG400038641	PGSC0003DMP400060745	3.53583
PGSC0003DMP400027577	PGSC0003DMG400015726	6.72539	PGSC0003DMG400008804	PGSC0003DMP400015464	3.54732	PGSC0003DMG400000957	PGSC0003DMP400001825	3.6872	PGSC0003DMG400020443	PGSC0003DMP400035510	3.53826
PGSC0003DMP400033204	PGSC0003DMG400019110	6.76807	PGSC0003DMG400012578	PGSC0003DMP400022273	3.55406	PGSC0003DMG400023663	PGSC0003DMP400040935	3.68957	PGSC0003DMG400035710	PGSC0003DMP400057814	3.54455
PGSC0003DMP400049863	PGSC0003DMG400028620	6.91908	PGSC0003DMG400013412	PGSC0003DMP400023739	3.55588	PGSC0003DMG400010944	PGSC0003DMP400019338	3.69433	PGSC0003DMG400029490	PGSC0003DMP400051374	3.54606
PGSC0003DMP400002216	PGSC0003DMG400001221	7.0049	PGSC0003DMG400014863	PGSC0003DMP400026166	3.55777	PGSC0003DMG402018057	PGSC0003DMP400031473	3.69773	PGSC0003DMG400002787	PGSC0003DMP400005002	3.55382
PGSC0003DMP400023842	PGSC0003DMG400013481	7.06083	PGSC0003DMG400023240	PGSC0003DMP400040206	3.55786	PGSC0003DMG400000129	PGSC0003DMP400000279	3.7086	PGSC0003DMG400018884	PGSC0003DMP400032905	3.55723
PGSC0003DMP400051588	PGSC0003DMG400029620	7.12893	PGSC0003DMG400017203	PGSC0003DMP400030051	3.56075	PGSC0003DMG400022263	PGSC0003DMP400038572	3.71224	PGSC0003DMG402015590	PGSC0003DMP400027318	3.56144
PGSC0003DMP400011430	PGSC0003DMG400006442	7.13248	PGSC0003DMG400030102	PGSC0003DMP400052432	3.56147	PGSC0003DMG402028574	PGSC0003DMP400049779	3.71285	PGSC0003DMG400031848	PGSC0003DMP400055126	3.56506
PGSC0003DMP400020663	PGSC0003DMG400011655	7.19197	PGSC0003DMG400003427	PGSC0003DMP400006117	3.56453	PGSC0003DMG402026661	PGSC0003DMP400046309	3.7132	PGSC0003DMG400002720	PGSC0003DMP400004888	3.56681
PGSC0003DMP400005857	PGSC0003DMG400003257	7.19693	PGSC0003DMG400004315	PGSC0003DMP400007672	3.56456	PGSC0003DMG400016834	PGSC0003DMP400029411	3.72148	PGSC0003DMG400029978	PGSC0003DMP400052227	3.56698
PGSC0003DMP400025823	PGSC0003DMG401014665	7.21712	PGSC0003DMG400010688	PGSC0003DMP400018910	3.5649	PGSC0003DMG400023598	PGSC0003DMP400040834	3.72312	PGSC0003DMG400007909	PGSC0003DMP400013948	3.57465
PGSC0003DMP400042057	PGSC0003DMG400024310	7.23348	PGSC0003DMG400032122	PGSC0003DMP400055232	3.56927	PGSC0003DMG402031287	PGSC0003DMP400054513	3.72611	PGSC0003DMG400028674	PGSC0003DMP400049953	3.57836
PGSC0003DMP400038995	PGSC0003DMG400022493	7.28629	PGSC0003DMG400014628	PGSC0003DMP400025770	3.57469	PGSC0003DMG400002338	PGSC0003DMP400004169	3.73505	PGSC0003DMG400031864	PGSC0003DMP400055140	3.58443
PGSC0003DMP400044860	PGSC0003DMG400025860	7.36819	PGSC0003DMG400003288	PGSC0003DMP400005901	3.58001	PGSC0003DMG400017191	PGSC0003DMP400030020	3.74024	PGSC0003DMG400024633	PGSC0003DMP400042639	3.58467
PGSC0003DMP400024792	PGSC0003DMG400014093	7.39835	PGSC0003DMG400009932	PGSC0003DMP400017536	3.58061	PGSC0003DMG400015211	PGSC0003DMP400026688	3.74397	PGSC0003DMG400011606	PGSC0003DMP400020602	3.58581
PGSC0003DMP400046847	PGSC0003DMG401026984	7.67328	PGSC0003DMG400020466	PGSC0003DMP400035552	3.59628	PGSC0003DMG400007177	PGSC0003DMP400012725	3.7447	PGSC0003DMG400020742	PGSC0003DMP400036064	3.58616
PGSC0003DMP400045765	PGSC0003DMG400026363	7.71424	PGSC0003DMG400004355	PGSC0003DMP400007746	3.60082	PGSC0003DMG400028757	PGSC0003DMP400050091	3.75263	PGSC0003DMG400003548	PGSC0003DMP400006334	3.58662
PGSC0003DMP400006359	PGSC0003DMG400003563	7.80017	PGSC0003DMG400024535	PGSC0003DMP400042454	3.61066	PGSC0003DMG400027038	PGSC0003DMP400046954	3.75389	PGSC0003DMG401028427	PGSC0003DMP400049458	3.58922
PGSC0003DMP400023607	PGSC0003DMG400013334	7.82565	PGSC0003DMG400001977	PGSC0003DMP400003552	3.61337	PGSC0003DMG400028348	PGSC0003DMP400049298	3.75423	PGSC0003DMG402015926	PGSC0003DMP400027898	3.59317
PGSC0003DMP400017892	PGSC0003DMG400010092	7.82568	PGSC0003DMG400027761	PGSC0003DMP400048264	3.61565	PGSC0003DMG400014863	PGSC0003DMP400026166	3.75746	PGSC0003DMG400001570	PGSC0003DMP400002845	3.59778
PGSC0003DMP400015906	PGSC0003DMG400009042	7.85588	PGSC0003DMG400019980	PGSC0003DMP400034670	3.6192	PGSC0003DMG400033698	PGSC0003DMP400056216	3.75983	PGSC0003DMG400009528	PGSC0003DMP400016834	3.60736
PGSC0003DMP400042656	PGSC0003DMG400024643	7.99128	PGSC0003DMG400001944	PGSC0003DMP400003468	3.61967	PGSC0003DMG400002141	PGSC0003DMP400003832	3.76019	PGSC0003DMG400038200	PGSC0003DMP400060304	3.6091
PGSC0003DMP400042123	PGSC0003DMG400024344	8.29453	PGSC0003DMG400023975	PGSC0003DMP400041440	3.62026	PGSC0003DMG400028394	PGSC0003DMP400049398	3.7737	PGSC0003DMG400009853	PGSC0003DMP400017372	3.61007
PGSC0003DMP400015892	PGSC0003DMG400009033	8.39302	PGSC0003DMG400013460	PGSC0003DMP400023812	3.62687	PGSC0003DMG400013132	PGSC0003DMP400023248	3.7804	PGSC0003DMG400003266	PGSC0003DMP400005870	3.61275
PGSC0003DMP400050453	PGSC0003DMG400028953	8.46602	PGSC0003DMG400025155	PGSC0003DMP400043665	3.62797	PGSC0003DMG400008863	PGSC0003DMP400015572	3.7849	PGSC0003DMG400008018	PGSC0003DMP400014101	3.6158
PGSC0003DMP400000059	PGSC0003DMG402000020	#N/A	PGSC0003DMG400011951	PGSC0003DMP400021166	3.62944	PGSC0003DMG400026170	PGSC0003DMP400045407	3.7854	PGSC0003DMG400035573	PGSC0003DMP400057677	3.61672
PGSC0003DMP400000112	PGSC0003DMG400000045	#N/A	PGSC0003DMG400014293	PGSC0003DMP400025183	3.63114	PGSC0003DMG401020784	PGSC0003DMP400036126	3.78771	PGSC0003DMG400000021	PGSC0003DMP400000066	3.61984
PGSC0003DMP400000117	PGSC0003DMG400000048	#N/A	PGSC0003DMG400008984	PGSC0003DMP400015800	3.63642	PGSC0003DMG400007000	PGSC0003DMP400012406	3.79097	PGSC0003DMG402018816	PGSC0003DMP400032811	3.62032
PGSC0003DMP400000246	PGSC0003DMG400000110	#N/A	PGSC0003DMG400029491	PGSC0003DMP400051375	3.6388	PGSC0003DMG400024535	PGSC0003DMP400042454	3.79266	PGSC0003DMG400026132	PGSC0003DMP400045341	3.62065
PGSC0003DMP400000268	PGSC0003DMG400000122	#N/A	PGSC0003DMG400028674	PGSC0003DMP400049953	3.65548	PGSC0003DMG400034947	PGSC0003DMP400057051	3.79958	PGSC0003DMG400008833	PGSC0003DMP400015511	3.62888
PGSC0003DMP400000273	PGSC0003DMG400000125	#N/A	PGSC0003DMG400008309	PGSC0003DMP400014577	3.65569	PGSC0003DMG400018013	PGSC0003DMP400031418	3.80066	PGSC0003DMG400013966	PGSC0003DMP400024608	3.6309
PGSC0003DMP400000303	PGSC0003DMG400000139	#N/A	PGSC0003DMG400029492	PGSC0003DMP400051376	3.65576	PGSC0003DMG400000205	PGSC0003DMP400000446	3.80255	PGSC0003DMG400030998	PGSC0003DMP400053992	3.63643
PGSC0003DMP400000384	PGSC0003DMG400000178	#N/A	PGSC0003DMG400012619	PGSC0003DMP400022353	3.65584	PGSC0003DMG400014262	PGSC0003DMP400025121	3.80334	PGSC0003DMG400004696	PGSC0003DMP400008318	3.64004
PGSC0003DMP400000407	PGSC0003DMG400000187	#N/A	PGSC0003DMG400013273	PGSC0003DMP400023471	3.66441	PGSC0003DMG400013017	PGSC0003DMP400023070	3.80802	PGSC0003DMG400009268	PGSC0003DMP400016344	3.6416
PGSC0003DMP400000417	PGSC0003DMG400000193	#N/A	PGSC0003DMG402012456	PGSC0003DMP400022036	3.67321	PGSC0003DMG400003936	PGSC0003DMP400007005	3.81629	PGSC0003DMG400014461	PGSC0003DMP400025478	3.65006
PGSC0003DMP400000445	PGSC0003DMG400000204	#N/A	PGSC0003DMG400025319	PGSC0003DMP400043927	3.67823	PGSC0003DMG400020474	PGSC0003DMP400035562	3.82107	PGSC0003DMG400005494	PGSC0003DMP400009681	3.65258
PGSC0003DMP400000446	PGSC0003DMG400000205	#N/A	PGSC0003DMG400001735	PGSC0003DMP400003116	3.6806	PGSC0003DMG400021276	PGSC0003DMP400036871	3.83029	PGSC0003DMG400012100	PGSC0003DMP400021383	3.65358
PGSC0003DMP400000449	PGSC0003DMG400000208	#N/A	PGSC0003DMG400022210	PGSC0003DMP400038451	3.6917	PGSC0003DMG402018816	PGSC0003DMP400032811	3.83105	PGSC0003DMG400030666	PGSC0003DMP400053416	3.67242
PGSC0003DMP400000458	PGSC0003DMG400000214	#N/A	PGSC0003DMG400030440	PGSC0003DMP400052971	3.69398	PGSC0003DMG400013966	PGSC0003DMP400024608	3.83457	PGSC0003DMG400011517	PGSC0003DMP400020396	3.68148
PGSC0003DMP400000592	PGSC0003DMG400000297	#N/A	PGSC0003DMG400000493	PGSC0003DMP400000965	3.69982	PGSC0003DMG400030440	PGSC0003DMP400052971	3.83789	PGSC0003DMG400018235	PGSC0003DMP400031768	3.68317
PGSC0003DMP400000602	PGSC0003DMG400000302	#N/A	PGSC0003DMG401011095	PGSC0003DMP400019594	3.70306	PGSC0003DMG400032122	PGSC0003DMP400055232	3.85982	PGSC0003DMG401026984	PGSC0003DMP400046847	3.68387
PGSC0003DMP400000616	PGSC0003DMG400000307	#N/A	PGSC0003DMG400027922	PGSC0003DMP400048553	3.70497	PGSC0003DMG402015590	PGSC0003DMP400027318	3.86366	PGSC0003DMG400000022	PGSC0003DMP400000068	3.68931
PGSC0003DMP400000623	PGSC0003DMG400000313	#N/A	PGSC0003DMG400018378	PGSC0003DMP400032024	3.71229	PGSC0003DMG400005310	PGSC0003DMP400009416	3.8667	PGSC0003DMG400029491	PGSC0003DMP400051375	3.69104
PGSC0003DMP400000637	PGSC0003DMG400000325	#N/A	PGSC0003DMG400008265	PGSC0003DMP400014497	3.71557	PGSC0003DMG403011204	PGSC0003DMP400019824	3.86812	PGSC0003DMG401027394	PGSC0003DMP400047639	3.69205
PGSC0003DMP400000638	PGSC0003DMG400000326	#N/A	PGSC0003DMG400008298	PGSC0003DMP400014555	3.73081	PGSC0003DMG401017077	PGSC0003DMP400029856	3.87055	PGSC0003DMG400021727	PGSC0003DMP400037659	3.69302
PGSC0003DMP400000639	PGSC0003DMG400000327	#N/A	PGSC0003DMG400012526	PGSC0003DMP400022162	3.73262	PGSC0003DMG400029722	PGSC0003DMP400051776	3.87996	PGSC0003DMG400004739	PGSC0003DMP400008399	3.69382
PGSC0003DMP400000646	PGSC0003DMG400000332	#N/A	PGSC0003DMG400013411	PGSC0003DMP400023738	3.73437	PGSC0003DMG401023951	PGSC0003DMP400041406	3.88285	PGSC0003DMG400014172	PGSC0003DMP400024918	3.69885
PGSC0003DMP400000649	PGSC0003DMG400000333	#N/A	PGSC0003DMG400011538	PGSC0003DMP400020470	3.73581	PGSC0003DMG400006033	PGSC0003DMP400010710	3.89033	PGSC0003DMG400005507	PGSC0003DMP400009710	3.69895
PGSC0003DMP400000650	PGSC0003DMG400000334	#N/A	PGSC0003DMG400015021	PGSC0003DMP400026415	3.73783	PGSC0003DMG400004682	PGSC0003DMP400052782	3.89496	PGSC0003DMG400011470	PGSC0003DMP400020302	3.71023
PGSC0003DMP400000759	PGSC0003DMG400000383	#N/A	PGSC0003DMG400018400	PGSC0003DMP400032048	3.74749	PGSC0003DMG400015264	PGSC0003DMP400026771	3.89538	PGSC0003DMG400006183	PGSC0003DMP400010968	3.7129
PGSC0003DMP400000835	PGSC0003DMG400000425	#N/A	PGSC0003DMG400006713	PGSC0003DMP400011868	3.7476	PGSC0003DMG400013816	PGSC0003DMP400024387	3.8978	PGSC0003DMG400026397	PGSC0003DMP400045824	3.71871
PGSC0003DMP400000946	PGSC0003DMG400000484	#N/A	PGSC0003DMG400011642	PGSC0003DMP400020642	3.74924	PGSC0003DMG400011953	PGSC0003DMP400021168	3.9007	PGSC0003DMG400001944	PGSC0003DMP400003468	3.71957
PGSC0003DMP400000951	PGSC0003DMG400000487	#N/A	PGSC0003DMG400046676	PGSC0003DMP400068780	3.75095	PGSC0003DMG400023461	PGSC0003DMP400040595	3.90197	PGSC0003DMG402002270	PGSC0003DMP400004048	3.72158
PGSC0003DMP400000965	PGSC0003DMG400000493	#N/A	PGSC0003DMG400024972	PGSC0003DMP400043341	3.75821	PGSC0003DMG400016719	PGSC0003DMP400029237	3.9068	PGSC0003DMG400007178	PGSC0003DMP400012728	3.72254
PGSC0003DMP400001032	PGSC0003DMG400000519	#N/A	PGSC0003DMG400000066	PGSC0003DMP400000161	3.7598	PGSC0003DMG400029159	PGSC0003DMP400050772	3.91077	PGSC0003DMG400030430	PGSC0003DMP400052953	3.72554
PGSC0003DMP400001039	PGSC0003DMG400000523	#N/A	PGSC0003DMG400012888	PGSC0003DMP400022826	3.76288	PGSC0003DMG400028180	PGSC0003DMP400048973	3.91332	PGSC0003DMG402030775	PGSC0003DMP400053603	3.72855
PGSC0003DMP400001049	PGSC0003DMG402000526	#N/A	PGSC0003DMG400028348	PGSC0003DMP400049298	3.76566	PGSC0003DMG402030805	PGSC0003DMP400053656	3.91694	PGSC0003DMG400030806	PGSC0003DMP400053659	3.72855
PGSC0003DMP400001053	PGSC0003DMG401000527	#N/A	PGSC0003DMG400024763	PGSC0003DMP400042906	3.76912	PGSC0003DMG400001078	PGSC0003DMP400002008	3.91963	PGSC0003DMG400016959	PGSC0003DMP400029632	3.73116
PGSC0003DMP400001116	PGSC0003DMG400000556	#N/A	PGSC0003DMG400002804	PGSC0003DMP400005073	3.7694	PGSC0003DMG400008536	PGSC0003DMP400014994	3.92638	PGSC0003DMG400011520	PGSC0003DMP400020400	3.73199
PGSC0003DMP400001140	PGSC0003DMG400000569	#N/A	PGSC0003DMG400030339	PGSC0003DMP400052807	3.77059	PGSC0003DMG400025976	PGSC0003DMP400045048	3.92852	PGSC0003DMG401003636	PGSC0003DMP400006498	3.7491
PGSC0003DMP400001181	PGSC0003DMG401000586	#N/A	PGSC0003DMG400015596	PGSC0003DMP400027326	3.77092	PGSC0003DMG401023713	PGSC0003DMP400041034	3.9292	PGSC0003DMG400030731	PGSC0003DMP400053527	3.75386
PGSC0003DMP400001201	PGSC0003DMG400000596	#N/A	PGSC0003DMG400013417	PGSC0003DMP400023745	3.77683	PGSC0003DMG400021676	PGSC0003DMP400037585	3.93091	PGSC0003DMG400003932	PGSC0003DMP400006997	3.75859
PGSC0003DMP400001238	PGSC0003DMG400000621	#N/A	PGSC0003DMG400021426	PGSC0003DMP400037135	3.77738	PGSC0003DMG402015926	PGSC0003DMP400027898	3.93157	PGSC0003DMG400009466	PGSC0003DMP400016735	3.76064
PGSC0003DMP400001339	PGSC0003DMG400000678	#N/A	PGSC0003DMG401023118	PGSC0003DMP400040051	3.77894	PGSC0003DMG400017809	PGSC0003DMP400031121	3.93436	PGSC0003DMG400015364	PGSC0003DMP400026938	3.76115
PGSC0003DMP400001351	PGSC0003DMG400000688	#N/A	PGSC0003DMG400030551	PGSC0003DMP400053179	3.78448	PGSC0003DMG400004458	PGSC0003DMP400007918	3.93438	PGSC0003DMG400014566	PGSC0003DMP400025662	3.76216
PGSC0003DMP400001404	PGSC0003DMG400000721	#N/A	PGSC0003DMG402017504	PGSC0003DMP400030568	3.79088	PGSC0003DMG400018109	PGSC0003DMP400031549	3.93768	PGSC0003DMG400011254	PGSC0003DMP400019920	3.76369
PGSC0003DMP400001443	PGSC0003DMG400000744	#N/A	PGSC0003DMG400026121	PGSC0003DMP400045327	3.79188	PGSC0003DMG400027013	PGSC0003DMP400046904	3.93773	PGSC0003DMG400007177	PGSC0003DMP400012725	3.76398
PGSC0003DMP400001461	PGSC0003DMG400000754	#N/A	PGSC0003DMG400015165	PGSC0003DMP400026606	3.80397	PGSC0003DMG400008297	PGSC0003DMP400014554	3.94145	PGSC0003DMG400017161	PGSC0003DMP400029972	3.76503
PGSC0003DMP400001490	PGSC0003DMG400000777	#N/A	PGSC0003DMG400018109	PGSC0003DMP400031549	3.81337	PGSC0003DMG400001692	PGSC0003DMP400003039	3.94229	PGSC0003DMG402018057	PGSC0003DMP400031473	3.77245
PGSC0003DMP400001492	PGSC0003DMG400000779	#N/A	PGSC0003DMG400012666	PGSC0003DMP400022435	3.81642	PGSC0003DMG400010173	PGSC0003DMP400018009	3.94297	PGSC0003DMG400012307	PGSC0003DMP400021777	3.77333
PGSC0003DMP400001536	PGSC0003DMG400000805	#N/A	PGSC0003DMG400014212	PGSC0003DMP400025002	3.81708	PGSC0003DMG400026515	PGSC0003DMP400046063	3.94664	PGSC0003DMG400012225	PGSC0003DMP400021624	3.77348
PGSC0003DMP400001605	PGSC0003DMG400000843	#N/A	PGSC0003DMG400013516	PGSC0003DMP400023906	3.81709	PGSC0003DMG400004134	PGSC0003DMP400007390	3.94734	PGSC0003DMG400037576	PGSC0003DMP400059680	3.77903
PGSC0003DMP400001682	PGSC0003DMG400000886	#N/A	PGSC0003DMG400013551	PGSC0003DMP400023988	3.82834	PGSC0003DMG400009956	PGSC0003DMP400017580	3.9479	PGSC0003DMG400028180	PGSC0003DMP400048973	3.78136
PGSC0003DMP400001723	PGSC0003DMG400000910	#N/A	PGSC0003DMG400011977	PGSC0003DMP400021199	3.82868	PGSC0003DMG400007978	PGSC0003DMP400014033	3.9495	PGSC0003DMG400016165	PGSC0003DMP400028241	3.79638
PGSC0003DMP400001760	PGSC0003DMG400000926	#N/A	PGSC0003DMG400008640	PGSC0003DMP400015182	3.82958	PGSC0003DMG400032793	PGSC0003DMP400055694	3.95673	PGSC0003DMG400028817	PGSC0003DMP400050195	3.8002
PGSC0003DMP400001825	PGSC0003DMG400000957	#N/A	PGSC0003DMG400002103	PGSC0003DMP400003772	3.83009	PGSC0003DMG400018015	PGSC0003DMP400031420	3.96076	PGSC0003DMG400007908	PGSC0003DMP400013946	3.80288
PGSC0003DMP400001921	PGSC0003DMG400001014	#N/A	PGSC0003DMG400016637	PGSC0003DMP400029099	3.83043	PGSC0003DMG400022731	PGSC0003DMP400039411	3.9612	PGSC0003DMG400013790	PGSC0003DMP400024348	3.80483
PGSC0003DMP400002008	PGSC0003DMG400001078	#N/A	PGSC0003DMG400028078	PGSC0003DMP400048774	3.83078	PGSC0003DMG400016482	PGSC0003DMP400028825	3.96277	PGSC0003DMG400029590	PGSC0003DMP400051526	3.80511
PGSC0003DMP400002211	PGSC0003DMG400001216	#N/A	PGSC0003DMG400015900	PGSC0003DMP400027858	3.85514	PGSC0003DMG400010035	PGSC0003DMP400017746	3.96412	PGSC0003DMG400018241	PGSC0003DMP400031777	3.80552
PGSC0003DMP400002215	PGSC0003DMG400001220	#N/A	PGSC0003DMG400019217	PGSC0003DMP400033389	3.86335	PGSC0003DMG400001614	PGSC0003DMP400002928	3.96936	PGSC0003DMG402010896	PGSC0003DMP400019252	3.80844
PGSC0003DMP400002305	PGSC0003DMG400001278	#N/A	PGSC0003DMG400022618	PGSC0003DMP400039203	3.86372	PGSC0003DMG400002398	PGSC0003DMP400004274	3.97137	PGSC0003DMG400021287	PGSC0003DMP400036884	3.81348
PGSC0003DMP400002364	PGSC0003DMG403001316	#N/A	PGSC0003DMG400003155	PGSC0003DMP400005703	3.86725	PGSC0003DMG400022829	PGSC0003DMP400039584	3.98013	PGSC0003DMG400007458	PGSC0003DMP400013222	3.81717
PGSC0003DMP400002390	PGSC0003DMG400001333	#N/A	PGSC0003DMG400029497	PGSC0003DMP400051382	3.87896	PGSC0003DMG400018706	PGSC0003DMP400032609	3.98801	PGSC0003DMG400005036	PGSC0003DMP400008977	3.81757
PGSC0003DMP400002458	PGSC0003DMG400001362	#N/A	PGSC0003DMG400001570	PGSC0003DMP400002845	3.88294	PGSC0003DMG400014253	PGSC0003DMP400025108	3.98909	PGSC0003DMG400009836	PGSC0003DMP400017353	3.82227
PGSC0003DMP400002462	PGSC0003DMG400001366	#N/A	PGSC0003DMG400017584	PGSC0003DMP400030711	3.88385	PGSC0003DMG400013751	PGSC0003DMP400024308	3.99058	PGSC0003DMG400022088	PGSC0003DMP400038185	3.83621
PGSC0003DMP400002471	PGSC0003DMG400001371	#N/A	PGSC0003DMG400008591	PGSC0003DMP400015095	3.88921	PGSC0003DMG400015900	PGSC0003DMP400027858	3.99254	PGSC0003DMG400029497	PGSC0003DMP400051382	3.83789
PGSC0003DMP400002485	PGSC0003DMG400001380	#N/A	PGSC0003DMG400001057	PGSC0003DMP400001974	3.892	PGSC0003DMG400021683	PGSC0003DMP400037599	3.99519	PGSC0003DMG400017010	PGSC0003DMP400029733	3.83932
PGSC0003DMP400002525	PGSC0003DMG400001396	#N/A	PGSC0003DMG400019883	PGSC0003DMP400034519	3.89361	PGSC0003DMG400001944	PGSC0003DMP400003468	3.99759	PGSC0003DMG403022167	PGSC0003DMP400038337	3.84333
PGSC0003DMP400002535	PGSC0003DMG400001402	#N/A	PGSC0003DMG400016951	PGSC0003DMP400029617	3.89383	PGSC0003DMG401011368	PGSC0003DMP400020127	3.99986	PGSC0003DMG400027672	PGSC0003DMP400048121	3.84628
PGSC0003DMP400002555	PGSC0003DMG400001416	#N/A	PGSC0003DMG400026515	PGSC0003DMP400046063	3.90638	PGSC0003DMG400028420	PGSC0003DMP400049447	4.00348	PGSC0003DMG400020505	PGSC0003DMP400035620	3.84822
PGSC0003DMP400002610	PGSC0003DMG400001442	#N/A	PGSC0003DMG400018791	PGSC0003DMP400032753	3.91212	PGSC0003DMG400016504	PGSC0003DMP400028862	4.00492	PGSC0003DMG400003936	PGSC0003DMP400007005	3.85037
PGSC0003DMP400002698	PGSC0003DMG400001498	#N/A	PGSC0003DMG400009466	PGSC0003DMP400016735	3.91918	PGSC0003DMG400016195	PGSC0003DMP400028291	4.00962	PGSC0003DMG400018263	PGSC0003DMP400031817	3.85454
PGSC0003DMP400002801	PGSC0003DMG400001550	#N/A	PGSC0003DMG400003811	PGSC0003DMP400006786	3.93713	PGSC0003DMG400030971	PGSC0003DMP400053938	4.01369	PGSC0003DMG401023851	PGSC0003DMP400041249	3.85867
PGSC0003DMP400002809	PGSC0003DMG402001552	#N/A	PGSC0003DMG400013017	PGSC0003DMP400023070	3.93905	PGSC0003DMG400011538	PGSC0003DMP400020470	4.0137	PGSC0003DMG403026153	PGSC0003DMP400045380	3.86385
PGSC0003DMP400002893	PGSC0003DMG400001598	#N/A	PGSC0003DMG400002994	PGSC0003DMP400005373	3.93919	PGSC0003DMG400026004	PGSC0003DMP400045105	4.0139	PGSC0003DMG400027671	PGSC0003DMP400048120	3.86442
PGSC0003DMP400002928	PGSC0003DMG400001614	#N/A	PGSC0003DMG400020363	PGSC0003DMP400035369	3.96984	PGSC0003DMG402017241	PGSC0003DMP400030135	4.01792	PGSC0003DMG400021322	PGSC0003DMP400036954	3.8652
PGSC0003DMP400003123	PGSC0003DMG400001742	#N/A	PGSC0003DMG400019276	PGSC0003DMP400033493	3.97045	PGSC0003DMG400011030	PGSC0003DMP400019482	4.01995	PGSC0003DMG400010227	PGSC0003DMP400018078	3.8744
PGSC0003DMP400003131	PGSC0003DMG400001748	#N/A	PGSC0003DMG400016293	PGSC0003DMP400028467	3.97841	PGSC0003DMG400016124	PGSC0003DMP400028165	4.0338	PGSC0003DMG401001926	PGSC0003DMP400003436	3.88386
PGSC0003DMP400003148	PGSC0003DMG400001760	#N/A	PGSC0003DMG400031020	PGSC0003DMP400054026	3.98144	PGSC0003DMG400011642	PGSC0003DMP400020642	4.03919	PGSC0003DMG400003262	PGSC0003DMP400005864	3.88565
PGSC0003DMP400003170	PGSC0003DMG400001774	#N/A	PGSC0003DMG400007178	PGSC0003DMP400012728	3.98364	PGSC0003DMG400011950	PGSC0003DMP400021165	4.03926	PGSC0003DMG400012839	PGSC0003DMP400022731	3.88724
PGSC0003DMP400003305	PGSC0003DMG400001846	#N/A	PGSC0003DMG400005848	PGSC0003DMP400010367	3.99103	PGSC0003DMG400005036	PGSC0003DMP400008977	4.04706	PGSC0003DMG400015011	PGSC0003DMP400026402	3.88772
PGSC0003DMP400003334	PGSC0003DMG400001862	#N/A	PGSC0003DMG400014238	PGSC0003DMP400025072	3.99398	PGSC0003DMG400007787	PGSC0003DMP400013707	4.04735	PGSC0003DMG400008297	PGSC0003DMP400014554	3.88894
PGSC0003DMP400003360	PGSC0003DMG400001881	#N/A	PGSC0003DMG401007298	PGSC0003DMP400012924	4.00026	PGSC0003DMG400011254	PGSC0003DMP400019920	4.05743	PGSC0003DMG400030102	PGSC0003DMP400052432	3.88899
PGSC0003DMP400003394	PGSC0003DMG402001903	#N/A	PGSC0003DMG400040538	PGSC0003DMP400062642	4.00032	PGSC0003DMG400043108	PGSC0003DMP400065212	4.05976	PGSC0003DMG400019582	PGSC0003DMP400034000	3.89647
PGSC0003DMP400003450	PGSC0003DMG400001934	#N/A	PGSC0003DMG400017098	PGSC0003DMP400029883	4.01773	PGSC0003DMG400002782	PGSC0003DMP400004990	4.06281	PGSC0003DMG400012263	PGSC0003DMP400021712	3.9038
PGSC0003DMP400003552	PGSC0003DMG400001977	#N/A	PGSC0003DMG400005580	PGSC0003DMP400009833	4.0285	PGSC0003DMG400012020	PGSC0003DMP400021265	4.06994	PGSC0003DMG400026500	PGSC0003DMP400046029	3.90478
PGSC0003DMP400003615	PGSC0003DMG400002019	#N/A	PGSC0003DMG400008300	PGSC0003DMP400014557	4.0294	PGSC0003DMG400017584	PGSC0003DMP400030711	4.07044	PGSC0003DMG400033694	PGSC0003DMP400056213	3.90697
PGSC0003DMP400003661	PGSC0003DMG400002047	#N/A	PGSC0003DMG400008833	PGSC0003DMP400015511	4.0324	PGSC0003DMG400033650	PGSC0003DMP400056155	4.07265	PGSC0003DMG400022024	PGSC0003DMP400038091	3.90713
PGSC0003DMP400003743	PGSC0003DMG400002085	#N/A	PGSC0003DMG400021676	PGSC0003DMP400037585	4.03619	PGSC0003DMG400000417	PGSC0003DMP400000819	4.07665	PGSC0003DMG400007188	PGSC0003DMP400012744	3.92116
PGSC0003DMP400003773	PGSC0003DMG400002104	#N/A	PGSC0003DMG400016960	PGSC0003DMP400029633	4.0385	PGSC0003DMG400032519	PGSC0003DMP400055561	4.08122	PGSC0003DMG400003811	PGSC0003DMP400006786	3.92214
PGSC0003DMP400003821	PGSC0003DMG400002134	#N/A	PGSC0003DMG400003428	PGSC0003DMP400006118	4.0453	PGSC0003DMG400005541	PGSC0003DMP400009762	4.09668	PGSC0003DMG400007149	PGSC0003DMP400012672	3.92458
PGSC0003DMP400003838	PGSC0003DMG400002146	#N/A	PGSC0003DMG402027394	PGSC0003DMP400047640	4.06124	PGSC0003DMG400007982	PGSC0003DMP400014037	4.09947	PGSC0003DMG400018484	PGSC0003DMP400032207	3.92673
PGSC0003DMP400003857	PGSC0003DMG400002156	#N/A	PGSC0003DMG400021166	PGSC0003DMP400036698	4.07121	PGSC0003DMG400003288	PGSC0003DMP400005901	4.10708	PGSC0003DMG400016497	PGSC0003DMP400028849	3.92776
PGSC0003DMP400003865	PGSC0003DMG400002163	#N/A	PGSC0003DMG400014458	PGSC0003DMP400025475	4.07472	PGSC0003DMG400029490	PGSC0003DMP400051374	4.11526	PGSC0003DMG400020640	PGSC0003DMP400035859	3.93043
PGSC0003DMP400003952	PGSC0003DMG400002217	#N/A	PGSC0003DMG400027654	PGSC0003DMP400048099	4.08388	PGSC0003DMG400029583	PGSC0003DMP400051519	4.11908	PGSC0003DMG400001014	PGSC0003DMP400001921	3.9357
PGSC0003DMP400004048	PGSC0003DMG402002270	#N/A	PGSC0003DMG400002901	PGSC0003DMP400032021	4.08542	PGSC0003DMG400015592	PGSC0003DMP400027321	4.12078	PGSC0003DMG400027979	PGSC0003DMP400048631	3.9375
PGSC0003DMP400004140	PGSC0003DMG400002321	#N/A	PGSC0003DMG400013413	PGSC0003DMP400023740	4.09252	PGSC0003DMG400032208	PGSC0003DMP400055421	4.12171	PGSC0003DMG400012947	PGSC0003DMP400022927	3.93894
PGSC0003DMP400004194	PGSC0003DMG400002351	#N/A	PGSC0003DMG400030427	PGSC0003DMP400052950	4.09285	PGSC0003DMG400012888	PGSC0003DMP400022826	4.1254	PGSC0003DMG400000850	PGSC0003DMP400001618	3.94991
PGSC0003DMP400004244	PGSC0003DMG400002383	#N/A	PGSC0003DMG400025574	PGSC0003DMP400044336	4.10216	PGSC0003DMG400022818	PGSC0003DMP400039567	4.12918	PGSC0003DMG400002324	PGSC0003DMP400004144	3.95004
PGSC0003DMP400004247	PGSC0003DMG400002386	#N/A	PGSC0003DMG400030340	PGSC0003DMP400052808	4.10536	PGSC0003DMG400029938	PGSC0003DMP400052154	4.13922	PGSC0003DMG402009291	PGSC0003DMP400016388	3.95219
PGSC0003DMP400004463	PGSC0003DMG400002518	#N/A	PGSC0003DMG400017517	PGSC0003DMP400030593	4.12226	PGSC0003DMG400020319	PGSC0003DMP400035283	4.14207	PGSC0003DMG400017203	PGSC0003DMP400030051	3.95314
PGSC0003DMP400004613	PGSC0003DMG400002585	#N/A	PGSC0003DMG400029489	PGSC0003DMP400051373	4.12368	PGSC0003DMG402018966	PGSC0003DMP400033019	4.14289	PGSC0003DMG402021564	PGSC0003DMP400037388	3.9537
PGSC0003DMP400004897	PGSC0003DMG400002724	#N/A	PGSC0003DMG400009026	PGSC0003DMP400015875	4.13259	PGSC0003DMG402027859	PGSC0003DMP400048444	4.14954	PGSC0003DMG400005276	PGSC0003DMP400009368	3.95713
PGSC0003DMP400004904	PGSC0003DMG400002728	#N/A	PGSC0003DMG400033650	PGSC0003DMP400056155	4.13457	PGSC0003DMG400005805	PGSC0003DMP400010291	4.15117	PGSC0003DMG400000417	PGSC0003DMP400000819	3.96372
PGSC0003DMP400004990	PGSC0003DMG400002782	#N/A	PGSC0003DMG400013262	PGSC0003DMP400023456	4.13848	PGSC0003DMG400006735	PGSC0003DMP400011905	4.15415	PGSC0003DMG400007980	PGSC0003DMP400014035	3.96387
PGSC0003DMP400005028	PGSC0003DMG400002796	#N/A	PGSC0003DMG400024752	PGSC0003DMP400042885	4.1423	PGSC0003DMG400017580	PGSC0003DMP400030707	4.15947	PGSC0003DMG400004133	PGSC0003DMP400007389	3.96409
PGSC0003DMP400005073	PGSC0003DMG400002804	#N/A	PGSC0003DMG400031014	PGSC0003DMP400054015	4.14695	PGSC0003DMG400011829	PGSC0003DMP400020972	4.16441	PGSC0003DMG400006354	PGSC0003DMP400011274	3.96539
PGSC0003DMP400005194	PGSC0003DMG400002880	#N/A	PGSC0003DMG400028777	PGSC0003DMP400050120	4.163	PGSC0003DMG400021658	PGSC0003DMP400037552	4.17048	PGSC0003DMG400022039	PGSC0003DMP400038113	3.9679
PGSC0003DMP400005208	PGSC0003DMG402002888	#N/A	PGSC0003DMG400036760	PGSC0003DMP400058864	4.163	PGSC0003DMG400019189	PGSC0003DMP400033339	4.17053	PGSC0003DMG400021220	PGSC0003DMP400036777	3.96991
PGSC0003DMP400005224	PGSC0003DMG400002899	#N/A	PGSC0003DMG400007621	PGSC0003DMP400013485	4.16308	PGSC0003DMG400030391	PGSC0003DMP400052899	4.17061	PGSC0003DMG400027673	PGSC0003DMP400048122	3.97988
PGSC0003DMP400005329	PGSC0003DMG400002958	#N/A	PGSC0003DMG400018398	PGSC0003DMP400032046	4.1771	PGSC0003DMG400003478	PGSC0003DMP400006179	4.17581	PGSC0003DMG400027127	PGSC0003DMP400047121	3.98369
PGSC0003DMP400005372	PGSC0003DMG400002993	#N/A	PGSC0003DMG401017077	PGSC0003DMP400029856	4.17716	PGSC0003DMG400014238	PGSC0003DMP400025072	4.17656	PGSC0003DMG400002068	PGSC0003DMP400003695	3.9853
PGSC0003DMP400005373	PGSC0003DMG400002994	#N/A	PGSC0003DMG400018401	PGSC0003DMP400032049	4.18074	PGSC0003DMG400026397	PGSC0003DMP400045824	4.17836	PGSC0003DMG400006296	PGSC0003DMP400011164	3.98729
PGSC0003DMP400005414	PGSC0003DMG400003008	#N/A	PGSC0003DMG400008404	PGSC0003DMP400014757	4.19175	PGSC0003DMG400020465	PGSC0003DMP400035551	4.17871	PGSC0003DMG400028330	PGSC0003DMP400049265	3.98982
PGSC0003DMP400005416	PGSC0003DMG401003010	#N/A	PGSC0003DMG400005436	PGSC0003DMP400009601	4.20863	PGSC0003DMG400007729	PGSC0003DMP400013640	4.18214	PGSC0003DMG400021383	PGSC0003DMP400037071	3.99139
PGSC0003DMP400005463	PGSC0003DMG400003040	#N/A	PGSC0003DMG400022398	PGSC0003DMP400038820	4.21171	PGSC0003DMG401026407	PGSC0003DMP400045848	4.1826	PGSC0003DMG400007645	PGSC0003DMP400013525	3.99918
PGSC0003DMP400005472	PGSC0003DMG400003046	#N/A	PGSC0003DMG400021857	PGSC0003DMP400037861	4.21421	PGSC0003DMG400023229	PGSC0003DMP400040187	4.19035	PGSC0003DMG400017809	PGSC0003DMP400031121	4.00508
PGSC0003DMP400005489	PGSC0003DMG400003056	#N/A	PGSC0003DMG400024586	PGSC0003DMP400042553	4.21508	PGSC0003DMG400000021	PGSC0003DMP400000066	4.19053	PGSC0003DMG400034122	PGSC0003DMP400056384	4.00731
PGSC0003DMP400005615	PGSC0003DMG400003115	#N/A	PGSC0003DMG400011254	PGSC0003DMP400019920	4.21856	PGSC0003DMG400038641	PGSC0003DMP400060745	4.19359	PGSC0003DMG400017580	PGSC0003DMP400030707	4.01226
PGSC0003DMP400005640	PGSC0003DMG400003123	#N/A	PGSC0003DMG400026913	PGSC0003DMP400046718	4.2229	PGSC0003DMG400009330	PGSC0003DMP400016476	4.19895	PGSC0003DMG400017517	PGSC0003DMP400030593	4.01994
PGSC0003DMP400005664	PGSC0003DMG400003138	#N/A	PGSC0003DMG401027394	PGSC0003DMP400047639	4.22339	PGSC0003DMG400006462	PGSC0003DMP400011470	4.19977	PGSC0003DMG400030440	PGSC0003DMP400052971	4.02586
PGSC0003DMP400005757	PGSC0003DMG400003187	#N/A	PGSC0003DMG400027871	PGSC0003DMP400048466	4.23876	PGSC0003DMG400002018	PGSC0003DMP400003613	4.20325	PGSC0003DMG400008299	PGSC0003DMP400014556	4.02631
PGSC0003DMP400005808	PGSC0003DMG400003217	#N/A	PGSC0003DMG400029490	PGSC0003DMP400051374	4.23997	PGSC0003DMG400021383	PGSC0003DMP400037071	4.2265	PGSC0003DMG400008309	PGSC0003DMP400014577	4.03024
PGSC0003DMP400005864	PGSC0003DMG400003262	#N/A	PGSC0003DMG400003422	PGSC0003DMP400006107	4.25304	PGSC0003DMG400009992	PGSC0003DMP400017652	4.22845	PGSC0003DMG400003478	PGSC0003DMP400006179	4.03112
PGSC0003DMP400005866	PGSC0003DMG400003264	#N/A	PGSC0003DMG400011783	PGSC0003DMP400020890	4.26745	PGSC0003DMG402005859	PGSC0003DMP400010388	4.24346	PGSC0003DMG400021034	PGSC0003DMP400036492	4.04379
PGSC0003DMP400005956	PGSC0003DMG400003322	#N/A	PGSC0003DMG400006712	PGSC0003DMP400011867	4.26886	PGSC0003DMG400030415	PGSC0003DMP400052934	4.24671	PGSC0003DMG400010736	PGSC0003DMP400018989	4.04511
PGSC0003DMP400005984	PGSC0003DMG400003340	#N/A	PGSC0003DMG402003567	PGSC0003DMP400006368	4.2744	PGSC0003DMG400019823	PGSC0003DMP400034427	4.24911	PGSC0003DMG400018158	PGSC0003DMP400031648	4.04597
PGSC0003DMP400006055	PGSC0003DMG400003384	#N/A	PGSC0003DMG400045603	PGSC0003DMP400067707	4.27513	PGSC0003DMG400005464	PGSC0003DMP400009643	4.26233	PGSC0003DMG400031548	PGSC0003DMP400054891	4.04641
PGSC0003DMP400006094	PGSC0003DMG400003416	#N/A	PGSC0003DMG400022612	PGSC0003DMP400039186	4.2811	PGSC0003DMG400009285	PGSC0003DMP400016379	4.26343	PGSC0003DMG401029274	PGSC0003DMP400050963	4.04807
PGSC0003DMP400006118	PGSC0003DMG400003428	#N/A	PGSC0003DMG403011204	PGSC0003DMP400019824	4.28467	PGSC0003DMG400011606	PGSC0003DMP400020602	4.26529	PGSC0003DMG400020141	PGSC0003DMP400034952	4.05087
PGSC0003DMP400006263	PGSC0003DMG400003513	#N/A	PGSC0003DMG400026362	PGSC0003DMP400045764	4.2911	PGSC0003DMG401017241	PGSC0003DMP400030134	4.26899	PGSC0003DMG400014264	PGSC0003DMP400025131	4.05294
PGSC0003DMP400006270	PGSC0003DMG400003518	#N/A	PGSC0003DMG400009330	PGSC0003DMP400016476	4.29916	PGSC0003DMG400008299	PGSC0003DMP400014556	4.26988	PGSC0003DMG400008404	PGSC0003DMP400014757	4.05507
PGSC0003DMP400006334	PGSC0003DMG400003548	#N/A	PGSC0003DMG400042498	PGSC0003DMP400064602	4.30001	PGSC0003DMG400006463	PGSC0003DMP400011471	4.27147	PGSC0003DMG400025106	PGSC0003DMP400043561	4.05765
PGSC0003DMP400006498	PGSC0003DMG401003636	#N/A	PGSC0003DMG400022983	PGSC0003DMP400039846	4.30312	PGSC0003DMG401028528	PGSC0003DMP400049684	4.27324	PGSC0003DMG400009086	PGSC0003DMP400016001	4.06628
PGSC0003DMP400006545	PGSC0003DMG400003660	#N/A	PGSC0003DMG400014267	PGSC0003DMP400025138	4.30778	PGSC0003DMG400011102	PGSC0003DMP400019606	4.27658	PGSC0003DMG400030834	PGSC0003DMP400053710	4.06801
PGSC0003DMP400006555	PGSC0003DMG400003666	#N/A	PGSC0003DMG400031145	PGSC0003DMP400054260	4.3214	PGSC0003DMG401026044	PGSC0003DMP400045188	4.28112	PGSC0003DMG400028420	PGSC0003DMP400049447	4.07348
PGSC0003DMP400006591	PGSC0003DMG400003696	#N/A	PGSC0003DMG400027630	PGSC0003DMP400048033	4.32232	PGSC0003DMG400029489	PGSC0003DMP400051373	4.28442	PGSC0003DMG400032149	PGSC0003DMP400055313	4.07849
PGSC0003DMP400006661	PGSC0003DMG400003731	#N/A	PGSC0003DMG400028327	PGSC0003DMP400049253	4.32933	PGSC0003DMG400009268	PGSC0003DMP400016344	4.28725	PGSC0003DMG400005975	PGSC0003DMP400010612	4.08017
PGSC0003DMP400006744	PGSC0003DMG400003776	#N/A	PGSC0003DMG400013414	PGSC0003DMP400023742	4.33243	PGSC0003DMG400008564	PGSC0003DMP400015035	4.29808	PGSC0003DMG402028574	PGSC0003DMP400049779	4.08184
PGSC0003DMP400006896	PGSC0003DMG400003880	#N/A	PGSC0003DMG400019098	PGSC0003DMP400033192	4.34479	PGSC0003DMG400030804	PGSC0003DMP400053654	4.30361	PGSC0003DMG400026004	PGSC0003DMP400045105	4.08209
PGSC0003DMP400007005	PGSC0003DMG400003936	#N/A	PGSC0003DMG400012615	PGSC0003DMP400022347	4.37703	PGSC0003DMG400004371	PGSC0003DMP400007770	4.30572	PGSC0003DMG400011949	PGSC0003DMP400021163	4.0858
PGSC0003DMP400007096	PGSC0003DMG402003983	#N/A	PGSC0003DMG400017304	PGSC0003DMP400030239	4.38439	PGSC0003DMG400033070	PGSC0003DMP400055840	4.31531	PGSC0003DMG400018015	PGSC0003DMP400031420	4.08748
PGSC0003DMP400007101	PGSC0003DMG400003986	#N/A	PGSC0003DMG400017202	PGSC0003DMP400030048	4.40259	PGSC0003DMG400007427	PGSC0003DMP400013159	4.31661	PGSC0003DMG401010599	PGSC0003DMP400018735	4.10393
PGSC0003DMP400007171	PGSC0003DMG400004020	#N/A	PGSC0003DMG400027054	PGSC0003DMP400046982	4.40501	PGSC0003DMG400030388	PGSC0003DMP400052896	4.33358	PGSC0003DMG400021658	PGSC0003DMP400037552	4.10426
PGSC0003DMP400007231	PGSC0003DMG400004051	#N/A	PGSC0003DMG400044436	PGSC0003DMP400066540	4.41247	PGSC0003DMG402030775	PGSC0003DMP400053603	4.33434	PGSC0003DMG400018360	PGSC0003DMP400031997	4.10495
PGSC0003DMP400007252	PGSC0003DMG400004064	#N/A	PGSC0003DMG400007873	PGSC0003DMP400013874	4.42079	PGSC0003DMG400036713	PGSC0003DMP400058817	4.33608	PGSC0003DMG400015593	PGSC0003DMP400027322	4.11188
PGSC0003DMP400007389	PGSC0003DMG400004133	#N/A	PGSC0003DMG400011052	PGSC0003DMP400019525	4.42811	PGSC0003DMG400018833	PGSC0003DMP400032837	4.34779	PGSC0003DMG400028977	PGSC0003DMP400050496	4.11689
PGSC0003DMP400007424	PGSC0003DMG400004151	#N/A	PGSC0003DMG400008248	PGSC0003DMP400014476	4.43818	PGSC0003DMG400002146	PGSC0003DMP400003838	4.34881	PGSC0003DMG400027491	PGSC0003DMP400047794	4.11963
PGSC0003DMP400007449	PGSC0003DMG400004165	#N/A	PGSC0003DMG401018223	PGSC0003DMP400031747	4.43965	PGSC0003DMG400015899	PGSC0003DMP400027857	4.35787	PGSC0003DMG400017119	PGSC0003DMP400029912	4.13073
PGSC0003DMP400007461	PGSC0003DMG400004168	#N/A	PGSC0003DMG400007892	PGSC0003DMP400013910	4.44179	PGSC0003DMG400009900	PGSC0003DMP400017466	4.36013	PGSC0003DMG400011815	PGSC0003DMP400020949	4.13161
PGSC0003DMP400007470	PGSC0003DMG403004173	#N/A	PGSC0003DMG402020784	PGSC0003DMP400036124	4.46858	PGSC0003DMG400027459	PGSC0003DMP400047759	4.36449	PGSC0003DMG401015590	PGSC0003DMP400027317	4.13161
PGSC0003DMP400007582	PGSC0003DMG400004260	#N/A	PGSC0003DMG402028626	PGSC0003DMP400049873	4.47978	PGSC0003DMG400031014	PGSC0003DMP400054015	4.36629	PGSC0003DMG400029938	PGSC0003DMP400052154	4.13186
PGSC0003DMP400007624	PGSC0003DMG400004284	#N/A	PGSC0003DMG400005604	PGSC0003DMP400009865	4.48701	PGSC0003DMG401015590	PGSC0003DMP400027317	4.36769	PGSC0003DMG400007201	PGSC0003DMP400012769	4.13382
PGSC0003DMP400007637	PGSC0003DMG400004291	#N/A	PGSC0003DMG400015538	PGSC0003DMP400027235	4.48738	PGSC0003DMG400009497	PGSC0003DMP400016800	4.37072	PGSC0003DMG400002570	PGSC0003DMP400004583	4.13752
PGSC0003DMP400007654	PGSC0003DMG400004301	#N/A	PGSC0003DMG400007265	PGSC0003DMP400012878	4.4928	PGSC0003DMG400006713	PGSC0003DMP400011868	4.38743	PGSC0003DMG400018141	PGSC0003DMP400031609	4.14153
PGSC0003DMP400007658	PGSC0003DMG400004306	#N/A	PGSC0003DMG400002789	PGSC0003DMP400005014	4.4934	PGSC0003DMG400026631	PGSC0003DMP400046271	4.38976	PGSC0003DMG400022493	PGSC0003DMP400038995	4.14373
PGSC0003DMP400007672	PGSC0003DMG400004315	#N/A	PGSC0003DMG400009900	PGSC0003DMP400017466	4.49359	PGSC0003DMG400012615	PGSC0003DMP400022347	4.39779	PGSC0003DMG401018057	PGSC0003DMP400031472	4.14386
PGSC0003DMP400007745	PGSC0003DMG400004354	#N/A	PGSC0003DMG400017513	PGSC0003DMP400030587	4.55127	PGSC0003DMG400011027	PGSC0003DMP400019477	4.40124	PGSC0003DMG400031437	PGSC0003DMP400054736	4.14571
PGSC0003DMP400007797	PGSC0003DMG400004393	#N/A	PGSC0003DMG400022941	PGSC0003DMP400039789	4.55526	PGSC0003DMG400007178	PGSC0003DMP400012728	4.40603	PGSC0003DMG402016495	PGSC0003DMP400028846	4.14819
PGSC0003DMP400007847	PGSC0003DMG400004421	#N/A	PGSC0003DMG400024063	PGSC0003DMP400041629	4.5587	PGSC0003DMG402028626	PGSC0003DMP400049873	4.42051	PGSC0003DMG400017245	PGSC0003DMP400030143	4.15196
PGSC0003DMP400007913	PGSC0003DMG400004454	#N/A	PGSC0003DMG400003266	PGSC0003DMP400005870	4.56019	PGSC0003DMG400012763	PGSC0003DMP400022612	4.42507	PGSC0003DMG400019098	PGSC0003DMP400033192	4.1524
PGSC0003DMP400007918	PGSC0003DMG400004458	#N/A	PGSC0003DMG400000985	PGSC0003DMP400001873	4.56153	PGSC0003DMG400002068	PGSC0003DMP400003695	4.43263	PGSC0003DMG400016915	PGSC0003DMP400029554	4.15651
PGSC0003DMP400007934	PGSC0003DMG400004468	#N/A	PGSC0003DMG400026417	PGSC0003DMP400045866	4.56179	PGSC0003DMG400003906	PGSC0003DMP400006958	4.43657	PGSC0003DMG400019139	PGSC0003DMP400033250	4.16836
PGSC0003DMP400007994	PGSC0003DMG400004521	#N/A	PGSC0003DMG400008585	PGSC0003DMP400015087	4.56757	PGSC0003DMG400020466	PGSC0003DMP400035552	4.44174	PGSC0003DMG400001078	PGSC0003DMP400002008	4.17112
PGSC0003DMP400008007	PGSC0003DMG400004532	#N/A	PGSC0003DMG401025150	PGSC0003DMP400043652	4.5685	PGSC0003DMG400019657	PGSC0003DMP400034154	4.44354	PGSC0003DMG400015264	PGSC0003DMP400026771	4.17303
PGSC0003DMP400008010	PGSC0003DMG400004535	#N/A	PGSC0003DMG400030542	PGSC0003DMP400053161	4.57167	PGSC0003DMG400017202	PGSC0003DMP400030048	4.44689	PGSC0003DMG400027038	PGSC0003DMP400046954	4.18182
PGSC0003DMP400008029	PGSC0003DMG400004547	#N/A	PGSC0003DMG400021838	PGSC0003DMP400037829	4.57167	PGSC0003DMG400028817	PGSC0003DMP400050195	4.45625	PGSC0003DMG400033698	PGSC0003DMP400056216	4.18634
PGSC0003DMP400008030	PGSC0003DMG400004548	#N/A	PGSC0003DMG400027125	PGSC0003DMP400047117	4.58728	PGSC0003DMG402022215	PGSC0003DMP400038462	4.468	PGSC0003DMG400026290	PGSC0003DMP400045639	4.18661
PGSC0003DMP400008079	PGSC0003DMG400004573	#N/A	PGSC0003DMG400000639	PGSC0003DMP400001266	4.59996	PGSC0003DMG401018057	PGSC0003DMP400031472	4.46883	PGSC0003DMG400014386	PGSC0003DMP400025334	4.21155
PGSC0003DMP400008082	PGSC0003DMG400004574	#N/A	PGSC0003DMG400017261	PGSC0003DMP400030177	4.60101	PGSC0003DMG400026320	PGSC0003DMP400045690	4.46951	PGSC0003DMG400000325	PGSC0003DMP400000637	4.21635
PGSC0003DMP400008083	PGSC0003DMG400004575	#N/A	PGSC0003DMG400026397	PGSC0003DMP400045824	4.61095	PGSC0003DMG400018484	PGSC0003DMP400032207	4.47182	PGSC0003DMG400033070	PGSC0003DMP400055840	4.21768
PGSC0003DMP400008096	PGSC0003DMG400004580	#N/A	PGSC0003DMG400009317	PGSC0003DMP400016435	4.65986	PGSC0003DMG402012456	PGSC0003DMP400022036	4.47536	PGSC0003DMG400003449	PGSC0003DMP400006150	4.2216
PGSC0003DMP400008097	PGSC0003DMG401004581	#N/A	PGSC0003DMG400017198	PGSC0003DMP400030037	4.67065	PGSC0003DMG400039436	PGSC0003DMP400061540	4.4903	PGSC0003DMG400007982	PGSC0003DMP400014037	4.22407
PGSC0003DMP400008168	PGSC0003DMG400004616	#N/A	PGSC0003DMG400011829	PGSC0003DMP400020972	4.67437	PGSC0003DMG400029497	PGSC0003DMP400051382	4.49827	PGSC0003DMG400029280	PGSC0003DMP400050970	4.2288
PGSC0003DMP400008207	PGSC0003DMG400004639	#N/A	PGSC0003DMG400029736	PGSC0003DMP400051803	4.71403	PGSC0003DMG400019121	PGSC0003DMP400033223	4.50671	PGSC0003DMG400014458	PGSC0003DMP400025475	4.23395
PGSC0003DMP400008227	PGSC0003DMG400004649	#N/A	PGSC0003DMG401006099	PGSC0003DMP400010825	4.72212	PGSC0003DMG400024531	PGSC0003DMP400042440	4.5126	PGSC0003DMG400002019	PGSC0003DMP400003615	4.24279
PGSC0003DMP400008491	PGSC0003DMG400004788	#N/A	PGSC0003DMG400031092	PGSC0003DMP400054155	4.73234	PGSC0003DMG400008404	PGSC0003DMP400014757	4.51324	PGSC0003DMG400045235	PGSC0003DMP400067339	4.24806
PGSC0003DMP400008519	PGSC0003DMG400004808	#N/A	PGSC0003DMG400019149	PGSC0003DMP400033265	4.74069	PGSC0003DMG400018382	PGSC0003DMP400032033	4.51522	PGSC0003DMG400016506	PGSC0003DMP400028864	4.26846
PGSC0003DMP400008587	PGSC0003DMG402004840	#N/A	PGSC0003DMG400008313	PGSC0003DMP400014580	4.74484	PGSC0003DMG400026290	PGSC0003DMP400045639	4.53254	PGSC0003DMG400003576	PGSC0003DMP400006385	4.26915
PGSC0003DMP400008691	PGSC0003DMG402004883	#N/A	PGSC0003DMG400010422	PGSC0003DMP400018418	4.74896	PGSC0003DMG400014264	PGSC0003DMP400025131	4.53736	PGSC0003DMG400007805	PGSC0003DMP400013757	4.26969
PGSC0003DMP400008768	PGSC0003DMG400004932	#N/A	PGSC0003DMG400011953	PGSC0003DMP400021168	4.7566	PGSC0003DMG400011783	PGSC0003DMP400020890	4.54071	PGSC0003DMG400017662	PGSC0003DMP400030858	4.27559
PGSC0003DMP400008792	PGSC0003DMG400004940	#N/A	PGSC0003DMG400000021	PGSC0003DMP400000066	4.75685	PGSC0003DMG400032537	PGSC0003DMP400055575	4.55537	PGSC0003DMG402027859	PGSC0003DMP400048444	4.28358
PGSC0003DMP400008826	PGSC0003DMG400004952	#N/A	PGSC0003DMG400004652	PGSC0003DMP400008235	4.76366	PGSC0003DMG400012126	PGSC0003DMP400021429	4.56287	PGSC0003DMG400022911	PGSC0003DMP400039738	4.28571
PGSC0003DMP400008965	PGSC0003DMG400005030	#N/A	PGSC0003DMG400014264	PGSC0003DMP400025131	4.77143	PGSC0003DMG400025574	PGSC0003DMP400044336	4.57973	PGSC0003DMG400000569	PGSC0003DMP400001140	4.29435
PGSC0003DMP400009020	PGSC0003DMG400005061	#N/A	PGSC0003DMG400002338	PGSC0003DMP400004169	4.78032	PGSC0003DMG400004597	PGSC0003DMP400008125	4.58432	PGSC0003DMG400005890	PGSC0003DMP400010435	4.2986
PGSC0003DMP400009092	PGSC0003DMG400005120	#N/A	PGSC0003DMG400011530	PGSC0003DMP400020414	4.78631	PGSC0003DMG400011358	PGSC0003DMP400020102	4.58552	PGSC0003DMG402014249	PGSC0003DMP400025095	4.30495
PGSC0003DMP400009200	PGSC0003DMG400005182	#N/A	PGSC0003DMG400029931	PGSC0003DMP400052144	4.8069	PGSC0003DMG400014172	PGSC0003DMP400024918	4.58949	PGSC0003DMG400012615	PGSC0003DMP400022347	4.30885
PGSC0003DMP400009292	PGSC0003DMG400005232	#N/A	PGSC0003DMG400018793	PGSC0003DMP400032758	4.8128	PGSC0003DMG400022612	PGSC0003DMP400039186	4.59348	PGSC0003DMG400027654	PGSC0003DMP400048099	4.31344
PGSC0003DMP400009355	PGSC0003DMG400005269	#N/A	PGSC0003DMG400007375	PGSC0003DMP400013055	4.81645	PGSC0003DMG400026586	PGSC0003DMP400046202	4.59386	PGSC0003DMG400005310	PGSC0003DMP400009416	4.31492
PGSC0003DMP400009398	PGSC0003DMG401005300	#N/A	PGSC0003DMG401028141	PGSC0003DMP400048892	4.83119	PGSC0003DMG400002007	PGSC0003DMP400003597	4.5991	PGSC0003DMG400008829	PGSC0003DMP400015505	4.31551
PGSC0003DMP400009416	PGSC0003DMG400005310	#N/A	PGSC0003DMG402022708	PGSC0003DMP400039374	4.83446	PGSC0003DMG400006781	PGSC0003DMP400011990	4.60754	PGSC0003DMG400023461	PGSC0003DMP400040595	4.31942
PGSC0003DMP400009432	PGSC0003DMG400005327	#N/A	PGSC0003DMG400006735	PGSC0003DMP400011905	4.83526	PGSC0003DMG400029491	PGSC0003DMP400051375	4.60997	PGSC0003DMG400025795	PGSC0003DMP400044715	4.32354
PGSC0003DMP400009455	PGSC0003DMG402005337	#N/A	PGSC0003DMG400017540	PGSC0003DMP400030631	4.84792	PGSC0003DMG400024972	PGSC0003DMP400043341	4.61204	PGSC0003DMG400011074	PGSC0003DMP400019563	4.33604
PGSC0003DMP400009456	PGSC0003DMG400005338	#N/A	PGSC0003DMG400005998	PGSC0003DMP400010653	4.84849	PGSC0003DMG402001341	PGSC0003DMP400002406	4.61237	PGSC0003DMG400016000	PGSC0003DMP400028004	4.33893
PGSC0003DMP400009513	PGSC0003DMG400005376	#N/A	PGSC0003DMG400010521	PGSC0003DMP400018611	4.85147	PGSC0003DMG402014665	PGSC0003DMP400025825	4.61797	PGSC0003DMG400005701	PGSC0003DMP400010068	4.34156
PGSC0003DMP400009601	PGSC0003DMG400005436	#N/A	PGSC0003DMG400038126	PGSC0003DMP400060230	4.88369	PGSC0003DMG400008313	PGSC0003DMP400014580	4.62307	PGSC0003DMG400011016	PGSC0003DMP400019456	4.3476
PGSC0003DMP400009641	PGSC0003DMG400005461	#N/A	PGSC0003DMG400026409	PGSC0003DMP400045852	4.88983	PGSC0003DMG400011031	PGSC0003DMP400019483	4.62326	PGSC0003DMG400012808	PGSC0003DMP400022680	4.35584
PGSC0003DMP400009656	PGSC0003DMG400005473	#N/A	PGSC0003DMG400025972	PGSC0003DMP400045039	4.8901	PGSC0003DMG400019098	PGSC0003DMP400033192	4.63086	PGSC0003DMG400017738	PGSC0003DMP400030998	4.358
PGSC0003DMP400009720	PGSC0003DMG400005515	#N/A	PGSC0003DMG400002328	PGSC0003DMP400004156	4.91763	PGSC0003DMG400041620	PGSC0003DMP400063724	4.66458	PGSC0003DMG400008863	PGSC0003DMP400015572	4.36592
PGSC0003DMP400009820	PGSC0003DMG400005573	#N/A	PGSC0003DMG400019584	PGSC0003DMP400034002	4.92823	PGSC0003DMG400025194	PGSC0003DMP400043743	4.66556	PGSC0003DMG401026044	PGSC0003DMP400045188	4.37044
PGSC0003DMP400009833	PGSC0003DMG400005580	#N/A	PGSC0003DMG400016695	PGSC0003DMP400029202	4.93286	PGSC0003DMG400009887	PGSC0003DMP400017438	4.6678	PGSC0003DMG400007035	PGSC0003DMP400012480	4.37494
PGSC0003DMP400009834	PGSC0003DMG400005581	#N/A	PGSC0003DMG400013807	PGSC0003DMP400024367	4.94847	PGSC0003DMG400004301	PGSC0003DMP400007654	4.69931	PGSC0003DMG400032122	PGSC0003DMP400055232	4.37548
PGSC0003DMP400009916	PGSC0003DMG400005632	#N/A	PGSC0003DMG400029800	PGSC0003DMP400051923	4.95867	PGSC0003DMG400010688	PGSC0003DMP400018910	4.71614	PGSC0003DMG402021549	PGSC0003DMP400037350	4.38266
PGSC0003DMP400009947	PGSC0003DMG400005649	#N/A	PGSC0003DMG402022215	PGSC0003DMP400038462	4.97112	PGSC0003DMG400011295	PGSC0003DMP400020012	4.72308	PGSC0003DMG400002328	PGSC0003DMP400004156	4.38402
PGSC0003DMP400010020	PGSC0003DMG401005679	#N/A	PGSC0003DMG400024182	PGSC0003DMP400041818	4.97621	PGSC0003DMG400031548	PGSC0003DMP400054891	4.73441	PGSC0003DMG400033872	PGSC0003DMP400056245	4.38471
PGSC0003DMP400010068	PGSC0003DMG400005701	#N/A	PGSC0003DMG400007729	PGSC0003DMP400013640	4.98486	PGSC0003DMG400031091	PGSC0003DMP400054154	4.73555	PGSC0003DMG400012888	PGSC0003DMP400022826	4.38997
PGSC0003DMP400010171	PGSC0003DMG400005731	#N/A	PGSC0003DMG400032793	PGSC0003DMP400055694	4.98978	PGSC0003DMG401012965	PGSC0003DMP400022968	4.7414	PGSC0003DMG402022475	PGSC0003DMP400038968	4.39571
PGSC0003DMP400010213	PGSC0003DMG400005750	#N/A	PGSC0003DMG400011072	PGSC0003DMP400019561	4.99906	PGSC0003DMG400008301	PGSC0003DMP400014558	4.74859	PGSC0003DMG400029430	PGSC0003DMP400051246	4.39801
PGSC0003DMP400010291	PGSC0003DMG400005805	#N/A	PGSC0003DMG400014116	PGSC0003DMP400024819	5.01016	PGSC0003DMG400019248	PGSC0003DMP400033445	4.75613	PGSC0003DMG400029974	PGSC0003DMP400052225	4.40449
PGSC0003DMP400010382	PGSC0003DMG400005855	#N/A	PGSC0003DMG400000129	PGSC0003DMP400000279	5.02005	PGSC0003DMG400028674	PGSC0003DMP400049953	4.76173	PGSC0003DMG400021276	PGSC0003DMP400036871	4.41036
PGSC0003DMP400010388	PGSC0003DMG402005859	#N/A	PGSC0003DMG400016181	PGSC0003DMP400028271	5.04648	PGSC0003DMG400008833	PGSC0003DMP400015511	4.7707	PGSC0003DMG400020906	PGSC0003DMP400036308	4.41616
PGSC0003DMP400010435	PGSC0003DMG400005890	#N/A	PGSC0003DMG400011132	PGSC0003DMP400019654	5.05057	PGSC0003DMG400021857	PGSC0003DMP400037861	4.77698	PGSC0003DMG400002018	PGSC0003DMP400003613	4.42108
PGSC0003DMP400010463	PGSC0003DMG400005908	#N/A	PGSC0003DMG400009467	PGSC0003DMP400016737	5.06752	PGSC0003DMG400008309	PGSC0003DMP400014577	4.78521	PGSC0003DMG400019217	PGSC0003DMP400033389	4.42649
PGSC0003DMP400010464	PGSC0003DMG400005909	#N/A	PGSC0003DMG400000755	PGSC0003DMP400001462	5.06966	PGSC0003DMG400026594	PGSC0003DMP400046213	4.78583	PGSC0003DMG400025972	PGSC0003DMP400045039	4.42827
PGSC0003DMP400010598	PGSC0003DMG400005969	#N/A	PGSC0003DMG400003865	PGSC0003DMP400006869	5.13376	PGSC0003DMG400002103	PGSC0003DMP400003772	4.79178	PGSC0003DMG400001371	PGSC0003DMP400002471	4.43562
PGSC0003DMP400010649	PGSC0003DMG400005997	#N/A	PGSC0003DMG400003219	PGSC0003DMP400005812	5.15082	PGSC0003DMG401025831	PGSC0003DMP400044806	4.79839	PGSC0003DMG400004574	PGSC0003DMP400008082	4.44104
PGSC0003DMP400010794	PGSC0003DMG400006084	#N/A	PGSC0003DMG402014665	PGSC0003DMP400025825	5.15338	PGSC0003DMG402027394	PGSC0003DMP400047640	4.79926	PGSC0003DMG401012244	PGSC0003DMP400021666	4.44342
PGSC0003DMP400010798	PGSC0003DMG400006086	#N/A	PGSC0003DMG400003530	PGSC0003DMP400006286	5.16349	PGSC0003DMG400031092	PGSC0003DMP400054155	4.82087	PGSC0003DMG400019150	PGSC0003DMP400033266	4.44419
PGSC0003DMP400010799	PGSC0003DMG400006087	#N/A	PGSC0003DMG400009255	PGSC0003DMP400016325	5.16392	PGSC0003DMG401003179	PGSC0003DMP400005744	4.82348	PGSC0003DMG403011204	PGSC0003DMP400019824	4.45111
PGSC0003DMP400010908	PGSC0003DMG400006149	#N/A	PGSC0003DMG401020784	PGSC0003DMP400036126	5.18034	PGSC0003DMG400027473	PGSC0003DMP400047779	4.83301	PGSC0003DMG400017135	PGSC0003DMP400029932	4.45899
PGSC0003DMP400010932	PGSC0003DMG400006162	#N/A	PGSC0003DMG400014172	PGSC0003DMP400024918	5.2107	PGSC0003DMG401025150	PGSC0003DMP400043652	4.85259	PGSC0003DMG400025122	PGSC0003DMP400043599	4.46317
PGSC0003DMP400011043	PGSC0003DMG400006230	#N/A	PGSC0003DMG401023951	PGSC0003DMP400041406	5.22546	PGSC0003DMG400022039	PGSC0003DMP400038113	4.86168	PGSC0003DMG400011052	PGSC0003DMP400019525	4.46903
PGSC0003DMP400011052	PGSC0003DMG400006238	#N/A	PGSC0003DMG400024476	PGSC0003DMP400042327	5.25454	PGSC0003DMG400025319	PGSC0003DMP400043927	4.88033	PGSC0003DMG400004301	PGSC0003DMP400007654	4.47208
PGSC0003DMP400011164	PGSC0003DMG400006296	#N/A	PGSC0003DMG400020980	PGSC0003DMP400036420	5.25456	PGSC0003DMG400014458	PGSC0003DMP400025475	4.88245	PGSC0003DMG400019657	PGSC0003DMP400034154	4.48605
PGSC0003DMP400011213	PGSC0003DMG400006319	#N/A	PGSC0003DMG400008201	PGSC0003DMP400014419	5.29339	PGSC0003DMG400004355	PGSC0003DMP400007746	4.88913	PGSC0003DMG400007309	PGSC0003DMP400012944	4.49093
PGSC0003DMP400011274	PGSC0003DMG400006354	#N/A	PGSC0003DMG400038495	PGSC0003DMP400060599	5.30086	PGSC0003DMG400010498	PGSC0003DMP400018578	4.88971	PGSC0003DMG401021549	PGSC0003DMP400037349	4.49618
PGSC0003DMP400011295	PGSC0003DMG400006367	#N/A	PGSC0003DMG400022818	PGSC0003DMP400039567	5.30387	PGSC0003DMG400020514	PGSC0003DMP400035652	4.90093	PGSC0003DMG400033641	PGSC0003DMP400056135	4.49952
PGSC0003DMP400011343	PGSC0003DMG400006394	#N/A	PGSC0003DMG400014391	PGSC0003DMP400025339	5.32235	PGSC0003DMG400013461	PGSC0003DMP400023813	4.90211	PGSC0003DMG400007137	PGSC0003DMP400012644	4.50091
PGSC0003DMP400011351	PGSC0003DMG401006401	#N/A	PGSC0003DMG400011016	PGSC0003DMP400019456	5.32761	PGSC0003DMG400011750	PGSC0003DMP400020833	4.90947	PGSC0003DMG400024531	PGSC0003DMP400042440	4.50646
PGSC0003DMP400011444	PGSC0003DMG400006448	#N/A	PGSC0003DMG400020514	PGSC0003DMP400035652	5.36396	PGSC0003DMG400025989	PGSC0003DMP400045082	4.93817	PGSC0003DMG400021567	PGSC0003DMP400037396	4.52408
PGSC0003DMP400011470	PGSC0003DMG400006462	#N/A	PGSC0003DMG400007304	PGSC0003DMP400012935	5.38451	PGSC0003DMG400013551	PGSC0003DMP400023988	4.94354	PGSC0003DMG400006367	PGSC0003DMP400011295	4.52591
PGSC0003DMP400011521	PGSC0003DMG400006502	#N/A	PGSC0003DMG400031110	PGSC0003DMP400054185	5.39205	PGSC0003DMG400019508	PGSC0003DMP400033906	4.94791	PGSC0003DMG400012650	PGSC0003DMP400022408	4.53177
PGSC0003DMP400011662	PGSC0003DMG400006602	#N/A	PGSC0003DMG400011277	PGSC0003DMP400019975	5.39435	PGSC0003DMG400007265	PGSC0003DMP400012878	4.94825	PGSC0003DMG400024997	PGSC0003DMP400043383	4.53731
PGSC0003DMP400011673	PGSC0003DMG400006606	#N/A	PGSC0003DMG401028252	PGSC0003DMP400049112	5.41385	PGSC0003DMG400001057	PGSC0003DMP400001974	4.95021	PGSC0003DMG400020777	PGSC0003DMP400036113	4.53791
PGSC0003DMP400011731	PGSC0003DMG400006635	#N/A	PGSC0003DMG400011102	PGSC0003DMP400019606	5.42379	PGSC0003DMG400000721	PGSC0003DMP400001404	4.95077	PGSC0003DMG400021902	PGSC0003DMP400037932	4.54736
PGSC0003DMP400011812	PGSC0003DMG400006678	#N/A	PGSC0003DMG400006033	PGSC0003DMP400010710	5.43768	PGSC0003DMG400023344	PGSC0003DMP400040356	4.97074	PGSC0003DMG401030805	PGSC0003DMP400053655	4.55011
PGSC0003DMP400011898	PGSC0003DMG400006731	#N/A	PGSC0003DMG400022746	PGSC0003DMP400039432	5.43957	PGSC0003DMG400003932	PGSC0003DMP400006997	4.97775	PGSC0003DMG400031145	PGSC0003DMP400054260	4.55196
PGSC0003DMP400011990	PGSC0003DMG400006781	#N/A	PGSC0003DMG400013415	PGSC0003DMP400023743	5.46402	PGSC0003DMG400018241	PGSC0003DMP400031777	4.99019	PGSC0003DMG400011031	PGSC0003DMP400019483	4.55412
PGSC0003DMP400011991	PGSC0003DMG400006782	#N/A	PGSC0003DMG400013416	PGSC0003DMP400023744	5.49796	PGSC0003DMG400004698	PGSC0003DMP400008325	4.99542	PGSC0003DMG400021135	PGSC0003DMP400036639	4.55464
PGSC0003DMP400012011	PGSC0003DMG400006789	#N/A	PGSC0003DMG400006442	PGSC0003DMP400011430	5.50717	PGSC0003DMG400006087	PGSC0003DMP400010799	4.99579	PGSC0003DMG401003179	PGSC0003DMP400005744	4.56271
PGSC0003DMP400012167	PGSC0003DMG400006866	#N/A	PGSC0003DMG400010112	PGSC0003DMP400017910	5.50822	PGSC0003DMG400016625	PGSC0003DMP400029080	4.99991	PGSC0003DMG400006735	PGSC0003DMP400011905	4.56981
PGSC0003DMP400012177	PGSC0003DMG400006872	#N/A	PGSC0003DMG400029591	PGSC0003DMP400051529	5.58128	PGSC0003DMG400014116	PGSC0003DMP400024819	5.00566	PGSC0003DMG400012020	PGSC0003DMP400021265	4.57528
PGSC0003DMP400012239	PGSC0003DMG400006915	#N/A	PGSC0003DMG400017556	PGSC0003DMP400030661	5.62072	PGSC0003DMG400016960	PGSC0003DMP400029633	5.01424	PGSC0003DMG400005805	PGSC0003DMP400010291	4.58246
PGSC0003DMP400012274	PGSC0003DMG400006931	#N/A	PGSC0003DMG400024161	PGSC0003DMP400041781	5.62689	PGSC0003DMG400000208	PGSC0003DMP400000449	5.01846	PGSC0003DMG400000721	PGSC0003DMP400001404	4.59628
PGSC0003DMP400012281	PGSC0003DMG402006935	#N/A	PGSC0003DMG400002068	PGSC0003DMP400003695	5.63285	PGSC0003DMG400000639	PGSC0003DMP400001266	5.02966	PGSC0003DMG400022941	PGSC0003DMP400039789	4.60232
PGSC0003DMP400012307	PGSC0003DMG400006946	#N/A	PGSC0003DMG400022078	PGSC0003DMP400038169	5.63424	PGSC0003DMG400027162	PGSC0003DMP400047199	5.04447	PGSC0003DMG400025976	PGSC0003DMP400045048	4.60734
PGSC0003DMP400012311	PGSC0003DMG400006950	#N/A	PGSC0003DMG400041963	PGSC0003DMP400064067	5.64808	PGSC0003DMG400027491	PGSC0003DMP400047794	5.04579	PGSC0003DMG400012494	PGSC0003DMP400022105	4.61321
PGSC0003DMP400012324	PGSC0003DMG400006957	#N/A	PGSC0003DMG400011074	PGSC0003DMP400019563	5.65089	PGSC0003DMG400042498	PGSC0003DMP400064602	5.08916	PGSC0003DMG401019239	PGSC0003DMP400033422	4.61728
PGSC0003DMP400012365	PGSC0003DMG400006976	#N/A	PGSC0003DMG400010821	PGSC0003DMP400019119	5.65447	PGSC0003DMG400001366	PGSC0003DMP400002462	5.11424	PGSC0003DMG400001057	PGSC0003DMP400001974	4.61729
PGSC0003DMP400012373	PGSC0003DMG400006986	#N/A	PGSC0003DMG400024344	PGSC0003DMP400042123	5.65786	PGSC0003DMG400011072	PGSC0003DMP400019561	5.11432	PGSC0003DMG400015899	PGSC0003DMP400027857	4.62546
PGSC0003DMP400012380	PGSC0003DMG400006989	#N/A	PGSC0003DMG400028953	PGSC0003DMP400050453	5.67612	PGSC0003DMG400003266	PGSC0003DMP400005870	5.11781	PGSC0003DMG400002782	PGSC0003DMP400004990	4.62763
PGSC0003DMP400012499	PGSC0003DMG400007051	#N/A	PGSC0003DMG400018434	PGSC0003DMP400032117	5.68222	PGSC0003DMG400010422	PGSC0003DMP400018418	5.13246	PGSC0003DMG400024161	PGSC0003DMP400041781	4.63976
PGSC0003DMP400012540	PGSC0003DMG400007073	#N/A	PGSC0003DMG400003906	PGSC0003DMP400006958	5.73666	PGSC0003DMG400018064	PGSC0003DMP400031483	5.13702	PGSC0003DMG400041963	PGSC0003DMP400064067	4.65994
PGSC0003DMP400012605	PGSC0003DMG400007110	#N/A	PGSC0003DMG400020719	PGSC0003DMP400036031	5.82383	PGSC0003DMG400031145	PGSC0003DMP400054260	5.13725	PGSC0003DMG400004134	PGSC0003DMP400007390	4.66153
PGSC0003DMP400012626	PGSC0003DMG400007127	#N/A	PGSC0003DMG400031437	PGSC0003DMP400054736	5.84621	PGSC0003DMG400026322	PGSC0003DMP400045693	5.13991	PGSC0003DMG400008785	PGSC0003DMP400015434	4.66244
PGSC0003DMP400012645	PGSC0003DMG401007138	#N/A	PGSC0003DMG400010498	PGSC0003DMP400018578	5.85703	PGSC0003DMG400008804	PGSC0003DMP400015464	5.14082	PGSC0003DMG400013485	PGSC0003DMP400023850	4.66448
PGSC0003DMP400012672	PGSC0003DMG400007149	#N/A	PGSC0003DMG400030612	PGSC0003DMP400053311	5.87344	PGSC0003DMG400026121	PGSC0003DMP400045327	5.1472	PGSC0003DMG400019111	PGSC0003DMP400033205	4.66707
PGSC0003DMP400012709	PGSC0003DMG400007169	#N/A	PGSC0003DMG400026320	PGSC0003DMP400045690	5.92087	PGSC0003DMG400024274	PGSC0003DMP400041994	5.16362	PGSC0003DMG400013481	PGSC0003DMP400023842	4.66891
PGSC0003DMP400012725	PGSC0003DMG400007177	#N/A	PGSC0003DMG400028620	PGSC0003DMP400049863	5.94245	PGSC0003DMG400022493	PGSC0003DMP400038995	5.16482	PGSC0003DMG400013411	PGSC0003DMP400023738	4.66911
PGSC0003DMP400012744	PGSC0003DMG400007188	#N/A	PGSC0003DMG402028784	PGSC0003DMP400050134	5.97279	PGSC0003DMG400029591	PGSC0003DMP400051529	5.16809	PGSC0003DMG402001341	PGSC0003DMP400002406	4.67003
PGSC0003DMP400012769	PGSC0003DMG400007201	#N/A	PGSC0003DMG400022493	PGSC0003DMP400038995	6.00204	PGSC0003DMG400005931	PGSC0003DMP400010516	5.16899	PGSC0003DMG400011030	PGSC0003DMP400019482	4.67192
PGSC0003DMP400012843	PGSC0003DMG400007240	#N/A	PGSC0003DMG400011203	PGSC0003DMP400019811	6.07967	PGSC0003DMG400013091	PGSC0003DMP400023176	5.17087	PGSC0003DMG400030391	PGSC0003DMP400052899	4.67932
PGSC0003DMP400012908	PGSC0003DMG400007286	#N/A	PGSC0003DMG400002007	PGSC0003DMP400003597	6.09644	PGSC0003DMG402022984	PGSC0003DMP400039849	5.17749	PGSC0003DMG400006946	PGSC0003DMP400012307	4.68621
PGSC0003DMP400012932	PGSC0003DMG400007302	#N/A	PGSC0003DMG400001692	PGSC0003DMP400003039	6.18414	PGSC0003DMG400013412	PGSC0003DMP400023739	5.19897	PGSC0003DMG400022398	PGSC0003DMP400038820	4.69754
PGSC0003DMP400012980	PGSC0003DMG400007331	#N/A	PGSC0003DMG400011954	PGSC0003DMP400021169	6.21372	PGSC0003DMG402022708	PGSC0003DMP400039374	5.21675	PGSC0003DMG400038970	PGSC0003DMP400061074	4.70687
PGSC0003DMP400013026	PGSC0003DMG402007356	#N/A	PGSC0003DMG400008276	PGSC0003DMP400014526	6.21395	PGSC0003DMG400026667	PGSC0003DMP400046332	5.23574	PGSC0003DMG400031501	PGSC0003DMP400054827	4.71272
PGSC0003DMP400013159	PGSC0003DMG400007427	#N/A	PGSC0003DMG400003679	PGSC0003DMP400006562	6.22233	PGSC0003DMG400010987	PGSC0003DMP400019408	5.23647	PGSC0003DMG401017241	PGSC0003DMP400030134	4.724
PGSC0003DMP400013222	PGSC0003DMG400007458	#N/A	PGSC0003DMG400000984	PGSC0003DMP400001871	6.27681	PGSC0003DMG400024281	PGSC0003DMP400042007	5.25797	PGSC0003DMG400039436	PGSC0003DMP400061540	4.72623
PGSC0003DMP400013262	PGSC0003DMG400007489	#N/A	PGSC0003DMG400019268	PGSC0003DMP400033481	6.29791	PGSC0003DMG400022941	PGSC0003DMP400039789	5.26443	PGSC0003DMG400026859	PGSC0003DMP400046631	4.73718
PGSC0003DMP400013391	PGSC0003DMG400007571	#N/A	PGSC0003DMG400022225	PGSC0003DMP400038480	6.29969	PGSC0003DMG400013417	PGSC0003DMP400023745	5.27159	PGSC0003DMG400028327	PGSC0003DMP400049253	4.75474
PGSC0003DMP400013392	PGSC0003DMG400007572	#N/A	PGSC0003DMG400016722	PGSC0003DMP400029243	6.33112	PGSC0003DMG400011090	PGSC0003DMP400019585	5.2735	PGSC0003DMG402032158	PGSC0003DMP400055330	4.75689
PGSC0003DMP400013485	PGSC0003DMG400007621	#N/A	PGSC0003DMG400003531	PGSC0003DMP400006287	6.35905	PGSC0003DMG400000985	PGSC0003DMP400001873	5.28825	PGSC0003DMG400008564	PGSC0003DMP400015035	4.7629
PGSC0003DMP400013498	PGSC0003DMG400007627	#N/A	PGSC0003DMG400013481	PGSC0003DMP400023842	6.37932	PGSC0003DMG400005989	PGSC0003DMP400010634	5.30764	PGSC0003DMG400013751	PGSC0003DMP400024308	4.76332
PGSC0003DMP400013525	PGSC0003DMG400007645	#N/A	PGSC0003DMG400025098	PGSC0003DMP400043542	6.42206	PGSC0003DMG400019276	PGSC0003DMP400033493	5.31815	PGSC0003DMG400009497	PGSC0003DMP400016800	4.76375
PGSC0003DMP400013707	PGSC0003DMG400007787	#N/A	PGSC0003DMG400003257	PGSC0003DMP400005857	6.44426	PGSC0003DMG400008591	PGSC0003DMP400015095	5.33422	PGSC0003DMG400014253	PGSC0003DMP400025108	4.76493
PGSC0003DMP400013721	PGSC0003DMG400007793	#N/A	PGSC0003DMG400013512	PGSC0003DMP400023899	6.53276	PGSC0003DMG400018238	PGSC0003DMP400031772	5.33777	PGSC0003DMG400034947	PGSC0003DMP400057051	4.76752
PGSC0003DMP400013723	PGSC0003DMG400007794	#N/A	PGSC0003DMG400001221	PGSC0003DMP400002216	6.55591	PGSC0003DMG400022078	PGSC0003DMP400038169	5.33883	PGSC0003DMG400028620	PGSC0003DMP400049863	4.79118
PGSC0003DMP400013781	PGSC0003DMG400007816	#N/A	PGSC0003DMG400001627	PGSC0003DMP400002949	6.59579	PGSC0003DMG400013411	PGSC0003DMP400023738	5.34897	PGSC0003DMG400017191	PGSC0003DMP400030020	4.79465
PGSC0003DMP400013787	PGSC0003DMG400007820	#N/A	PGSC0003DMG400024310	PGSC0003DMP400042057	6.63866	PGSC0003DMG400009026	PGSC0003DMP400015875	5.36202	PGSC0003DMG400029591	PGSC0003DMP400051529	4.79608
PGSC0003DMP400013805	PGSC0003DMG400007835	#N/A	PGSC0003DMG400021650	PGSC0003DMP400037536	6.70088	PGSC0003DMG402003479	PGSC0003DMP400006182	5.36573	PGSC0003DMG401006099	PGSC0003DMP400010825	4.81005
PGSC0003DMP400013842	PGSC0003DMG400007854	#N/A	PGSC0003DMG400004371	PGSC0003DMP400007770	6.74036	PGSC0003DMG400017997	PGSC0003DMP400031379	5.36623	PGSC0003DMG400011214	PGSC0003DMP400019846	4.81335
PGSC0003DMP400013874	PGSC0003DMG400007873	#N/A	PGSC0003DMG400008724	PGSC0003DMP400015343	6.77634	PGSC0003DMG400046676	PGSC0003DMP400068780	5.36993	PGSC0003DMG400000957	PGSC0003DMP400001825	4.82963
PGSC0003DMP400013966	PGSC0003DMG400007929	#N/A	PGSC0003DMG400010641	PGSC0003DMP400018802	6.78349	PGSC0003DMG401027394	PGSC0003DMP400047639	5.40562	PGSC0003DMG400000327	PGSC0003DMP400000639	4.83034
PGSC0003DMP400014037	PGSC0003DMG400007982	#N/A	PGSC0003DMG400003123	PGSC0003DMP400005640	7.15771	PGSC0003DMG400021567	PGSC0003DMP400037396	5.45737	PGSC0003DMG400016482	PGSC0003DMP400028825	4.83191
PGSC0003DMP400014066	PGSC0003DMG400008000	#N/A	PGSC0003DMG400018484	PGSC0003DMP400032207	7.17591	PGSC0003DMG400016293	PGSC0003DMP400028467	5.46574	PGSC0003DMG400013460	PGSC0003DMP400023812	4.84605
PGSC0003DMP400014067	PGSC0003DMG400008001	#N/A	PGSC0003DMG401026984	PGSC0003DMP400046847	7.22323	PGSC0003DMG400025228	PGSC0003DMP400043799	5.47598	PGSC0003DMG400031091	PGSC0003DMP400054154	4.8593
PGSC0003DMP400014089	PGSC0003DMG400008013	#N/A	PGSC0003DMG400012012	PGSC0003DMP400021255	7.42472	PGSC0003DMG400011132	PGSC0003DMP400019654	5.48966	PGSC0003DMG400020466	PGSC0003DMP400035552	4.88318
PGSC0003DMP400014158	PGSC0003DMG400008047	#N/A	PGSC0003DMG400004573	PGSC0003DMP400008079	7.46412	PGSC0003DMG400012067	PGSC0003DMP400021340	5.4916	PGSC0003DMG400023344	PGSC0003DMP400040356	4.88621
PGSC0003DMP400014328	PGSC0003DMG400008144	#N/A	PGSC0003DMG400029406	PGSC0003DMP400051213	7.51987	PGSC0003DMG400003679	PGSC0003DMP400006562	5.49187	PGSC0003DMG400013412	PGSC0003DMP400023739	4.8866
PGSC0003DMP400014509	PGSC0003DMG400008269	#N/A	PGSC0003DMG400006913	PGSC0003DMP400012236	7.68235	PGSC0003DMG400013460	PGSC0003DMP400023812	5.492	PGSC0003DMG400018833	PGSC0003DMP400032837	4.89463
PGSC0003DMP400014526	PGSC0003DMG400008276	#N/A	PGSC0003DMG400006448	PGSC0003DMP400011444	7.74368	PGSC0003DMG400021288	PGSC0003DMP400036885	5.5035	PGSC0003DMG400029492	PGSC0003DMP400051376	4.89843
PGSC0003DMP400014573	PGSC0003DMG400008307	#N/A	PGSC0003DMG400009033	PGSC0003DMP400015892	7.75178	PGSC0003DMG400009759	PGSC0003DMP400017230	5.52114	PGSC0003DMG400021808	PGSC0003DMP400037780	4.89927
PGSC0003DMP400014788	PGSC0003DMG400008427	#N/A	PGSC0003DMG400003605	PGSC0003DMP400006441	7.85035	PGSC0003DMG400028382	PGSC0003DMP400049372	5.535	PGSC0003DMG400009887	PGSC0003DMP400017438	4.90313
PGSC0003DMP400014809	PGSC0003DMG400008438	#N/A	PGSC0003DMG400013334	PGSC0003DMP400023607	8.2131	PGSC0003DMG400026913	PGSC0003DMP400046718	5.5516	PGSC0003DMG400027013	PGSC0003DMP400046904	4.91017
PGSC0003DMP400014888	PGSC0003DMG400008484	#N/A	PGSC0003DMG400009042	PGSC0003DMP400015906	8.3083	PGSC0003DMG400024063	PGSC0003DMP400041629	5.55164	PGSC0003DMG400002386	PGSC0003DMP400004247	4.91034
PGSC0003DMP400014894	PGSC0003DMG400008488	#N/A	PGSC0003DMG400025860	PGSC0003DMP400044860	8.31393	PGSC0003DMG400041963	PGSC0003DMP400064067	5.56295	PGSC0003DMG400009835	PGSC0003DMP400017352	4.92837
PGSC0003DMP400014905	PGSC0003DMG400008492	#N/A	PGSC0003DMG400026363	PGSC0003DMP400045765	8.4921	PGSC0003DMG400032155	PGSC0003DMP400055325	5.56673	PGSC0003DMG400026660	PGSC0003DMP400046306	4.94325
PGSC0003DMP400014930	PGSC0003DMG400008504	#N/A	PGSC0003DMG400015726	PGSC0003DMP400027577	8.62217	PGSC0003DMG400030692	PGSC0003DMP400053452	5.57467	PGSC0003DMG400024972	PGSC0003DMP400043341	4.94363
PGSC0003DMP400014994	PGSC0003DMG400008536	#N/A	PGSC0003DMG401014665	PGSC0003DMP400025823	8.64366	PGSC0003DMG400029800	PGSC0003DMP400051923	5.58223	PGSC0003DMG400025823	PGSC0003DMP400044761	4.95338
PGSC0003DMP400015019	PGSC0003DMG400008551	#N/A	PGSC0003DMG401011536	PGSC0003DMP400020467	8.65354	PGSC0003DMG400033084	PGSC0003DMP400055858	5.60671	PGSC0003DMG401025150	PGSC0003DMP400043652	4.96073
PGSC0003DMP400015021	PGSC0003DMG400021327	#N/A	PGSC0003DMG400016095	PGSC0003DMP400028119	8.69346	PGSC0003DMG400032107	PGSC0003DMP400055211	5.60898	PGSC0003DMG400013017	PGSC0003DMP400023070	4.96779
PGSC0003DMP400015035	PGSC0003DMG400008564	#N/A	PGSC0003DMG400006186	PGSC0003DMP400010972	8.71003	PGSC0003DMG402001926	PGSC0003DMP400003437	5.61339	PGSC0003DMG400000984	PGSC0003DMP400001871	4.96931
PGSC0003DMP400015101	PGSC0003DMG400008593	#N/A	PGSC0003DMG400024643	PGSC0003DMP400042656	8.76116	PGSC0003DMG400021142	PGSC0003DMP400036651	5.61946	PGSC0003DMG400008804	PGSC0003DMP400015464	4.97132
PGSC0003DMP400015131	PGSC0003DMG400008609	#N/A	PGSC0003DMG400010092	PGSC0003DMP400017892	8.84315	PGSC0003DMG400017778	PGSC0003DMP400031064	5.64232	PGSC0003DMG400026363	PGSC0003DMP400045765	4.98012
PGSC0003DMP400015179	PGSC0003DMG400008639	#N/A	PGSC0003DMG400003563	PGSC0003DMP400006359	9.82929	PGSC0003DMG402025066	PGSC0003DMP400043492	5.68988	PGSC0003DMG400026913	PGSC0003DMP400046718	4.98936
PGSC0003DMP400015182	PGSC0003DMG400008640	#N/A	PGSC0003DMG400035484	PGSC0003DMP400057588	10.0002	PGSC0003DMG400008427	PGSC0003DMP400014788	5.6944	PGSC0003DMG400019248	PGSC0003DMP400033445	4.99951
PGSC0003DMP400015187	PGSC0003DMG400008642	#N/A	PGSC0003DMG400011655	PGSC0003DMP400020663	10.8197	PGSC0003DMG400024586	PGSC0003DMP400042553	5.71169	PGSC0003DMG400010688	PGSC0003DMP400018910	5.01374
PGSC0003DMP400015232	PGSC0003DMG400008673	#N/A	PGSC0003DMG400014093	PGSC0003DMP400024792	10.8301	PGSC0003DMG400008639	PGSC0003DMP400015179	5.71361	PGSC0003DMG400022829	PGSC0003DMP400039584	5.01558
PGSC0003DMP400015381	PGSC0003DMG400008749	#N/A	PGSC0003DMG400029620	PGSC0003DMP400051588	13.049	PGSC0003DMG402019255	PGSC0003DMP400033459	5.73005	PGSC0003DMG400005010	PGSC0003DMP400008935	5.03169
PGSC0003DMP400015397	PGSC0003DMG400008761	#N/A	PGSC0003DMG400022214	PGSC0003DMG400022214	#N/A	PGSC0003DMG400020363	PGSC0003DMP400035369	5.7319	PGSC0003DMG400022624	PGSC0003DMP400039216	5.03388
PGSC0003DMP400015434	PGSC0003DMG400008785	#N/A	PGSC0003DMG402000020	PGSC0003DMP400000059	#N/A	PGSC0003DMG400022700	PGSC0003DMP400039355	5.75051	PGSC0003DMG400021866	PGSC0003DMP400037877	5.04075
PGSC0003DMP400015447	PGSC0003DMG401008792	#N/A	PGSC0003DMG400000039	PGSC0003DMP400000101	#N/A	PGSC0003DMG400011752	PGSC0003DMP400020836	5.76206	PGSC0003DMG400009759	PGSC0003DMP400017230	5.04639
PGSC0003DMP400015461	PGSC0003DMG400008801	#N/A	PGSC0003DMG400000048	PGSC0003DMP400000117	#N/A	PGSC0003DMG400024161	PGSC0003DMP400041781	5.77138	PGSC0003DMG400011950	PGSC0003DMP400021165	5.05614
PGSC0003DMP400015477	PGSC0003DMG400008811	#N/A	PGSC0003DMG400000068	PGSC0003DMP400000165	#N/A	PGSC0003DMG400021933	PGSC0003DMP400037982	5.77356	PGSC0003DMG400025860	PGSC0003DMP400044860	5.06305
PGSC0003DMP400015506	PGSC0003DMG400008830	#N/A	PGSC0003DMG400000110	PGSC0003DMP400000246	#N/A	PGSC0003DMG402016495	PGSC0003DMP400028846	5.77501	PGSC0003DMG400024697	PGSC0003DMP400042737	5.06344
PGSC0003DMP400015572	PGSC0003DMG400008863	#N/A	PGSC0003DMG400000139	PGSC0003DMP400000303	#N/A	PGSC0003DMG400008984	PGSC0003DMP400015800	5.78496	PGSC0003DMG400000357	PGSC0003DMP400000706	5.08226
PGSC0003DMP400015655	PGSC0003DMG400008901	#N/A	PGSC0003DMG400000178	PGSC0003DMP400000384	#N/A	PGSC0003DMG400021866	PGSC0003DMP400037877	5.7984	PGSC0003DMG400010987	PGSC0003DMP400019408	5.10987
PGSC0003DMP400015660	PGSC0003DMG402008903	#N/A	PGSC0003DMG400000187	PGSC0003DMP400000407	#N/A	PGSC0003DMG400019268	PGSC0003DMP400033481	5.82684	PGSC0003DMG402022984	PGSC0003DMP400039849	5.11422
PGSC0003DMP400015756	PGSC0003DMG400008954	#N/A	PGSC0003DMG400000193	PGSC0003DMP400000417	#N/A	PGSC0003DMG400027125	PGSC0003DMP400047117	5.83644	PGSC0003DMG400025108	PGSC0003DMP400043566	5.11708
PGSC0003DMP400015800	PGSC0003DMG400008984	#N/A	PGSC0003DMG400000194	PGSC0003DMP400000418	#N/A	PGSC0003DMG400027630	PGSC0003DMP400048033	5.84434	PGSC0003DMG401030515	PGSC0003DMP400053090	5.12733
PGSC0003DMP400015903	PGSC0003DMG400009040	#N/A	PGSC0003DMG400000204	PGSC0003DMP400000445	#N/A	PGSC0003DMG400017304	PGSC0003DMP400030239	5.8543	PGSC0003DMG400007265	PGSC0003DMP400012878	5.13043
PGSC0003DMP400016001	PGSC0003DMG400009086	#N/A	PGSC0003DMG400000208	PGSC0003DMP400000449	#N/A	PGSC0003DMG400015726	PGSC0003DMP400027577	5.85452	PGSC0003DMG400011090	PGSC0003DMP400019585	5.1517
PGSC0003DMP400016175	PGSC0003DMG400009174	#N/A	PGSC0003DMG400000214	PGSC0003DMP400000458	#N/A	PGSC0003DMG401018223	PGSC0003DMP400031747	5.86419	PGSC0003DMG400021683	PGSC0003DMP400037599	5.1523
PGSC0003DMP400016305	PGSC0003DMG401009242	#N/A	PGSC0003DMG400000302	PGSC0003DMP400000602	#N/A	PGSC0003DMG400002880	PGSC0003DMP400005194	5.86699	PGSC0003DMG400019062	PGSC0003DMP400033143	5.15567
PGSC0003DMP400016319	PGSC0003DMG400009247	#N/A	PGSC0003DMG400000307	PGSC0003DMP400000616	#N/A	PGSC0003DMG400026417	PGSC0003DMP400045866	5.88236	PGSC0003DMG402025066	PGSC0003DMP400043492	5.16418
PGSC0003DMP400016344	PGSC0003DMG400009268	#N/A	PGSC0003DMG400000313	PGSC0003DMP400000623	#N/A	PGSC0003DMG402028784	PGSC0003DMP400050134	5.89512	PGSC0003DMG400000639	PGSC0003DMP400001266	5.16581
PGSC0003DMP400016379	PGSC0003DMG400009285	#N/A	PGSC0003DMG400000326	PGSC0003DMP400000638	#N/A	PGSC0003DMG400028078	PGSC0003DMP400048774	5.90099	PGSC0003DMG400020319	PGSC0003DMP400035283	5.17011
PGSC0003DMP400016388	PGSC0003DMG402009291	#N/A	PGSC0003DMG400000327	PGSC0003DMP400000639	#N/A	PGSC0003DMG400012191	PGSC0003DMP400021545	5.90764	PGSC0003DMG400022612	PGSC0003DMP400039186	5.17356
PGSC0003DMP400016428	PGSC0003DMG400009311	#N/A	PGSC0003DMG400000333	PGSC0003DMP400000649	#N/A	PGSC0003DMG400015165	PGSC0003DMP400026606	5.91651	PGSC0003DMG400002146	PGSC0003DMP400003838	5.19134
PGSC0003DMP400016476	PGSC0003DMG400009330	#N/A	PGSC0003DMG400000334	PGSC0003DMP400000650	#N/A	PGSC0003DMG400012224	PGSC0003DMP400021623	5.9409	PGSC0003DMG400027289	PGSC0003DMP400047472	5.19197
PGSC0003DMP400016525	PGSC0003DMG400009349	#N/A	PGSC0003DMG400000348	PGSC0003DMP400000689	#N/A	PGSC0003DMG400029492	PGSC0003DMP400051376	5.95667	PGSC0003DMG400007667	PGSC0003DMP400013554	5.1935
PGSC0003DMP400016571	PGSC0003DMG400009375	#N/A	PGSC0003DMG400000383	PGSC0003DMP400000759	#N/A	PGSC0003DMG402003567	PGSC0003DMP400006368	5.97295	PGSC0003DMG400003666	PGSC0003DMP400006555	5.19437
PGSC0003DMP400016619	PGSC0003DMG400009399	#N/A	PGSC0003DMG400000484	PGSC0003DMP400000946	#N/A	PGSC0003DMG400009033	PGSC0003DMP400015892	5.97605	PGSC0003DMG400013461	PGSC0003DMP400023813	5.1947
PGSC0003DMP400016794	PGSC0003DMG400009492	#N/A	PGSC0003DMG400000505	PGSC0003DMP400000994	#N/A	PGSC0003DMG400008201	PGSC0003DMP400014419	5.9798	PGSC0003DMG400024586	PGSC0003DMP400042553	5.19497
PGSC0003DMP400016834	PGSC0003DMG400009528	#N/A	PGSC0003DMG400000512	PGSC0003DMP400001016	#N/A	PGSC0003DMG400028777	PGSC0003DMP400050120	5.98449	PGSC0003DMG400021219	PGSC0003DMP400036776	5.19893
PGSC0003DMP400016895	PGSC0003DMG400009559	#N/A	PGSC0003DMG400000519	PGSC0003DMP400001032	#N/A	PGSC0003DMG400036760	PGSC0003DMP400058864	5.98449	PGSC0003DMG400017202	PGSC0003DMP400030048	5.2049
PGSC0003DMP400016941	PGSC0003DMG400009584	#N/A	PGSC0003DMG400000523	PGSC0003DMP400001039	#N/A	PGSC0003DMG400031020	PGSC0003DMP400054026	5.99678	PGSC0003DMG400026121	PGSC0003DMP400045327	5.22402
PGSC0003DMP400016959	PGSC0003DMG400009599	#N/A	PGSC0003DMG400000540	PGSC0003DMP400001091	#N/A	PGSC0003DMG400016162	PGSC0003DMP400028235	6.019	PGSC0003DMG400004698	PGSC0003DMP400008325	5.23228
PGSC0003DMP400016962	PGSC0003DMG400009601	#N/A	PGSC0003DMG400000546	PGSC0003DMP400001098	#N/A	PGSC0003DMG400008640	PGSC0003DMP400015182	6.02603	PGSC0003DMG400020433	PGSC0003DMP400035494	5.25453
PGSC0003DMP400017124	PGSC0003DMG400009698	#N/A	PGSC0003DMG400000547	PGSC0003DMP400001099	#N/A	PGSC0003DMG400006913	PGSC0003DMP400012236	6.03367	PGSC0003DMG400030804	PGSC0003DMP400053654	5.25684
PGSC0003DMP400017339	PGSC0003DMG400009825	#N/A	PGSC0003DMG400000556	PGSC0003DMP400001116	#N/A	PGSC0003DMG400018761	PGSC0003DMP400032698	6.0561	PGSC0003DMG400000326	PGSC0003DMP400000638	5.27014
PGSC0003DMP400017352	PGSC0003DMG400009835	#N/A	PGSC0003DMG400000559	PGSC0003DMP400001122	#N/A	PGSC0003DMG400025972	PGSC0003DMP400045039	6.07253	PGSC0003DMG400029866	PGSC0003DMP400052029	5.282
PGSC0003DMP400017353	PGSC0003DMG400009836	#N/A	PGSC0003DMG401000567	PGSC0003DMP400001134	#N/A	PGSC0003DMG400044483	PGSC0003DMP400066587	6.09668	PGSC0003DMG400026586	PGSC0003DMP400046202	5.2842
PGSC0003DMP400017652	PGSC0003DMG400009992	#N/A	PGSC0003DMG401000586	PGSC0003DMP400001181	#N/A	PGSC0003DMG402026539	PGSC0003DMP400046117	6.11947	PGSC0003DMG400011538	PGSC0003DMP400020470	5.30418
PGSC0003DMP400017707	PGSC0003DMG400010022	#N/A	PGSC0003DMG401000617	PGSC0003DMP400001232	#N/A	PGSC0003DMG401017288	PGSC0003DMP400030200	6.13033	PGSC0003DMG400006781	PGSC0003DMP400011990	5.31371
PGSC0003DMP400017746	PGSC0003DMG400010035	#N/A	PGSC0003DMG402000617	PGSC0003DMP400001233	#N/A	PGSC0003DMG400026933	PGSC0003DMP400046752	6.16392	PGSC0003DMG400002880	PGSC0003DMP400005194	5.33057
PGSC0003DMP400017910	PGSC0003DMG400010112	#N/A	PGSC0003DMG400000621	PGSC0003DMP400001238	#N/A	PGSC0003DMG400019149	PGSC0003DMP400033265	6.18284	PGSC0003DMG400026170	PGSC0003DMP400045407	5.3314
PGSC0003DMP400017946	PGSC0003DMG400010141	#N/A	PGSC0003DMG402000669	PGSC0003DMP400001320	#N/A	PGSC0003DMG400005960	PGSC0003DMP400010581	6.20879	PGSC0003DMG400034882	PGSC0003DMP400056986	5.34326
PGSC0003DMP400017954	PGSC0003DMG400010147	#N/A	PGSC0003DMG400000777	PGSC0003DMP400001490	#N/A	PGSC0003DMG400008811	PGSC0003DMP400015477	6.24236	PGSC0003DMG402005859	PGSC0003DMP400010388	5.35098
PGSC0003DMP400018006	PGSC0003DMG400010170	#N/A	PGSC0003DMG400000779	PGSC0003DMP400001492	#N/A	PGSC0003DMG400007335	PGSC0003DMP400012991	6.25459	PGSC0003DMG400013516	PGSC0003DMP400023906	5.37207
PGSC0003DMP400018056	PGSC0003DMG400010209	#N/A	PGSC0003DMG400000812	PGSC0003DMP400001548	#N/A	PGSC0003DMG400002901	PGSC0003DMP400032021	6.2586	PGSC0003DMG400008301	PGSC0003DMP400014558	5.3793
PGSC0003DMP400018151	PGSC0003DMG400010273	#N/A	PGSC0003DMG400000886	PGSC0003DMP400001682	#N/A	PGSC0003DMG400008298	PGSC0003DMP400014555	6.27012	PGSC0003DMG400019276	PGSC0003DMP400033493	5.38246
PGSC0003DMP400018291	PGSC0003DMG400010353	#N/A	PGSC0003DMG400000926	PGSC0003DMP400001760	#N/A	PGSC0003DMG400005436	PGSC0003DMP400009601	6.31621	PGSC0003DMG400029800	PGSC0003DMP400051923	5.39129
PGSC0003DMP400018368	PGSC0003DMG400010388	#N/A	PGSC0003DMG400000957	PGSC0003DMP400001825	#N/A	PGSC0003DMG400000484	PGSC0003DMP400000946	6.31815	PGSC0003DMG400009992	PGSC0003DMP400017652	5.3928
PGSC0003DMP400018586	PGSC0003DMG400010507	#N/A	PGSC0003DMG400000999	PGSC0003DMP400001894	#N/A	PGSC0003DMG400018793	PGSC0003DMP400032758	6.32812	PGSC0003DMG400019823	PGSC0003DMP400034427	5.39514
PGSC0003DMP400018634	PGSC0003DMG400010538	#N/A	PGSC0003DMG400001075	PGSC0003DMP400002005	#N/A	PGSC0003DMG400011277	PGSC0003DMP400019975	6.35197	PGSC0003DMG400005960	PGSC0003DMP400010581	5.40126
PGSC0003DMP400018637	PGSC0003DMG400010540	#N/A	PGSC0003DMG400001086	PGSC0003DMP400002022	#N/A	PGSC0003DMG400014391	PGSC0003DMP400025339	6.37046	PGSC0003DMG400016960	PGSC0003DMP400029633	5.43013
PGSC0003DMP400018694	PGSC0003DMG400010572	#N/A	PGSC0003DMG400001131	PGSC0003DMP400002100	#N/A	PGSC0003DMG400024763	PGSC0003DMP400042906	6.37295	PGSC0003DMG400019189	PGSC0003DMP400033339	5.43187
PGSC0003DMP400018948	PGSC0003DMG400010713	#N/A	PGSC0003DMG400001249	PGSC0003DMP400002267	#N/A	PGSC0003DMG400017513	PGSC0003DMP400030587	6.37715	PGSC0003DMG400000484	PGSC0003DMP400000946	5.43413
PGSC0003DMP400018989	PGSC0003DMG400010736	#N/A	PGSC0003DMG400001306	PGSC0003DMP400002336	#N/A	PGSC0003DMG400031437	PGSC0003DMP400054736	6.39235	PGSC0003DMG400013413	PGSC0003DMP400023740	5.43579
PGSC0003DMP400019035	PGSC0003DMG400010753	#N/A	PGSC0003DMG400001333	PGSC0003DMP400002390	#N/A	PGSC0003DMG400020515	PGSC0003DMP400035654	6.40378	PGSC0003DMG400002103	PGSC0003DMP400003772	5.46239
PGSC0003DMP400019050	PGSC0003DMG400010771	#N/A	PGSC0003DMG400001343	PGSC0003DMP400002418	#N/A	PGSC0003DMG400011749	PGSC0003DMP400020829	6.42601	PGSC0003DMG402027394	PGSC0003DMP400047640	5.46516
PGSC0003DMP400019146	PGSC0003DMG400010828	#N/A	PGSC0003DMG400001362	PGSC0003DMP400002458	#N/A	PGSC0003DMG400011074	PGSC0003DMP400019563	6.43329	PGSC0003DMG400027459	PGSC0003DMP400047759	5.46585
PGSC0003DMP400019252	PGSC0003DMG402010896	#N/A	PGSC0003DMG400001380	PGSC0003DMP400002485	#N/A	PGSC0003DMG400006085	PGSC0003DMP400010797	6.45057	PGSC0003DMG400027162	PGSC0003DMP400047199	5.46603
PGSC0003DMP400019277	PGSC0003DMG400010915	#N/A	PGSC0003DMG400001396	PGSC0003DMP400002525	#N/A	PGSC0003DMG401028252	PGSC0003DMP400049112	6.4692	PGSC0003DMG400008313	PGSC0003DMP400014580	5.46616
PGSC0003DMP400019389	PGSC0003DMG400010971	#N/A	PGSC0003DMG400001416	PGSC0003DMP400002555	#N/A	PGSC0003DMG400031110	PGSC0003DMP400054185	6.47027	PGSC0003DMG400025098	PGSC0003DMP400043542	5.46658
PGSC0003DMP400019408	PGSC0003DMG400010987	#N/A	PGSC0003DMG400001455	PGSC0003DMP400002640	#N/A	PGSC0003DMG400027761	PGSC0003DMP400048264	6.51925	PGSC0003DMG400024752	PGSC0003DMP400042885	5.46902
PGSC0003DMP400019462	PGSC0003DMG400011019	#N/A	PGSC0003DMG400001519	PGSC0003DMP400002736	#N/A	PGSC0003DMG400008585	PGSC0003DMP400015087	6.53534	PGSC0003DMG400015592	PGSC0003DMP400027321	5.48387
PGSC0003DMP400019477	PGSC0003DMG400011027	#N/A	PGSC0003DMG400001523	PGSC0003DMP400002752	#N/A	PGSC0003DMG401026984	PGSC0003DMP400046847	6.5504	PGSC0003DMG400003865	PGSC0003DMP400006869	5.48424
PGSC0003DMP400019481	PGSC0003DMG400011029	#N/A	PGSC0003DMG400001529	PGSC0003DMP400002758	#N/A	PGSC0003DMG400008724	PGSC0003DMP400015343	6.55442	PGSC0003DMG400019247	PGSC0003DMP400033444	5.49135
PGSC0003DMP400019483	PGSC0003DMG400011031	#N/A	PGSC0003DMG400001550	PGSC0003DMP400002801	#N/A	PGSC0003DMG400011530	PGSC0003DMP400020414	6.56762	PGSC0003DMG400011132	PGSC0003DMP400019654	5.52182
PGSC0003DMP400019525	PGSC0003DMG400011052	#N/A	PGSC0003DMG402001552	PGSC0003DMP400002809	#N/A	PGSC0003DMG400013416	PGSC0003DMP400023744	6.61099	PGSC0003DMG400024063	PGSC0003DMP400041629	5.52448
PGSC0003DMP400019561	PGSC0003DMG400011072	#N/A	PGSC0003DMG400001604	PGSC0003DMP400002904	#N/A	PGSC0003DMG400016013	PGSC0003DMP400028019	6.66314	PGSC0003DMG400033650	PGSC0003DMP400056155	5.52561
PGSC0003DMP400019594	PGSC0003DMG401011095	#N/A	PGSC0003DMG400001614	PGSC0003DMP400002928	#N/A	PGSC0003DMG400028620	PGSC0003DMP400049863	6.6718	PGSC0003DMG400019508	PGSC0003DMP400033906	5.52913
PGSC0003DMP400019596	PGSC0003DMG402011095	#N/A	PGSC0003DMG400001631	PGSC0003DMP400002953	#N/A	PGSC0003DMG400025155	PGSC0003DMP400043665	6.68284	PGSC0003DMG400003691	PGSC0003DMP400006583	5.53744
PGSC0003DMP400019651	PGSC0003DMG400011129	#N/A	PGSC0003DMG400001862	PGSC0003DMP400003334	#N/A	PGSC0003DMG400016722	PGSC0003DMP400029243	6.7011	PGSC0003DMG400007572	PGSC0003DMP400013392	5.55289
PGSC0003DMP400019659	PGSC0003DMG400011135	#N/A	PGSC0003DMG400001917	PGSC0003DMP400003417	#N/A	PGSC0003DMG400028724	PGSC0003DMP400050036	6.70937	PGSC0003DMG400000205	PGSC0003DMP400000446	5.5547
PGSC0003DMP400019666	PGSC0003DMG403011138	#N/A	PGSC0003DMG400002047	PGSC0003DMP400003661	#N/A	PGSC0003DMG400011751	PGSC0003DMP400020834	6.71629	PGSC0003DMG400016293	PGSC0003DMP400028467	5.56517
PGSC0003DMP400019713	PGSC0003DMG400011160	#N/A	PGSC0003DMG400002085	PGSC0003DMP400003743	#N/A	PGSC0003DMG400018014	PGSC0003DMP400031419	6.76916	PGSC0003DMG400022700	PGSC0003DMP400039355	5.57059
PGSC0003DMP400019824	PGSC0003DMG403011204	#N/A	PGSC0003DMG400002104	PGSC0003DMP400003773	#N/A	PGSC0003DMG401006099	PGSC0003DMP400010825	6.79328	PGSC0003DMG400013417	PGSC0003DMP400023745	5.57368
PGSC0003DMP400019844	PGSC0003DMG400011213	#N/A	PGSC0003DMG400002134	PGSC0003DMP400003821	#N/A	PGSC0003DMG400004652	PGSC0003DMP400008235	6.79349	PGSC0003DMG400032107	PGSC0003DMP400055211	5.58464
PGSC0003DMP400019846	PGSC0003DMG400011214	#N/A	PGSC0003DMG400002138	PGSC0003DMP400003825	#N/A	PGSC0003DMG400025728	PGSC0003DMP400044544	6.82559	PGSC0003DMG401014665	PGSC0003DMP400025823	5.59712
PGSC0003DMP400019896	PGSC0003DMG400011243	#N/A	PGSC0003DMG400002145	PGSC0003DMP400003837	#N/A	PGSC0003DMG400000493	PGSC0003DMP400000965	6.82838	PGSC0003DMG400011029	PGSC0003DMP400019481	5.62504
PGSC0003DMP400019926	PGSC0003DMG400011255	#N/A	PGSC0003DMG400002167	PGSC0003DMP400003872	#N/A	PGSC0003DMG400026363	PGSC0003DMP400045765	6.83426	PGSC0003DMG402019255	PGSC0003DMP400033459	5.63061
PGSC0003DMP400020012	PGSC0003DMG400011295	#N/A	PGSC0003DMG400002217	PGSC0003DMP400003952	#N/A	PGSC0003DMG400000755	PGSC0003DMP400001462	6.8732	PGSC0003DMG400018109	PGSC0003DMP400031549	5.63486
PGSC0003DMP400020068	PGSC0003DMG400011336	#N/A	PGSC0003DMG400002267	PGSC0003DMP400004044	#N/A	PGSC0003DMG400013512	PGSC0003DMP400023899	6.87666	PGSC0003DMG400001366	PGSC0003DMP400002462	5.63496
PGSC0003DMP400020128	PGSC0003DMG402011368	#N/A	PGSC0003DMG401002270	PGSC0003DMP400004047	#N/A	PGSC0003DMG401013418	PGSC0003DMP400023748	6.88476	PGSC0003DMG400027630	PGSC0003DMP400048033	5.66495
PGSC0003DMP400020132	PGSC0003DMG400011370	#N/A	PGSC0003DMG402002270	PGSC0003DMP400004048	#N/A	PGSC0003DMG400030612	PGSC0003DMP400053311	6.89056	PGSC0003DMG400036713	PGSC0003DMP400058817	5.66841
PGSC0003DMP400020201	PGSC0003DMG402011400	#N/A	PGSC0003DMG400002278	PGSC0003DMP400004060	#N/A	PGSC0003DMG400000984	PGSC0003DMP400001871	6.92735	PGSC0003DMG400024310	PGSC0003DMP400042057	5.68383
PGSC0003DMP400020396	PGSC0003DMG400011517	#N/A	PGSC0003DMG400002292	PGSC0003DMP400004084	#N/A	PGSC0003DMG401027210	PGSC0003DMP400047292	6.99631	PGSC0003DMG400027473	PGSC0003DMP400047779	5.68451
PGSC0003DMP400020400	PGSC0003DMG400011520	#N/A	PGSC0003DMG400002351	PGSC0003DMP400004194	#N/A	PGSC0003DMG400007571	PGSC0003DMP400013391	6.99865	PGSC0003DMG400025194	PGSC0003DMP400043743	5.70195
PGSC0003DMP400020468	PGSC0003DMG402011536	#N/A	PGSC0003DMG400002382	PGSC0003DMP400004243	#N/A	PGSC0003DMG400021534	PGSC0003DMP400037330	7.08076	PGSC0003DMG400024274	PGSC0003DMP400041994	5.71121
PGSC0003DMP400020499	PGSC0003DMG400011548	#N/A	PGSC0003DMG400002383	PGSC0003DMP400004244	#N/A	PGSC0003DMG400008137	PGSC0003DMP400014314	7.09744	PGSC0003DMG400015614	PGSC0003DMP400027360	5.71453
PGSC0003DMP400020548	PGSC0003DMG400011573	#N/A	PGSC0003DMG400002386	PGSC0003DMP400004247	#N/A	PGSC0003DMG400009317	PGSC0003DMP400016435	7.09821	PGSC0003DMG400026417	PGSC0003DMP400045866	5.71779
PGSC0003DMP400020602	PGSC0003DMG400011606	#N/A	PGSC0003DMG400002462	PGSC0003DMP400004353	#N/A	PGSC0003DMG400013414	PGSC0003DMP400023742	7.1027	PGSC0003DMG402022215	PGSC0003DMP400038462	5.72662
PGSC0003DMP400020625	PGSC0003DMG400011627	#N/A	PGSC0003DMG400002490	PGSC0003DMP400004401	#N/A	PGSC0003DMG400013481	PGSC0003DMP400023842	7.13724	PGSC0003DMG400023598	PGSC0003DMP400040834	5.73624
PGSC0003DMP400020628	PGSC0003DMG400011630	#N/A	PGSC0003DMG400002518	PGSC0003DMP400004463	#N/A	PGSC0003DMG400008300	PGSC0003DMP400014557	7.13959	PGSC0003DMG400019188	PGSC0003DMP400033338	5.7414
PGSC0003DMP400020642	PGSC0003DMG400011642	#N/A	PGSC0003DMG400002566	PGSC0003DMP400004578	#N/A	PGSC0003DMG400011740	PGSC0003DMP400020813	7.21435	PGSC0003DMG400016162	PGSC0003DMP400028235	5.75391
PGSC0003DMP400020829	PGSC0003DMG400011749	#N/A	PGSC0003DMG400002583	PGSC0003DMP400004610	#N/A	PGSC0003DMG400024310	PGSC0003DMP400042057	7.24866	PGSC0003DMG402001926	PGSC0003DMP400003437	5.75432
PGSC0003DMP400020851	PGSC0003DMG400011763	#N/A	PGSC0003DMG400002609	PGSC0003DMP400004662	#N/A	PGSC0003DMG400025098	PGSC0003DMP400043542	7.3522	PGSC0003DMG401028252	PGSC0003DMP400049112	5.75682
PGSC0003DMP400020862	PGSC0003DMG400011771	#N/A	PGSC0003DMG400002614	PGSC0003DMP400004677	#N/A	PGSC0003DMG400028327	PGSC0003DMP400049253	7.3676	PGSC0003DMG400016191	PGSC0003DMP400028287	5.77053
PGSC0003DMP400020949	PGSC0003DMG400011815	#N/A	PGSC0003DMG400002620	PGSC0003DMP400004686	#N/A	PGSC0003DMG400025860	PGSC0003DMP400044860	7.37664	PGSC0003DMG400008591	PGSC0003DMP400015095	5.77401
PGSC0003DMP400020958	PGSC0003DMG400011820	#N/A	PGSC0003DMG402002721	PGSC0003DMP400004893	#N/A	PGSC0003DMG400018446	PGSC0003DMP400032136	7.38652	PGSC0003DMG400020514	PGSC0003DMP400035652	5.77742
PGSC0003DMP400021009	PGSC0003DMG400011846	#N/A	PGSC0003DMG400002821	PGSC0003DMP400005108	#N/A	PGSC0003DMG400026275	PGSC0003DMP400045612	7.45996	PGSC0003DMG400029159	PGSC0003DMP400050772	5.78747
PGSC0003DMP400021162	PGSC0003DMG400011948	#N/A	PGSC0003DMG402002888	PGSC0003DMP400005208	#N/A	PGSC0003DMG400015538	PGSC0003DMP400027235	7.51792	PGSC0003DMG400012224	PGSC0003DMP400021623	5.79168
PGSC0003DMP400021163	PGSC0003DMG400011949	#N/A	PGSC0003DMG400002906	PGSC0003DMP400005235	#N/A	PGSC0003DMG400013334	PGSC0003DMP400023607	7.52687	PGSC0003DMG400016625	PGSC0003DMP400029080	5.83146
PGSC0003DMP400021165	PGSC0003DMG400011950	#N/A	PGSC0003DMG400002943	PGSC0003DMP400005301	#N/A	PGSC0003DMG400020719	PGSC0003DMP400036031	7.53058	PGSC0003DMG400031020	PGSC0003DMP400054026	5.84395
PGSC0003DMP400021166	PGSC0003DMG400011951	#N/A	PGSC0003DMG400002958	PGSC0003DMP400005329	#N/A	PGSC0003DMG400003257	PGSC0003DMP400005857	7.53297	PGSC0003DMG400026631	PGSC0003DMP400046271	5.86915
PGSC0003DMP400021167	PGSC0003DMG400011952	#N/A	PGSC0003DMG400003040	PGSC0003DMP400005463	#N/A	PGSC0003DMG400018434	PGSC0003DMP400032117	7.5661	PGSC0003DMG400033084	PGSC0003DMP400055858	5.88068
PGSC0003DMP400021199	PGSC0003DMG400011977	#N/A	PGSC0003DMG400003046	PGSC0003DMP400005472	#N/A	PGSC0003DMG400027200	PGSC0003DMP400047278	7.59276	PGSC0003DMG400013512	PGSC0003DMP400023899	5.88908
PGSC0003DMP400021255	PGSC0003DMG400012012	#N/A	PGSC0003DMG400003056	PGSC0003DMP400005489	#N/A	PGSC0003DMG400012666	PGSC0003DMP400022435	7.66609	PGSC0003DMG400016504	PGSC0003DMP400028862	5.90553
PGSC0003DMP400021265	PGSC0003DMG400012020	#N/A	PGSC0003DMG400003057	PGSC0003DMP400005490	#N/A	PGSC0003DMG400016695	PGSC0003DMP400029202	7.77345	PGSC0003DMG400026667	PGSC0003DMP400046332	5.9147
PGSC0003DMP400021398	PGSC0003DMG400012111	#N/A	PGSC0003DMG400003087	PGSC0003DMP400005550	#N/A	PGSC0003DMG400022225	PGSC0003DMP400038480	7.7903	PGSC0003DMG400011072	PGSC0003DMP400019561	5.9385
PGSC0003DMP400021413	PGSC0003DMG400012120	#N/A	PGSC0003DMG400003115	PGSC0003DMP400005615	#N/A	PGSC0003DMG400003605	PGSC0003DMP400006441	7.79927	PGSC0003DMG400010498	PGSC0003DMP400018578	5.94262
PGSC0003DMP400021429	PGSC0003DMG400012126	#N/A	PGSC0003DMG402003154	PGSC0003DMP400005700	#N/A	PGSC0003DMG400003563	PGSC0003DMP400006359	7.85485	PGSC0003DMG400008984	PGSC0003DMP400015800	5.96194
PGSC0003DMP400021455	PGSC0003DMG400012136	#N/A	PGSC0003DMG403003154	PGSC0003DMP400005701	#N/A	PGSC0003DMG400004573	PGSC0003DMP400008079	7.8614	PGSC0003DMG400028757	PGSC0003DMP400050091	5.96411
PGSC0003DMP400021505	PGSC0003DMG400012170	#N/A	PGSC0003DMG401003179	PGSC0003DMP400005744	#N/A	PGSC0003DMG400010521	PGSC0003DMP400018611	7.8859	PGSC0003DMG400013416	PGSC0003DMP400023744	5.96735
PGSC0003DMP400021508	PGSC0003DMG400012171	#N/A	PGSC0003DMG400003217	PGSC0003DMP400005808	#N/A	PGSC0003DMG400001221	PGSC0003DMP400002216	7.94469	PGSC0003DMG400022225	PGSC0003DMP400038480	5.97818
PGSC0003DMP400021519	PGSC0003DMG400012175	#N/A	PGSC0003DMG400003262	PGSC0003DMP400005864	#N/A	PGSC0003DMG401014665	PGSC0003DMP400025823	8.00343	PGSC0003DMG400030692	PGSC0003DMP400053452	5.98148
PGSC0003DMP400021545	PGSC0003DMG400012191	#N/A	PGSC0003DMG400003305	PGSC0003DMP400005936	#N/A	PGSC0003DMG400024643	PGSC0003DMP400042656	8.02564	PGSC0003DMG400005464	PGSC0003DMP400009643	5.98418
PGSC0003DMP400021548	PGSC0003DMG401012192	#N/A	PGSC0003DMG400003322	PGSC0003DMP400005956	#N/A	PGSC0003DMG400014297	PGSC0003DMP400025189	8.05098	PGSC0003DMG400009285	PGSC0003DMP400016379	5.99819
PGSC0003DMP400021623	PGSC0003DMG400012224	#N/A	PGSC0003DMG400003340	PGSC0003DMP400005984	#N/A	PGSC0003DMG401011536	PGSC0003DMP400020467	8.11505	PGSC0003DMG400011655	PGSC0003DMP400020663	5.9998
PGSC0003DMP400021636	PGSC0003DMG400012228	#N/A	PGSC0003DMG400003353	PGSC0003DMP400006006	#N/A	PGSC0003DMG400001627	PGSC0003DMP400002949	8.13692	PGSC0003DMG400008298	PGSC0003DMP400014555	6.01176
PGSC0003DMP400021647	PGSC0003DMG400012235	#N/A	PGSC0003DMG400003397	PGSC0003DMP400006063	#N/A	PGSC0003DMG400007375	PGSC0003DMP400013055	8.16534	PGSC0003DMG400013663	PGSC0003DMP400024174	6.0153
PGSC0003DMP400021710	PGSC0003DMG400012262	#N/A	PGSC0003DMG400003416	PGSC0003DMP400006094	#N/A	PGSC0003DMG400016181	PGSC0003DMP400028271	8.19182	PGSC0003DMG400032208	PGSC0003DMP400055421	6.03142
PGSC0003DMP400021712	PGSC0003DMG400012263	#N/A	PGSC0003DMG400003424	PGSC0003DMP400006112	#N/A	PGSC0003DMG400019584	PGSC0003DMP400034002	8.19909	PGSC0003DMG400046676	PGSC0003DMP400068780	6.03182
PGSC0003DMP400021964	PGSC0003DMG400012420	#N/A	PGSC0003DMG400003513	PGSC0003DMP400006263	#N/A	PGSC0003DMG400013415	PGSC0003DMP400023743	8.28592	PGSC0003DMG400028953	PGSC0003DMP400050453	6.04155
PGSC0003DMP400022005	PGSC0003DMG402012439	#N/A	PGSC0003DMG400003518	PGSC0003DMP400006270	#N/A	PGSC0003DMG400002156	PGSC0003DMP400003857	8.44297	PGSC0003DMG400022731	PGSC0003DMP400039411	6.04487
PGSC0003DMP400022078	PGSC0003DMG400012479	#N/A	PGSC0003DMG400003548	PGSC0003DMP400006334	#N/A	PGSC0003DMG400013413	PGSC0003DMP400023740	8.48753	PGSC0003DMG400014029	PGSC0003DMP400024704	6.04791
PGSC0003DMP400022105	PGSC0003DMG400012494	#N/A	PGSC0003DMG401003606	PGSC0003DMP400006442	#N/A	PGSC0003DMG400026409	PGSC0003DMP400045852	8.49814	PGSC0003DMG400011601	PGSC0003DMP400020593	6.06026
PGSC0003DMP400022242	PGSC0003DMG400012566	#N/A	PGSC0003DMG400003649	PGSC0003DMP400006528	#N/A	PGSC0003DMG400028953	PGSC0003DMP400050453	8.54902	PGSC0003DMG400028331	PGSC0003DMP400049266	6.06885
PGSC0003DMP400022301	PGSC0003DMG400012591	#N/A	PGSC0003DMG400003666	PGSC0003DMP400006555	#N/A	PGSC0003DMG400012012	PGSC0003DMP400021255	8.57328	PGSC0003DMG402020908	PGSC0003DMP400036312	6.0893
PGSC0003DMP400022333	PGSC0003DMG400012607	#N/A	PGSC0003DMG400003731	PGSC0003DMP400006661	#N/A	PGSC0003DMG402027210	PGSC0003DMP400047294	8.59053	PGSC0003DMG401012965	PGSC0003DMP400022968	6.11111
PGSC0003DMP400022346	PGSC0003DMG400012614	#N/A	PGSC0003DMG400003754	PGSC0003DMP400006706	#N/A	PGSC0003DMG400016095	PGSC0003DMP400028119	8.65311	PGSC0003DMG400008639	PGSC0003DMP400015179	6.13037
PGSC0003DMP400022375	PGSC0003DMG400012631	#N/A	PGSC0003DMG401003815	PGSC0003DMP400006792	#N/A	PGSC0003DMG400006448	PGSC0003DMP400011444	8.71169	PGSC0003DMG400021288	PGSC0003DMP400036885	6.15318
PGSC0003DMP400022396	PGSC0003DMG400012641	#N/A	PGSC0003DMG400003880	PGSC0003DMP400006896	#N/A	PGSC0003DMG400011655	PGSC0003DMP400020663	8.86278	PGSC0003DMG400004355	PGSC0003DMP400007746	6.16045
PGSC0003DMP400022408	PGSC0003DMG400012650	#N/A	PGSC0003DMG400003936	PGSC0003DMP400007005	#N/A	PGSC0003DMG400017198	PGSC0003DMP400030037	8.92617	PGSC0003DMG400025989	PGSC0003DMP400045082	6.17214
PGSC0003DMP400022435	PGSC0003DMG400012666	#N/A	PGSC0003DMG400003949	PGSC0003DMP400007029	#N/A	PGSC0003DMG400024182	PGSC0003DMP400041818	8.95367	PGSC0003DMG400018793	PGSC0003DMP400032758	6.1928
PGSC0003DMP400022680	PGSC0003DMG400012808	#N/A	PGSC0003DMG402003983	PGSC0003DMP400007096	#N/A	PGSC0003DMG400009042	PGSC0003DMP400015906	9.04505	PGSC0003DMG400028078	PGSC0003DMP400048774	6.19878
PGSC0003DMP400022681	PGSC0003DMG400012809	#N/A	PGSC0003DMG400004020	PGSC0003DMP400007171	#N/A	PGSC0003DMG400025193	PGSC0003DMP400043742	9.07506	PGSC0003DMG400011277	PGSC0003DMP400019975	6.2032
PGSC0003DMP400022707	PGSC0003DMG400012824	#N/A	PGSC0003DMG400004051	PGSC0003DMP400007231	#N/A	PGSC0003DMG400006442	PGSC0003DMP400011430	9.23659	PGSC0003DMG400017540	PGSC0003DMP400030631	6.21425
PGSC0003DMP400022731	PGSC0003DMG400012839	#N/A	PGSC0003DMG400004064	PGSC0003DMP400007252	#N/A	PGSC0003DMG400010641	PGSC0003DMP400018802	9.29048	PGSC0003DMG400031110	PGSC0003DMP400054185	6.21568
PGSC0003DMP400022837	PGSC0003DMG400012894	#N/A	PGSC0003DMG400004080	PGSC0003DMP400007291	#N/A	PGSC0003DMG400005580	PGSC0003DMP400009833	9.4417	PGSC0003DMG402003479	PGSC0003DMP400006182	6.24371
PGSC0003DMP400022972	PGSC0003DMG400012967	#N/A	PGSC0003DMG400004133	PGSC0003DMP400007389	#N/A	PGSC0003DMG400010166	PGSC0003DMP400025266	9.58717	PGSC0003DMG400017997	PGSC0003DMP400031379	6.24654
PGSC0003DMP400023053	PGSC0003DMG400013010	#N/A	PGSC0003DMG400004151	PGSC0003DMP400007424	#N/A	PGSC0003DMG400014093	PGSC0003DMP400024792	9.59456	PGSC0003DMG400011358	PGSC0003DMP400020102	6.25041
PGSC0003DMP400023102	PGSC0003DMG400013040	#N/A	PGSC0003DMG400004165	PGSC0003DMP400007449	#N/A	PGSC0003DMG400010092	PGSC0003DMP400017892	9.67574	PGSC0003DMG400026322	PGSC0003DMP400045693	6.25261
PGSC0003DMP400023176	PGSC0003DMG400013091	#N/A	PGSC0003DMG400004168	PGSC0003DMP400007461	#N/A	PGSC0003DMG400035484	PGSC0003DMP400057588	9.69808	PGSC0003DMG400008724	PGSC0003DMP400015343	6.25813
PGSC0003DMP400023183	PGSC0003DMG400013094	#N/A	PGSC0003DMG400004233	PGSC0003DMP400007534	#N/A	PGSC0003DMG400029406	PGSC0003DMP400051213	10.3067	PGSC0003DMG400024281	PGSC0003DMP400042007	6.2659
PGSC0003DMP400023280	PGSC0003DMG401013152	#N/A	PGSC0003DMG400004260	PGSC0003DMP400007582	#N/A	PGSC0003DMG400003123	PGSC0003DMP400005640	10.3089	PGSC0003DMG400023753	PGSC0003DMP400041102	6.26928
PGSC0003DMP400023314	PGSC0003DMG400013178	#N/A	PGSC0003DMG400004284	PGSC0003DMP400007624	#N/A	PGSC0003DMG400024344	PGSC0003DMP400042123	10.8172	PGSC0003DMG400001627	PGSC0003DMP400002949	6.28222
PGSC0003DMP400023691	PGSC0003DMG400013389	#N/A	PGSC0003DMG400004291	PGSC0003DMP400007637	#N/A	PGSC0003DMG400006186	PGSC0003DMP400010972	11.1785	PGSC0003DMG400007427	PGSC0003DMP400013159	6.28513
PGSC0003DMP400023726	PGSC0003DMG400013405	#N/A	PGSC0003DMG400004294	PGSC0003DMP400007644	#N/A	PGSC0003DMG400029620	PGSC0003DMP400051588	11.3422	PGSC0003DMG400041620	PGSC0003DMP400063724	6.28691
PGSC0003DMP400023745	PGSC0003DMG400013417	#N/A	PGSC0003DMG400004301	PGSC0003DMP400007654	#N/A	PGSC0003DMG400017556	PGSC0003DMP400030661	11.8504	PGSC0003DMG400010035	PGSC0003DMP400017746	6.32099
PGSC0003DMP400023886	PGSC0003DMG400013506	#N/A	PGSC0003DMG400004306	PGSC0003DMP400007658	#N/A	PGSC0003DMG400019110	PGSC0003DMP400033204	12.4858	PGSC0003DMG400030636	PGSC0003DMP400053371	6.32168
PGSC0003DMP400023906	PGSC0003DMG400013516	#N/A	PGSC0003DMG400004312	PGSC0003DMP400007669	#N/A	PGSC0003DMG400000039	PGSC0003DMP400000101	#N/A	PGSC0003DMG400017778	PGSC0003DMP400031064	6.3655
PGSC0003DMP400023932	PGSC0003DMG400013528	#N/A	PGSC0003DMG400004342	PGSC0003DMP400007723	#N/A	PGSC0003DMG400000045	PGSC0003DMP400000112	#N/A	PGSC0003DMG400017304	PGSC0003DMP400030239	6.37238
PGSC0003DMP400023936	PGSC0003DMG400013533	#N/A	PGSC0003DMG400004343	PGSC0003DMP400007725	#N/A	PGSC0003DMG400000047	PGSC0003DMP400000115	#N/A	PGSC0003DMG400026594	PGSC0003DMP400046213	6.3747
PGSC0003DMP400023984	PGSC0003DMG400013549	#N/A	PGSC0003DMG400004387	PGSC0003DMP400007789	#N/A	PGSC0003DMG400000066	PGSC0003DMP400000161	#N/A	PGSC0003DMG400003563	PGSC0003DMP400006359	6.38019
PGSC0003DMP400023989	PGSC0003DMG400013552	#N/A	PGSC0003DMG400004396	PGSC0003DMP400007801	#N/A	PGSC0003DMG400000068	PGSC0003DMP400000165	#N/A	PGSC0003DMG400013533	PGSC0003DMP400023936	6.41167
PGSC0003DMP400024090	PGSC0003DMG401013613	#N/A	PGSC0003DMG400004421	PGSC0003DMP400007847	#N/A	PGSC0003DMG400000122	PGSC0003DMP400000268	#N/A	PGSC0003DMG400011295	PGSC0003DMP400020012	6.41998
PGSC0003DMP400024202	PGSC0003DMG400013684	#N/A	PGSC0003DMG400004440	PGSC0003DMP400007890	#N/A	PGSC0003DMG400000139	PGSC0003DMP400000303	#N/A	PGSC0003DMG400025228	PGSC0003DMP400043799	6.42117
PGSC0003DMP400024308	PGSC0003DMG400013751	#N/A	PGSC0003DMG400004454	PGSC0003DMP400007913	#N/A	PGSC0003DMG400000194	PGSC0003DMP400000418	#N/A	PGSC0003DMG400026933	PGSC0003DMP400046752	6.45616
PGSC0003DMP400024510	PGSC0003DMG400013894	#N/A	PGSC0003DMG400004458	PGSC0003DMP400007918	#N/A	PGSC0003DMG400000297	PGSC0003DMP400000592	#N/A	PGSC0003DMG400002901	PGSC0003DMP400032021	6.46307
PGSC0003DMP400024633	PGSC0003DMG400013975	#N/A	PGSC0003DMG400004468	PGSC0003DMP400007934	#N/A	PGSC0003DMG400000307	PGSC0003DMP400000616	#N/A	PGSC0003DMG400013414	PGSC0003DMP400023742	6.47651
PGSC0003DMP400024650	PGSC0003DMG400013984	#N/A	PGSC0003DMG401004500	PGSC0003DMP400007969	#N/A	PGSC0003DMG400000313	PGSC0003DMP400000623	#N/A	PGSC0003DMG400013132	PGSC0003DMP400023248	6.47801
PGSC0003DMP400024653	PGSC0003DMG400013989	#N/A	PGSC0003DMG400004521	PGSC0003DMP400007994	#N/A	PGSC0003DMG400000332	PGSC0003DMP400000646	#N/A	PGSC0003DMG402028626	PGSC0003DMP400049873	6.49436
PGSC0003DMP400024808	PGSC0003DMG400014104	#N/A	PGSC0003DMG400004534	PGSC0003DMP400008009	#N/A	PGSC0003DMG400000340	PGSC0003DMP400000664	#N/A	PGSC0003DMG400008300	PGSC0003DMP400014557	6.50888
PGSC0003DMP400024835	PGSC0003DMG400014127	#N/A	PGSC0003DMG400004576	PGSC0003DMP400008085	#N/A	PGSC0003DMG400000348	PGSC0003DMP400000689	#N/A	PGSC0003DMG400014371	PGSC0003DMP400025304	6.51452
PGSC0003DMP400024895	PGSC0003DMG400014158	#N/A	PGSC0003DMG401004581	PGSC0003DMP400008097	#N/A	PGSC0003DMG400000505	PGSC0003DMP400000994	#N/A	PGSC0003DMG400044483	PGSC0003DMP400066587	6.51741
PGSC0003DMP400024969	PGSC0003DMG400014196	#N/A	PGSC0003DMG400004616	PGSC0003DMP400008168	#N/A	PGSC0003DMG401000506	PGSC0003DMP400000996	#N/A	PGSC0003DMG400007000	PGSC0003DMP400012406	6.52243
PGSC0003DMP400025033	PGSC0003DMG400014224	#N/A	PGSC0003DMG400004626	PGSC0003DMP400008184	#N/A	PGSC0003DMG400000512	PGSC0003DMP400001016	#N/A	PGSC0003DMG400016722	PGSC0003DMP400029243	6.52956
PGSC0003DMP400025082	PGSC0003DMG400014243	#N/A	PGSC0003DMG400004639	PGSC0003DMP400008207	#N/A	PGSC0003DMG400000540	PGSC0003DMP400001091	#N/A	PGSC0003DMG402003567	PGSC0003DMP400006368	6.56657
PGSC0003DMP400025090	PGSC0003DMG400014246	#N/A	PGSC0003DMG400004806	PGSC0003DMP400008517	#N/A	PGSC0003DMG400000546	PGSC0003DMP400001098	#N/A	PGSC0003DMG400018014	PGSC0003DMP400031419	6.57098
PGSC0003DMP400025108	PGSC0003DMG400014253	#N/A	PGSC0003DMG400004891	PGSC0003DMP400008705	#N/A	PGSC0003DMG400000556	PGSC0003DMP400001116	#N/A	PGSC0003DMG401018223	PGSC0003DMP400031747	6.57285
PGSC0003DMP400025139	PGSC0003DMG400014268	#N/A	PGSC0003DMG400004932	PGSC0003DMP400008768	#N/A	PGSC0003DMG400000559	PGSC0003DMP400001122	#N/A	PGSC0003DMG400008640	PGSC0003DMP400015182	6.58244
PGSC0003DMP400025208	PGSC0003DMG400014309	#N/A	PGSC0003DMG400004940	PGSC0003DMP400008792	#N/A	PGSC0003DMG401000567	PGSC0003DMP400001134	#N/A	PGSC0003DMG400008137	PGSC0003DMP400014314	6.59235
PGSC0003DMP400025209	PGSC0003DMG400014310	#N/A	PGSC0003DMG400004952	PGSC0003DMP400008826	#N/A	PGSC0003DMG400000584	PGSC0003DMP400001176	#N/A	PGSC0003DMG400001692	PGSC0003DMP400003039	6.65203
PGSC0003DMP400025320	PGSC0003DMG400014379	#N/A	PGSC0003DMG400004963	PGSC0003DMP400008844	#N/A	PGSC0003DMG401000617	PGSC0003DMP400001232	#N/A	PGSC0003DMG400043108	PGSC0003DMP400065212	6.65736
PGSC0003DMP400025332	PGSC0003DMG400014384	#N/A	PGSC0003DMG400004970	PGSC0003DMP400008856	#N/A	PGSC0003DMG402000617	PGSC0003DMP400001233	#N/A	PGSC0003DMG400019517	PGSC0003DMP400033919	6.66613
PGSC0003DMP400025334	PGSC0003DMG400014386	#N/A	PGSC0003DMG400005030	PGSC0003DMP400008965	#N/A	PGSC0003DMG400000621	PGSC0003DMP400001238	#N/A	PGSC0003DMG400012191	PGSC0003DMP400021545	6.66998
PGSC0003DMP400025472	PGSC0003DMG400014457	#N/A	PGSC0003DMG401005047	PGSC0003DMP400008991	#N/A	PGSC0003DMG402000669	PGSC0003DMP400001320	#N/A	PGSC0003DMG400024763	PGSC0003DMP400042906	6.67313
PGSC0003DMP400025476	PGSC0003DMG400014459	#N/A	PGSC0003DMG402005074	PGSC0003DMP400009037	#N/A	PGSC0003DMG400000672	PGSC0003DMP400001324	#N/A	PGSC0003DMG400020363	PGSC0003DMP400035369	6.69831
PGSC0003DMP400025484	PGSC0003DMG400014466	#N/A	PGSC0003DMG400005088	PGSC0003DMP400009054	#N/A	PGSC0003DMG400000688	PGSC0003DMP400001351	#N/A	PGSC0003DMG400014297	PGSC0003DMP400025189	6.70795
PGSC0003DMP400025513	PGSC0003DMG400014477	#N/A	PGSC0003DMG400005102	PGSC0003DMP400009070	#N/A	PGSC0003DMG400000744	PGSC0003DMP400001443	#N/A	PGSC0003DMG400013091	PGSC0003DMP400023176	6.75061
PGSC0003DMP400025599	PGSC0003DMG400014532	#N/A	PGSC0003DMG400005120	PGSC0003DMP400009092	#N/A	PGSC0003DMG400000754	PGSC0003DMP400001461	#N/A	PGSC0003DMG400021534	PGSC0003DMP400037330	6.78364
PGSC0003DMP400025651	PGSC0003DMG402014557	#N/A	PGSC0003DMG400005232	PGSC0003DMP400009292	#N/A	PGSC0003DMG400000766	PGSC0003DMP400001479	#N/A	PGSC0003DMG400014156	PGSC0003DMP400024893	6.79846
PGSC0003DMP400025684	PGSC0003DMG400014580	#N/A	PGSC0003DMG401005300	PGSC0003DMP400009398	#N/A	PGSC0003DMG400000777	PGSC0003DMP400001490	#N/A	PGSC0003DMG400029399	PGSC0003DMP400051205	6.81864
PGSC0003DMP400025697	PGSC0003DMG400014589	#N/A	PGSC0003DMG400005310	PGSC0003DMP400009416	#N/A	PGSC0003DMG400000779	PGSC0003DMP400001492	#N/A	PGSC0003DMG400022263	PGSC0003DMP400038572	6.84758
PGSC0003DMP400025789	PGSC0003DMG400014638	#N/A	PGSC0003DMG402005337	PGSC0003DMP400009455	#N/A	PGSC0003DMG400000812	PGSC0003DMP400001548	#N/A	PGSC0003DMG400004573	PGSC0003DMP400008079	6.84897
PGSC0003DMP400025795	PGSC0003DMG400014642	#N/A	PGSC0003DMG400005338	PGSC0003DMP400009456	#N/A	PGSC0003DMG400000843	PGSC0003DMP400001605	#N/A	PGSC0003DMG401017288	PGSC0003DMP400030200	6.84934
PGSC0003DMP400025820	PGSC0003DMG400014662	#N/A	PGSC0003DMG400005376	PGSC0003DMP400009513	#N/A	PGSC0003DMG400000864	PGSC0003DMP400001650	#N/A	PGSC0003DMG400013551	PGSC0003DMP400023988	6.86106
PGSC0003DMP400025900	PGSC0003DMG400014699	#N/A	PGSC0003DMG400005453	PGSC0003DMP400009623	#N/A	PGSC0003DMG400000869	PGSC0003DMP400001655	#N/A	PGSC0003DMG400000208	PGSC0003DMP400000449	6.87068
PGSC0003DMP400025956	PGSC0003DMG402014734	#N/A	PGSC0003DMG400005461	PGSC0003DMP400009641	#N/A	PGSC0003DMG400000910	PGSC0003DMP400001723	#N/A	PGSC0003DMG401013418	PGSC0003DMP400023748	6.88816
PGSC0003DMP400026007	PGSC0003DMG400014779	#N/A	PGSC0003DMG400005468	PGSC0003DMP400009649	#N/A	PGSC0003DMG402000914	PGSC0003DMP400001729	#N/A	PGSC0003DMG400028777	PGSC0003DMP400050120	6.91078
PGSC0003DMP400026060	PGSC0003DMG402014805	#N/A	PGSC0003DMG400005473	PGSC0003DMP400009656	#N/A	PGSC0003DMG400000944	PGSC0003DMP400001800	#N/A	PGSC0003DMG400036760	PGSC0003DMP400058864	6.91078
PGSC0003DMP400026087	PGSC0003DMG400014823	#N/A	PGSC0003DMG400005494	PGSC0003DMP400009681	#N/A	PGSC0003DMG400000999	PGSC0003DMP400001894	#N/A	PGSC0003DMG400011751	PGSC0003DMP400020834	6.96906
PGSC0003DMP400026140	PGSC0003DMG400014850	#N/A	PGSC0003DMG400005498	PGSC0003DMP400009690	#N/A	PGSC0003DMG400001075	PGSC0003DMP400002005	#N/A	PGSC0003DMG400025319	PGSC0003DMP400043927	6.97098
PGSC0003DMP400026166	PGSC0003DMG400014863	#N/A	PGSC0003DMG400005515	PGSC0003DMP400009720	#N/A	PGSC0003DMG400001086	PGSC0003DMP400002022	#N/A	PGSC0003DMG400015165	PGSC0003DMP400026606	6.99679
PGSC0003DMP400026355	PGSC0003DMG400014988	#N/A	PGSC0003DMG400005581	PGSC0003DMP400009834	#N/A	PGSC0003DMG400001108	PGSC0003DMP400002052	#N/A	PGSC0003DMG400028382	PGSC0003DMP400049372	7.01195
PGSC0003DMP400026446	PGSC0003DMG400015052	#N/A	PGSC0003DMG400005614	PGSC0003DMP400009877	#N/A	PGSC0003DMG400001131	PGSC0003DMP400002100	#N/A	PGSC0003DMG400020515	PGSC0003DMP400035654	7.01672
PGSC0003DMP400026576	PGSC0003DMG400015147	#N/A	PGSC0003DMG400005632	PGSC0003DMP400009916	#N/A	PGSC0003DMG400001216	PGSC0003DMP400002211	#N/A	PGSC0003DMG400004639	PGSC0003DMP400008207	7.02658
PGSC0003DMP400026606	PGSC0003DMG400015165	#N/A	PGSC0003DMG400005649	PGSC0003DMP400009947	#N/A	PGSC0003DMG400001220	PGSC0003DMP400002215	#N/A	PGSC0003DMG400025193	PGSC0003DMP400043742	7.05525
PGSC0003DMP400026749	PGSC0003DMG400015251	#N/A	PGSC0003DMG401005679	PGSC0003DMP400010020	#N/A	PGSC0003DMG400001249	PGSC0003DMP400002267	#N/A	PGSC0003DMG400015446	PGSC0003DMP400027060	7.05635
PGSC0003DMP400026849	PGSC0003DMG400015319	#N/A	PGSC0003DMG400005701	PGSC0003DMP400010068	#N/A	PGSC0003DMG400001306	PGSC0003DMP400002336	#N/A	PGSC0003DMG400031092	PGSC0003DMP400054155	7.0677
PGSC0003DMP400026922	PGSC0003DMG400015356	#N/A	PGSC0003DMG400005705	PGSC0003DMP400010075	#N/A	PGSC0003DMG403001316	PGSC0003DMP400002364	#N/A	PGSC0003DMG400021142	PGSC0003DMP400036651	7.08865
PGSC0003DMP400026927	PGSC0003DMG400015360	#N/A	PGSC0003DMG401005729	PGSC0003DMP400010169	#N/A	PGSC0003DMG400001333	PGSC0003DMP400002390	#N/A	PGSC0003DMG400016695	PGSC0003DMP400029202	7.13902
PGSC0003DMP400027060	PGSC0003DMG400015446	#N/A	PGSC0003DMG400005750	PGSC0003DMP400010213	#N/A	PGSC0003DMG400001343	PGSC0003DMP400002418	#N/A	PGSC0003DMG400008585	PGSC0003DMP400015087	7.15747
PGSC0003DMP400027184	PGSC0003DMG400015510	#N/A	PGSC0003DMG400005805	PGSC0003DMP400010291	#N/A	PGSC0003DMG400001362	PGSC0003DMP400002458	#N/A	PGSC0003DMG400012126	PGSC0003DMP400021429	7.16601
PGSC0003DMP400027222	PGSC0003DMG400015535	#N/A	PGSC0003DMG400005843	PGSC0003DMP400010361	#N/A	PGSC0003DMG400001371	PGSC0003DMP400002471	#N/A	PGSC0003DMG401027210	PGSC0003DMP400047292	7.16825
PGSC0003DMP400027318	PGSC0003DMG402015590	#N/A	PGSC0003DMG400005855	PGSC0003DMP400010382	#N/A	PGSC0003DMG400001396	PGSC0003DMP400002525	#N/A	PGSC0003DMG400005931	PGSC0003DMP400010516	7.1809
PGSC0003DMP400027474	PGSC0003DMG400015677	#N/A	PGSC0003DMG400005873	PGSC0003DMP400010408	#N/A	PGSC0003DMG400001402	PGSC0003DMP400002535	#N/A	PGSC0003DMG400011027	PGSC0003DMP400019477	7.20005
PGSC0003DMP400027698	PGSC0003DMG400015789	#N/A	PGSC0003DMG400005890	PGSC0003DMP400010435	#N/A	PGSC0003DMG400001442	PGSC0003DMP400002610	#N/A	PGSC0003DMG400025728	PGSC0003DMP400044544	7.22863
PGSC0003DMP400027707	PGSC0003DMG401015792	#N/A	PGSC0003DMG400005904	PGSC0003DMP400010456	#N/A	PGSC0003DMG400001455	PGSC0003DMP400002640	#N/A	PGSC0003DMG402022708	PGSC0003DMP400039374	7.22925
PGSC0003DMP400027722	PGSC0003DMG400015801	#N/A	PGSC0003DMG400005908	PGSC0003DMP400010463	#N/A	PGSC0003DMG400001498	PGSC0003DMP400002698	#N/A	PGSC0003DMG400020719	PGSC0003DMP400036031	7.23404
PGSC0003DMP400027728	PGSC0003DMG400015806	#N/A	PGSC0003DMG400005909	PGSC0003DMP400010464	#N/A	PGSC0003DMG400001519	PGSC0003DMP400002736	#N/A	PGSC0003DMG400010092	PGSC0003DMP400017892	7.29669
PGSC0003DMP400027853	PGSC0003DMG400015896	#N/A	PGSC0003DMG400006025	PGSC0003DMP400010696	#N/A	PGSC0003DMG400001523	PGSC0003DMP400002752	#N/A	PGSC0003DMG400029620	PGSC0003DMP400051588	7.30074
PGSC0003DMP400027857	PGSC0003DMG400015899	#N/A	PGSC0003DMG400006084	PGSC0003DMP400010794	#N/A	PGSC0003DMG400001529	PGSC0003DMP400002758	#N/A	PGSC0003DMG400008427	PGSC0003DMP400014788	7.31391
PGSC0003DMP400027858	PGSC0003DMG400015900	#N/A	PGSC0003DMG400006086	PGSC0003DMP400010798	#N/A	PGSC0003DMG400001550	PGSC0003DMP400002801	#N/A	PGSC0003DMG400011750	PGSC0003DMP400020833	7.31689
PGSC0003DMP400027898	PGSC0003DMG402015926	#N/A	PGSC0003DMG400006087	PGSC0003DMP400010799	#N/A	PGSC0003DMG401001552	PGSC0003DMP400002814	#N/A	PGSC0003DMG400000493	PGSC0003DMP400000965	7.32691
PGSC0003DMP400028004	PGSC0003DMG400016000	#N/A	PGSC0003DMG400006096	PGSC0003DMP400010819	#N/A	PGSC0003DMG400001598	PGSC0003DMP400002893	#N/A	PGSC0003DMG400011740	PGSC0003DMP400020813	7.34446
PGSC0003DMP400028160	PGSC0003DMG400016120	#N/A	PGSC0003DMG400006149	PGSC0003DMP400010908	#N/A	PGSC0003DMG400001599	PGSC0003DMP400002895	#N/A	PGSC0003DMG400026275	PGSC0003DMP400045612	7.35035
PGSC0003DMP400028221	PGSC0003DMG400016156	#N/A	PGSC0003DMG400006169	PGSC0003DMP400010943	#N/A	PGSC0003DMG400001604	PGSC0003DMP400002904	#N/A	PGSC0003DMG400007335	PGSC0003DMP400012991	7.39119
PGSC0003DMP400028241	PGSC0003DMG400016165	#N/A	PGSC0003DMG400006179	PGSC0003DMP400010962	#N/A	PGSC0003DMG400001742	PGSC0003DMP400003123	#N/A	PGSC0003DMG401025831	PGSC0003DMP400044806	7.41352
PGSC0003DMP400028271	PGSC0003DMG400016181	#N/A	PGSC0003DMG400006230	PGSC0003DMP400011043	#N/A	PGSC0003DMG400001760	PGSC0003DMP400003148	#N/A	PGSC0003DMG400012763	PGSC0003DMP400022612	7.45496
PGSC0003DMP400028287	PGSC0003DMG400016191	#N/A	PGSC0003DMG400006238	PGSC0003DMP400011052	#N/A	PGSC0003DMG400001774	PGSC0003DMP400003170	#N/A	PGSC0003DMG400006085	PGSC0003DMP400010797	7.45527
PGSC0003DMP400028290	PGSC0003DMG400016194	#N/A	PGSC0003DMG400006243	PGSC0003DMP400011064	#N/A	PGSC0003DMG400001881	PGSC0003DMP400003360	#N/A	PGSC0003DMG400007571	PGSC0003DMP400013391	7.47473
PGSC0003DMP400028291	PGSC0003DMG400016195	#N/A	PGSC0003DMG400006296	PGSC0003DMP400011164	#N/A	PGSC0003DMG402001903	PGSC0003DMP400003394	#N/A	PGSC0003DMG400000755	PGSC0003DMP400001462	7.50613
PGSC0003DMP400028450	PGSC0003DMG400016283	#N/A	PGSC0003DMG400006354	PGSC0003DMP400011274	#N/A	PGSC0003DMG400001955	PGSC0003DMP400003505	#N/A	PGSC0003DMG400013334	PGSC0003DMP400023607	7.51048
PGSC0003DMP400028581	PGSC0003DMG400016360	#N/A	PGSC0003DMG400006367	PGSC0003DMP400011295	#N/A	PGSC0003DMG400001977	PGSC0003DMP400003552	#N/A	PGSC0003DMG400015900	PGSC0003DMP400027858	7.52737
PGSC0003DMP400028582	PGSC0003DMG400016361	#N/A	PGSC0003DMG400006378	PGSC0003DMP400011309	#N/A	PGSC0003DMG400002017	PGSC0003DMP400003612	#N/A	PGSC0003DMG400018238	PGSC0003DMP400031772	7.55171
PGSC0003DMP400028766	PGSC0003DMG400016444	#N/A	PGSC0003DMG400006394	PGSC0003DMP400011343	#N/A	PGSC0003DMG400002045	PGSC0003DMP400003658	#N/A	PGSC0003DMG400024344	PGSC0003DMP400042123	7.57957
PGSC0003DMP400028789	PGSC0003DMG400016458	#N/A	PGSC0003DMG400006447	PGSC0003DMP400011443	#N/A	PGSC0003DMG400002047	PGSC0003DMP400003661	#N/A	PGSC0003DMG400011749	PGSC0003DMP400020829	7.58115
PGSC0003DMP400028825	PGSC0003DMG400016482	#N/A	PGSC0003DMG400006462	PGSC0003DMP400011470	#N/A	PGSC0003DMG400002104	PGSC0003DMP400003773	#N/A	PGSC0003DMG400019149	PGSC0003DMP400033265	7.59111
PGSC0003DMP400028849	PGSC0003DMG400016497	#N/A	PGSC0003DMG400006463	PGSC0003DMP400011471	#N/A	PGSC0003DMG400002134	PGSC0003DMP400003821	#N/A	PGSC0003DMG400008811	PGSC0003DMP400015477	7.59693
PGSC0003DMP400028862	PGSC0003DMG400016504	#N/A	PGSC0003DMG400006502	PGSC0003DMP400011521	#N/A	PGSC0003DMG400002138	PGSC0003DMP400003825	#N/A	PGSC0003DMG400025155	PGSC0003DMP400043665	7.66639
PGSC0003DMP400028864	PGSC0003DMG400016506	#N/A	PGSC0003DMG400006602	PGSC0003DMP400011662	#N/A	PGSC0003DMG400002145	PGSC0003DMP400003837	#N/A	PGSC0003DMG400025574	PGSC0003DMP400044336	7.69349
PGSC0003DMP400028919	PGSC0003DMG400016532	#N/A	PGSC0003DMG400006635	PGSC0003DMP400011731	#N/A	PGSC0003DMG400002163	PGSC0003DMP400003865	#N/A	PGSC0003DMG400039256	PGSC0003DMP400061360	7.71255
PGSC0003DMP400028933	PGSC0003DMG400016541	#N/A	PGSC0003DMG400006708	PGSC0003DMP400011863	#N/A	PGSC0003DMG400002166	PGSC0003DMP400003870	#N/A	PGSC0003DMG400016181	PGSC0003DMP400028271	7.72027
PGSC0003DMP400028934	PGSC0003DMG400016542	#N/A	PGSC0003DMG400006731	PGSC0003DMP400011898	#N/A	PGSC0003DMG400002167	PGSC0003DMP400003872	#N/A	PGSC0003DMG400027125	PGSC0003DMP400047117	7.72796
PGSC0003DMP400028978	PGSC0003DMG401016574	#N/A	PGSC0003DMG400006781	PGSC0003DMP400011990	#N/A	PGSC0003DMG400002253	PGSC0003DMP400004028	#N/A	PGSC0003DMG400003679	PGSC0003DMP400006562	7.74184
PGSC0003DMP400028981	PGSC0003DMG402016574	#N/A	PGSC0003DMG400006782	PGSC0003DMP400011991	#N/A	PGSC0003DMG400002267	PGSC0003DMP400004044	#N/A	PGSC0003DMG400021933	PGSC0003DMP400037982	7.79349
PGSC0003DMP400028998	PGSC0003DMG400016589	#N/A	PGSC0003DMG400006789	PGSC0003DMP400012011	#N/A	PGSC0003DMG401002270	PGSC0003DMP400004047	#N/A	PGSC0003DMG400018434	PGSC0003DMP400032117	7.80509
PGSC0003DMP400029001	PGSC0003DMG400016590	#N/A	PGSC0003DMG400006866	PGSC0003DMP400012167	#N/A	PGSC0003DMG402002270	PGSC0003DMP400004048	#N/A	PGSC0003DMG400013415	PGSC0003DMP400023743	7.81857
PGSC0003DMP400029203	PGSC0003DMG401016696	#N/A	PGSC0003DMG400006915	PGSC0003DMP400012239	#N/A	PGSC0003DMG400002275	PGSC0003DMP400004056	#N/A	PGSC0003DMG400010422	PGSC0003DMP400018418	7.85101
PGSC0003DMP400029243	PGSC0003DMG400016722	#N/A	PGSC0003DMG400006946	PGSC0003DMP400012307	#N/A	PGSC0003DMG400002278	PGSC0003DMP400004060	#N/A	PGSC0003DMG400018761	PGSC0003DMP400032698	7.85404
PGSC0003DMP400029373	PGSC0003DMG400016812	#N/A	PGSC0003DMG400006950	PGSC0003DMP400012311	#N/A	PGSC0003DMG400002292	PGSC0003DMP400004084	#N/A	PGSC0003DMG400003257	PGSC0003DMP400005857	7.87849
PGSC0003DMP400029411	PGSC0003DMG400016834	#N/A	PGSC0003DMG400006957	PGSC0003DMP400012324	#N/A	PGSC0003DMG400002321	PGSC0003DMP400004140	#N/A	PGSC0003DMG400030612	PGSC0003DMP400053311	7.89225
PGSC0003DMP400029503	PGSC0003DMG400016883	#N/A	PGSC0003DMG400006967	PGSC0003DMP400012343	#N/A	PGSC0003DMG400002351	PGSC0003DMP400004194	#N/A	PGSC0003DMG400019110	PGSC0003DMP400033204	7.9191
PGSC0003DMP400029525	PGSC0003DMG400016893	#N/A	PGSC0003DMG400006976	PGSC0003DMP400012365	#N/A	PGSC0003DMG400002382	PGSC0003DMP400004243	#N/A	PGSC0003DMG400011752	PGSC0003DMP400020836	7.96935
PGSC0003DMP400029542	PGSC0003DMG400016906	#N/A	PGSC0003DMG400006986	PGSC0003DMP400012373	#N/A	PGSC0003DMG400002383	PGSC0003DMP400004244	#N/A	PGSC0003DMG400016095	PGSC0003DMP400028119	7.97855
PGSC0003DMP400029554	PGSC0003DMG400016915	#N/A	PGSC0003DMG400007018	PGSC0003DMP400012429	#N/A	PGSC0003DMG400002456	PGSC0003DMP400004343	#N/A	PGSC0003DMG401011536	PGSC0003DMP400020467	7.98433
PGSC0003DMP400029561	PGSC0003DMG400016918	#N/A	PGSC0003DMG400007081	PGSC0003DMP400012558	#N/A	PGSC0003DMG400002462	PGSC0003DMP400004353	#N/A	PGSC0003DMG400009317	PGSC0003DMP400016435	7.99926
PGSC0003DMP400029621	PGSC0003DMG400016952	#N/A	PGSC0003DMG400007110	PGSC0003DMP400012605	#N/A	PGSC0003DMG400002518	PGSC0003DMP400004463	#N/A	PGSC0003DMG400009026	PGSC0003DMP400015875	8.09602
PGSC0003DMP400029632	PGSC0003DMG400016959	#N/A	PGSC0003DMG400007169	PGSC0003DMP400012709	#N/A	PGSC0003DMG400002583	PGSC0003DMP400004610	#N/A	PGSC0003DMG400003605	PGSC0003DMP400006441	8.17688
PGSC0003DMP400029733	PGSC0003DMG400017010	#N/A	PGSC0003DMG400007177	PGSC0003DMP400012725	#N/A	PGSC0003DMG400002585	PGSC0003DMP400004613	#N/A	PGSC0003DMG400027200	PGSC0003DMP400047278	8.24697
PGSC0003DMP400029875	PGSC0003DMG401017090	#N/A	PGSC0003DMG400007240	PGSC0003DMP400012843	#N/A	PGSC0003DMG400002591	PGSC0003DMP400004623	#N/A	PGSC0003DMG400015538	PGSC0003DMP400027235	8.29299
PGSC0003DMP400029876	PGSC0003DMG402017090	#N/A	PGSC0003DMG400007286	PGSC0003DMP400012908	#N/A	PGSC0003DMG400002609	PGSC0003DMP400004662	#N/A	PGSC0003DMG400035484	PGSC0003DMP400057588	8.30846
PGSC0003DMP400029912	PGSC0003DMG400017119	#N/A	PGSC0003DMG400007290	PGSC0003DMP400012913	#N/A	PGSC0003DMG400002614	PGSC0003DMP400004677	#N/A	PGSC0003DMG400018446	PGSC0003DMP400032136	8.36231
PGSC0003DMP400029932	PGSC0003DMG400017135	#N/A	PGSC0003DMG400007302	PGSC0003DMP400012932	#N/A	PGSC0003DMG400002620	PGSC0003DMP400004686	#N/A	PGSC0003DMG400014391	PGSC0003DMP400025339	8.40326
PGSC0003DMP400030134	PGSC0003DMG401017241	#N/A	PGSC0003DMG400007374	PGSC0003DMP400013054	#N/A	PGSC0003DMG402002721	PGSC0003DMP400004893	#N/A	PGSC0003DMG402026539	PGSC0003DMP400046117	8.4221
PGSC0003DMP400030135	PGSC0003DMG402017241	#N/A	PGSC0003DMG400007427	PGSC0003DMP400013159	#N/A	PGSC0003DMG400002724	PGSC0003DMP400004897	#N/A	PGSC0003DMG400006442	PGSC0003DMP400011430	8.43992
PGSC0003DMP400030143	PGSC0003DMG400017245	#N/A	PGSC0003DMG400007450	PGSC0003DMP400013205	#N/A	PGSC0003DMG400002728	PGSC0003DMP400004904	#N/A	PGSC0003DMG400027761	PGSC0003DMP400048264	8.46602
PGSC0003DMP400030177	PGSC0003DMG400017261	#N/A	PGSC0003DMG401007461	PGSC0003DMP400013227	#N/A	PGSC0003DMG400002775	PGSC0003DMP400004981	#N/A	PGSC0003DMG400010521	PGSC0003DMP400018611	8.52691
PGSC0003DMP400030226	PGSC0003DMG400017299	#N/A	PGSC0003DMG400007489	PGSC0003DMP400013262	#N/A	PGSC0003DMG400002796	PGSC0003DMP400005028	#N/A	PGSC0003DMG400007375	PGSC0003DMP400013055	8.57832
PGSC0003DMP400030239	PGSC0003DMG400017304	#N/A	PGSC0003DMG400007565	PGSC0003DMP400013378	#N/A	PGSC0003DMG400002804	PGSC0003DMP400005073	#N/A	PGSC0003DMG400017198	PGSC0003DMP400030037	8.59625
PGSC0003DMP400030282	PGSC0003DMG400017330	#N/A	PGSC0003DMG400007572	PGSC0003DMP400013392	#N/A	PGSC0003DMG400002821	PGSC0003DMP400005108	#N/A	PGSC0003DMG402027210	PGSC0003DMP400047294	8.83752
PGSC0003DMP400030408	PGSC0003DMG400017407	#N/A	PGSC0003DMG401007635	PGSC0003DMP400013511	#N/A	PGSC0003DMG402002888	PGSC0003DMP400005208	#N/A	PGSC0003DMG400006448	PGSC0003DMP400011444	8.88324
PGSC0003DMP400030470	PGSC0003DMG400017439	#N/A	PGSC0003DMG400007645	PGSC0003DMP400013525	#N/A	PGSC0003DMG400002899	PGSC0003DMP400005224	#N/A	PGSC0003DMG400001221	PGSC0003DMP400002216	9.09133
PGSC0003DMP400030527	PGSC0003DMG400017473	#N/A	PGSC0003DMG400007684	PGSC0003DMP400013579	#N/A	PGSC0003DMG400002906	PGSC0003DMP400005235	#N/A	PGSC0003DMG400016013	PGSC0003DMP400028019	9.14737
PGSC0003DMP400030587	PGSC0003DMG400017513	#N/A	PGSC0003DMG400007706	PGSC0003DMP400013605	#N/A	PGSC0003DMG400002928	PGSC0003DMP400005276	#N/A	PGSC0003DMG400042498	PGSC0003DMP400064602	9.26338
PGSC0003DMP400030598	PGSC0003DMG400017519	#N/A	PGSC0003DMG400007733	PGSC0003DMP400013651	#N/A	PGSC0003DMG400002943	PGSC0003DMP400005301	#N/A	PGSC0003DMG400028724	PGSC0003DMP400050036	9.27735
PGSC0003DMP400030623	PGSC0003DMG400017532	#N/A	PGSC0003DMG400007784	PGSC0003DMP400013704	#N/A	PGSC0003DMG400002985	PGSC0003DMP400005363	#N/A	PGSC0003DMG400010166	PGSC0003DMP400025266	9.36827
PGSC0003DMP400030625	PGSC0003DMG400017534	#N/A	PGSC0003DMG400007793	PGSC0003DMP400013721	#N/A	PGSC0003DMG400002993	PGSC0003DMP400005372	#N/A	PGSC0003DMG400019584	PGSC0003DMP400034002	9.50509
PGSC0003DMP400030631	PGSC0003DMG400017540	#N/A	PGSC0003DMG400007864	PGSC0003DMP400013857	#N/A	PGSC0003DMG400002994	PGSC0003DMP400005373	#N/A	PGSC0003DMG400004652	PGSC0003DMP400008235	9.58264
PGSC0003DMP400030707	PGSC0003DMG400017580	#N/A	PGSC0003DMG401007901	PGSC0003DMP400013930	#N/A	PGSC0003DMG400003008	PGSC0003DMP400005414	#N/A	PGSC0003DMG400010641	PGSC0003DMP400018802	9.58328
PGSC0003DMP400030709	PGSC0003DMG400017582	#N/A	PGSC0003DMG400007929	PGSC0003DMP400013966	#N/A	PGSC0003DMG400003032	PGSC0003DMP400005449	#N/A	PGSC0003DMG400026409	PGSC0003DMP400045852	9.5999
PGSC0003DMP400030712	PGSC0003DMG400017585	#N/A	PGSC0003DMG400008000	PGSC0003DMP400014066	#N/A	PGSC0003DMG400003040	PGSC0003DMP400005463	#N/A	PGSC0003DMG400009042	PGSC0003DMP400015906	9.63271
PGSC0003DMP400030744	PGSC0003DMG400017603	#N/A	PGSC0003DMG400008001	PGSC0003DMP400014067	#N/A	PGSC0003DMG400003046	PGSC0003DMP400005472	#N/A	PGSC0003DMG400005580	PGSC0003DMP400009833	9.84869
PGSC0003DMP400030769	PGSC0003DMG400017620	#N/A	PGSC0003DMG400008043	PGSC0003DMP400014156	#N/A	PGSC0003DMG400003056	PGSC0003DMP400005489	#N/A	PGSC0003DMG400011530	PGSC0003DMP400020414	10.2919
PGSC0003DMP400030786	PGSC0003DMG402017626	#N/A	PGSC0003DMG400008094	PGSC0003DMP400014243	#N/A	PGSC0003DMG400003057	PGSC0003DMP400005490	#N/A	PGSC0003DMG400002156	PGSC0003DMP400003857	10.3801
PGSC0003DMP400030820	PGSC0003DMG400017644	#N/A	PGSC0003DMG400008105	PGSC0003DMP400014257	#N/A	PGSC0003DMG400003073	PGSC0003DMP400005522	#N/A	PGSC0003DMG400029406	PGSC0003DMP400051213	10.4233
PGSC0003DMP400030842	PGSC0003DMG401017656	#N/A	PGSC0003DMG400008137	PGSC0003DMP400014314	#N/A	PGSC0003DMG400003087	PGSC0003DMP400005550	#N/A	PGSC0003DMG400024182	PGSC0003DMP400041818	11.0548
PGSC0003DMP400030858	PGSC0003DMG400017662	#N/A	PGSC0003DMG400008144	PGSC0003DMP400014328	#N/A	PGSC0003DMG400003107	PGSC0003DMP400005587	#N/A	PGSC0003DMG400012666	PGSC0003DMP400022435	11.7226
PGSC0003DMP400030938	PGSC0003DMG400017707	#N/A	PGSC0003DMG400008269	PGSC0003DMP400014509	#N/A	PGSC0003DMG402003154	PGSC0003DMP400005700	#N/A	PGSC0003DMG400006186	PGSC0003DMP400010972	11.7528
PGSC0003DMP400030979	PGSC0003DMG400017730	#N/A	PGSC0003DMG400008308	PGSC0003DMP400014575	#N/A	PGSC0003DMG403003154	PGSC0003DMP400005701	#N/A	PGSC0003DMG400017556	PGSC0003DMP400030661	12.0181
PGSC0003DMP400030998	PGSC0003DMG400017738	#N/A	PGSC0003DMG400008345	PGSC0003DMP400014636	#N/A	PGSC0003DMG400003187	PGSC0003DMP400005757	#N/A	PGSC0003DMG400012012	PGSC0003DMP400021255	12.1574
PGSC0003DMP400031034	PGSC0003DMG400017757	#N/A	PGSC0003DMG400008353	PGSC0003DMP400014655	#N/A	PGSC0003DMG400003217	PGSC0003DMP400005808	#N/A	PGSC0003DMG400003123	PGSC0003DMP400005640	13.8047
PGSC0003DMP400031035	PGSC0003DMG400017758	#N/A	PGSC0003DMG400008368	PGSC0003DMP400014691	#N/A	PGSC0003DMG400003305	PGSC0003DMP400005936	#N/A	PGSC0003DMG400000039	PGSC0003DMP400000101	#N/A
PGSC0003DMP400031121	PGSC0003DMG400017809	#N/A	PGSC0003DMG400008438	PGSC0003DMP400014809	#N/A	PGSC0003DMG400003353	PGSC0003DMP400006006	#N/A	PGSC0003DMG400000045	PGSC0003DMP400000112	#N/A
PGSC0003DMP400031164	PGSC0003DMG400017843	#N/A	PGSC0003DMG400008444	PGSC0003DMP400014820	#N/A	PGSC0003DMG400003384	PGSC0003DMP400006055	#N/A	PGSC0003DMG400000047	PGSC0003DMP400000115	#N/A
PGSC0003DMP400031200	PGSC0003DMG400017870	#N/A	PGSC0003DMG400008488	PGSC0003DMP400014894	#N/A	PGSC0003DMG400003397	PGSC0003DMP400006063	#N/A	PGSC0003DMG400000066	PGSC0003DMP400000161	#N/A
PGSC0003DMP400031280	PGSC0003DMG402017934	#N/A	PGSC0003DMG400008492	PGSC0003DMP400014905	#N/A	PGSC0003DMG400003422	PGSC0003DMP400006107	#N/A	PGSC0003DMG400000068	PGSC0003DMP400000165	#N/A
PGSC0003DMP400031379	PGSC0003DMG400017997	#N/A	PGSC0003DMG400021327	PGSC0003DMP400015021	#N/A	PGSC0003DMG400003424	PGSC0003DMP400006112	#N/A	PGSC0003DMG400000098	PGSC0003DMP400000222	#N/A
PGSC0003DMP400031473	PGSC0003DMG402018057	#N/A	PGSC0003DMG400008564	PGSC0003DMP400015035	#N/A	PGSC0003DMG400003427	PGSC0003DMP400006117	#N/A	PGSC0003DMG400000110	PGSC0003DMP400000246	#N/A
PGSC0003DMP400031483	PGSC0003DMG400018064	#N/A	PGSC0003DMG400008568	PGSC0003DMP400015044	#N/A	PGSC0003DMG400003428	PGSC0003DMP400006118	#N/A	PGSC0003DMG400000193	PGSC0003DMP400000417	#N/A
PGSC0003DMP400031591	PGSC0003DMG400018129	#N/A	PGSC0003DMG400008593	PGSC0003DMP400015101	#N/A	PGSC0003DMG400003518	PGSC0003DMP400006270	#N/A	PGSC0003DMG400000194	PGSC0003DMP400000418	#N/A
PGSC0003DMP400031597	PGSC0003DMG400018133	#N/A	PGSC0003DMG400008642	PGSC0003DMP400015187	#N/A	PGSC0003DMG400003548	PGSC0003DMP400006334	#N/A	PGSC0003DMG400000297	PGSC0003DMP400000592	#N/A
PGSC0003DMP400031606	PGSC0003DMG400018138	#N/A	PGSC0003DMG400008673	PGSC0003DMP400015232	#N/A	PGSC0003DMG401003606	PGSC0003DMP400006442	#N/A	PGSC0003DMG400000302	PGSC0003DMP400000602	#N/A
PGSC0003DMP400031609	PGSC0003DMG400018141	#N/A	PGSC0003DMG400008731	PGSC0003DMP400015353	#N/A	PGSC0003DMG400003641	PGSC0003DMP400006509	#N/A	PGSC0003DMG400000313	PGSC0003DMP400000623	#N/A
PGSC0003DMP400031648	PGSC0003DMG400018158	#N/A	PGSC0003DMG400008785	PGSC0003DMP400015434	#N/A	PGSC0003DMG400003649	PGSC0003DMP400006528	#N/A	PGSC0003DMG400000332	PGSC0003DMP400000646	#N/A
PGSC0003DMP400031768	PGSC0003DMG400018235	#N/A	PGSC0003DMG400008794	PGSC0003DMP400015450	#N/A	PGSC0003DMG402003730	PGSC0003DMP400006657	#N/A	PGSC0003DMG400000334	PGSC0003DMP400000650	#N/A
PGSC0003DMP400031777	PGSC0003DMG400018241	#N/A	PGSC0003DMG400008811	PGSC0003DMP400015477	#N/A	PGSC0003DMG400003754	PGSC0003DMP400006706	#N/A	PGSC0003DMG400000340	PGSC0003DMP400000664	#N/A
PGSC0003DMP400031800	PGSC0003DMG400018254	#N/A	PGSC0003DMG400008834	PGSC0003DMP400015513	#N/A	PGSC0003DMG400003805	PGSC0003DMP400006777	#N/A	PGSC0003DMG400000348	PGSC0003DMP400000689	#N/A
PGSC0003DMP400031801	PGSC0003DMG400018255	#N/A	PGSC0003DMG400008850	PGSC0003DMP400015537	#N/A	PGSC0003DMG401003815	PGSC0003DMP400006792	#N/A	PGSC0003DMG400000505	PGSC0003DMP400000994	#N/A
PGSC0003DMP400031890	PGSC0003DMG401018293	#N/A	PGSC0003DMG400008864	PGSC0003DMP400015573	#N/A	PGSC0003DMG400003880	PGSC0003DMP400006896	#N/A	PGSC0003DMG401000506	PGSC0003DMP400000996	#N/A
PGSC0003DMP400031942	PGSC0003DMG400018330	#N/A	PGSC0003DMG402008889	PGSC0003DMP400015627	#N/A	PGSC0003DMG400003967	PGSC0003DMP400007057	#N/A	PGSC0003DMG400000512	PGSC0003DMP400001016	#N/A
PGSC0003DMP400031983	PGSC0003DMG400018351	#N/A	PGSC0003DMG402008903	PGSC0003DMP400015660	#N/A	PGSC0003DMG402003983	PGSC0003DMP400007096	#N/A	PGSC0003DMG400000523	PGSC0003DMP400001039	#N/A
PGSC0003DMP400031997	PGSC0003DMG400018360	#N/A	PGSC0003DMG400008914	PGSC0003DMP400015688	#N/A	PGSC0003DMG400004051	PGSC0003DMP400007231	#N/A	PGSC0003DMG400000540	PGSC0003DMP400001091	#N/A
PGSC0003DMP400032021	PGSC0003DMG400002901	#N/A	PGSC0003DMG400008985	PGSC0003DMP400015801	#N/A	PGSC0003DMG400004080	PGSC0003DMP400007291	#N/A	PGSC0003DMG400000546	PGSC0003DMP400001098	#N/A
PGSC0003DMP400032023	PGSC0003DMG400018377	#N/A	PGSC0003DMG402008987	PGSC0003DMP400015806	#N/A	PGSC0003DMG400004151	PGSC0003DMP400007424	#N/A	PGSC0003DMG400000547	PGSC0003DMP400001099	#N/A
PGSC0003DMP400032024	PGSC0003DMG400018378	#N/A	PGSC0003DMG400009035	PGSC0003DMP400015894	#N/A	PGSC0003DMG400004165	PGSC0003DMP400007449	#N/A	PGSC0003DMG400000559	PGSC0003DMP400001122	#N/A
PGSC0003DMP400032025	PGSC0003DMG400018379	#N/A	PGSC0003DMG400009086	PGSC0003DMP400016001	#N/A	PGSC0003DMG403004173	PGSC0003DMP400007470	#N/A	PGSC0003DMG401000567	PGSC0003DMP400001134	#N/A
PGSC0003DMP400032033	PGSC0003DMG400018382	#N/A	PGSC0003DMG400009174	PGSC0003DMP400016175	#N/A	PGSC0003DMG400004233	PGSC0003DMP400007534	#N/A	PGSC0003DMG400000584	PGSC0003DMP400001176	#N/A
PGSC0003DMP400032045	PGSC0003DMG400018397	#N/A	PGSC0003DMG400009207	PGSC0003DMP400016234	#N/A	PGSC0003DMG400004260	PGSC0003DMP400007582	#N/A	PGSC0003DMG400000587	PGSC0003DMP400001184	#N/A
PGSC0003DMP400032046	PGSC0003DMG400018398	#N/A	PGSC0003DMG401009228	PGSC0003DMP400016279	#N/A	PGSC0003DMG400004274	PGSC0003DMP400007600	#N/A	PGSC0003DMG400000596	PGSC0003DMP400001201	#N/A
PGSC0003DMP400032047	PGSC0003DMG400018399	#N/A	PGSC0003DMG400009237	PGSC0003DMP400016295	#N/A	PGSC0003DMG400004294	PGSC0003DMP400007644	#N/A	PGSC0003DMG401000617	PGSC0003DMP400001232	#N/A
PGSC0003DMP400032048	PGSC0003DMG400018400	#N/A	PGSC0003DMG400009268	PGSC0003DMP400016344	#N/A	PGSC0003DMG400004299	PGSC0003DMP400007650	#N/A	PGSC0003DMG402000617	PGSC0003DMP400001233	#N/A
PGSC0003DMP400032049	PGSC0003DMG400018401	#N/A	PGSC0003DMG400009285	PGSC0003DMP400016379	#N/A	PGSC0003DMG400004306	PGSC0003DMP400007658	#N/A	PGSC0003DMG402000669	PGSC0003DMP400001320	#N/A
PGSC0003DMP400032083	PGSC0003DMG400018416	#N/A	PGSC0003DMG402009291	PGSC0003DMP400016388	#N/A	PGSC0003DMG400004312	PGSC0003DMP400007669	#N/A	PGSC0003DMG400000672	PGSC0003DMP400001324	#N/A
PGSC0003DMP400032092	PGSC0003DMG400018422	#N/A	PGSC0003DMG400009311	PGSC0003DMP400016428	#N/A	PGSC0003DMG400004342	PGSC0003DMP400007723	#N/A	PGSC0003DMG400000678	PGSC0003DMP400001339	#N/A
PGSC0003DMP400032096	PGSC0003DMG401018424	#N/A	PGSC0003DMG400009375	PGSC0003DMP400016571	#N/A	PGSC0003DMG400004343	PGSC0003DMP400007725	#N/A	PGSC0003DMG400000688	PGSC0003DMP400001351	#N/A
PGSC0003DMP400032154	PGSC0003DMG400018459	#N/A	PGSC0003DMG400009391	PGSC0003DMP400016597	#N/A	PGSC0003DMG400004378	PGSC0003DMP400007777	#N/A	PGSC0003DMG400000744	PGSC0003DMP400001443	#N/A
PGSC0003DMP400032208	PGSC0003DMG400018485	#N/A	PGSC0003DMG400009492	PGSC0003DMP400016794	#N/A	PGSC0003DMG400004393	PGSC0003DMP400007797	#N/A	PGSC0003DMG400000754	PGSC0003DMP400001461	#N/A
PGSC0003DMP400032211	PGSC0003DMG400018486	#N/A	PGSC0003DMG400009528	PGSC0003DMP400016834	#N/A	PGSC0003DMG400004396	PGSC0003DMP400007801	#N/A	PGSC0003DMG400000766	PGSC0003DMP400001479	#N/A
PGSC0003DMP400032278	PGSC0003DMG400018522	#N/A	PGSC0003DMG400009559	PGSC0003DMP400016895	#N/A	PGSC0003DMG400004421	PGSC0003DMP400007847	#N/A	PGSC0003DMG400000777	PGSC0003DMP400001490	#N/A
PGSC0003DMP400032317	PGSC0003DMG400018545	#N/A	PGSC0003DMG400009584	PGSC0003DMP400016941	#N/A	PGSC0003DMG400004468	PGSC0003DMP400007934	#N/A	PGSC0003DMG400000812	PGSC0003DMP400001548	#N/A
PGSC0003DMP400032416	PGSC0003DMG400018604	#N/A	PGSC0003DMG400009604	PGSC0003DMP400016970	#N/A	PGSC0003DMG401004500	PGSC0003DMP400007969	#N/A	PGSC0003DMG400000864	PGSC0003DMP400001650	#N/A
PGSC0003DMP400032429	PGSC0003DMG400018614	#N/A	PGSC0003DMG400009617	PGSC0003DMP400016987	#N/A	PGSC0003DMG400004534	PGSC0003DMP400008009	#N/A	PGSC0003DMG402000914	PGSC0003DMP400001729	#N/A
PGSC0003DMP400032448	PGSC0003DMG400018622	#N/A	PGSC0003DMG400009658	PGSC0003DMP400017059	#N/A	PGSC0003DMG400004535	PGSC0003DMP400008010	#N/A	PGSC0003DMG400000944	PGSC0003DMP400001800	#N/A
PGSC0003DMP400032609	PGSC0003DMG400018706	#N/A	PGSC0003DMG400009710	PGSC0003DMP400017144	#N/A	PGSC0003DMG400004547	PGSC0003DMP400008029	#N/A	PGSC0003DMG400000999	PGSC0003DMP400001894	#N/A
PGSC0003DMP400032698	PGSC0003DMG400018761	#N/A	PGSC0003DMG400009782	PGSC0003DMP400017273	#N/A	PGSC0003DMG400004548	PGSC0003DMP400008030	#N/A	PGSC0003DMG400001075	PGSC0003DMP400002005	#N/A
PGSC0003DMP400032785	PGSC0003DMG400018803	#N/A	PGSC0003DMG400009783	PGSC0003DMP400017274	#N/A	PGSC0003DMG400004549	PGSC0003DMP400008032	#N/A	PGSC0003DMG400001086	PGSC0003DMP400002022	#N/A
PGSC0003DMP400032837	PGSC0003DMG400018833	#N/A	PGSC0003DMG400009825	PGSC0003DMP400017339	#N/A	PGSC0003DMG400004580	PGSC0003DMP400008096	#N/A	PGSC0003DMG400001108	PGSC0003DMP400002052	#N/A
PGSC0003DMP400032949	PGSC0003DMG400018914	#N/A	PGSC0003DMG400009835	PGSC0003DMP400017352	#N/A	PGSC0003DMG401004581	PGSC0003DMP400008097	#N/A	PGSC0003DMG400001131	PGSC0003DMP400002100	#N/A
PGSC0003DMP400033045	PGSC0003DMG400018990	#N/A	PGSC0003DMG400009836	PGSC0003DMP400017353	#N/A	PGSC0003DMG400004626	PGSC0003DMP400008184	#N/A	PGSC0003DMG400001216	PGSC0003DMP400002211	#N/A
PGSC0003DMP400033051	PGSC0003DMG400018995	#N/A	PGSC0003DMG400009886	PGSC0003DMP400017436	#N/A	PGSC0003DMG400004649	PGSC0003DMP400008227	#N/A	PGSC0003DMG400001220	PGSC0003DMP400002215	#N/A
PGSC0003DMP400033133	PGSC0003DMG402019059	#N/A	PGSC0003DMG400009973	PGSC0003DMP400017602	#N/A	PGSC0003DMG400004688	PGSC0003DMP400008304	#N/A	PGSC0003DMG400001249	PGSC0003DMP400002267	#N/A
PGSC0003DMP400033152	PGSC0003DMG400019072	#N/A	PGSC0003DMG400010021	PGSC0003DMP400017705	#N/A	PGSC0003DMG400004711	PGSC0003DMP400008355	#N/A	PGSC0003DMG400001306	PGSC0003DMP400002336	#N/A
PGSC0003DMP400033157	PGSC0003DMG400019077	#N/A	PGSC0003DMG400010035	PGSC0003DMP400017746	#N/A	PGSC0003DMG400004806	PGSC0003DMP400008517	#N/A	PGSC0003DMG403001316	PGSC0003DMP400002364	#N/A
PGSC0003DMP400033205	PGSC0003DMG400019111	#N/A	PGSC0003DMG400010043	PGSC0003DMP400017765	#N/A	PGSC0003DMG400004808	PGSC0003DMP400008519	#N/A	PGSC0003DMG400001343	PGSC0003DMP400002418	#N/A
PGSC0003DMP400033250	PGSC0003DMG400019139	#N/A	PGSC0003DMG400010072	PGSC0003DMP400017843	#N/A	PGSC0003DMG402004840	PGSC0003DMP400008587	#N/A	PGSC0003DMG400001402	PGSC0003DMP400002535	#N/A
PGSC0003DMP400033265	PGSC0003DMG400019149	#N/A	PGSC0003DMG400010077	PGSC0003DMP400017855	#N/A	PGSC0003DMG402004883	PGSC0003DMP400008691	#N/A	PGSC0003DMG400001416	PGSC0003DMP400002555	#N/A
PGSC0003DMP400033338	PGSC0003DMG400019188	#N/A	PGSC0003DMG400010137	PGSC0003DMP400017942	#N/A	PGSC0003DMG400004891	PGSC0003DMP400008705	#N/A	PGSC0003DMG400001442	PGSC0003DMP400002610	#N/A
PGSC0003DMP400033339	PGSC0003DMG400019189	#N/A	PGSC0003DMG400010154	PGSC0003DMP400017968	#N/A	PGSC0003DMG400004921	PGSC0003DMP400008747	#N/A	PGSC0003DMG400001455	PGSC0003DMP400002640	#N/A
PGSC0003DMP400033409	PGSC0003DMG400019231	#N/A	PGSC0003DMG400010170	PGSC0003DMP400018006	#N/A	PGSC0003DMG400004952	PGSC0003DMP400008826	#N/A	PGSC0003DMG400001519	PGSC0003DMP400002736	#N/A
PGSC0003DMP400033422	PGSC0003DMG401019239	#N/A	PGSC0003DMG400010177	PGSC0003DMP400018017	#N/A	PGSC0003DMG400004970	PGSC0003DMP400008856	#N/A	PGSC0003DMG400001523	PGSC0003DMP400002752	#N/A
PGSC0003DMP400033441	PGSC0003DMG400019245	#N/A	PGSC0003DMG400010193	PGSC0003DMP400018034	#N/A	PGSC0003DMG400005030	PGSC0003DMP400008965	#N/A	PGSC0003DMG400001529	PGSC0003DMP400002758	#N/A
PGSC0003DMP400033444	PGSC0003DMG400019247	#N/A	PGSC0003DMG400010205	PGSC0003DMP400018052	#N/A	PGSC0003DMG401005047	PGSC0003DMP400008991	#N/A	PGSC0003DMG401001552	PGSC0003DMP400002814	#N/A
PGSC0003DMP400033458	PGSC0003DMG401019255	#N/A	PGSC0003DMG400010209	PGSC0003DMP400018056	#N/A	PGSC0003DMG400005061	PGSC0003DMP400009020	#N/A	PGSC0003DMG400001598	PGSC0003DMP400002893	#N/A
PGSC0003DMP400033493	PGSC0003DMG400019276	#N/A	PGSC0003DMG400010314	PGSC0003DMP400018220	#N/A	PGSC0003DMG402005074	PGSC0003DMP400009037	#N/A	PGSC0003DMG400001599	PGSC0003DMP400002895	#N/A
PGSC0003DMP400033508	PGSC0003DMG400019285	#N/A	PGSC0003DMG400010353	PGSC0003DMP400018291	#N/A	PGSC0003DMG400005088	PGSC0003DMP400009054	#N/A	PGSC0003DMG400001604	PGSC0003DMP400002904	#N/A
PGSC0003DMP400033665	PGSC0003DMG400019380	#N/A	PGSC0003DMG400010427	PGSC0003DMP400018434	#N/A	PGSC0003DMG400005102	PGSC0003DMP400009070	#N/A	PGSC0003DMG400001614	PGSC0003DMP400002928	#N/A
PGSC0003DMP400033672	PGSC0003DMG400019386	#N/A	PGSC0003DMG400010540	PGSC0003DMP400018637	#N/A	PGSC0003DMG400005157	PGSC0003DMP400009154	#N/A	PGSC0003DMG400001631	PGSC0003DMP400002953	#N/A
PGSC0003DMP400033771	PGSC0003DMG400019437	#N/A	PGSC0003DMG400010728	PGSC0003DMP400018968	#N/A	PGSC0003DMG400005182	PGSC0003DMP400009200	#N/A	PGSC0003DMG400001742	PGSC0003DMP400003123	#N/A
PGSC0003DMP400033896	PGSC0003DMG400019503	#N/A	PGSC0003DMG400010753	PGSC0003DMP400019035	#N/A	PGSC0003DMG400005247	PGSC0003DMP400009318	#N/A	PGSC0003DMG400001760	PGSC0003DMP400003148	#N/A
PGSC0003DMP400033919	PGSC0003DMG400019517	#N/A	PGSC0003DMG400010768	PGSC0003DMP400019047	#N/A	PGSC0003DMG400005269	PGSC0003DMP400009355	#N/A	PGSC0003DMG400001774	PGSC0003DMP400003170	#N/A
PGSC0003DMP400033925	PGSC0003DMG400019521	#N/A	PGSC0003DMG400010771	PGSC0003DMP400019050	#N/A	PGSC0003DMG400005273	PGSC0003DMP400009359	#N/A	PGSC0003DMG400001846	PGSC0003DMP400003305	#N/A
PGSC0003DMP400033945	PGSC0003DMG400019535	#N/A	PGSC0003DMG400010799	PGSC0003DMP400019083	#N/A	PGSC0003DMG401005300	PGSC0003DMP400009398	#N/A	PGSC0003DMG400001862	PGSC0003DMP400003334	#N/A
PGSC0003DMP400034068	PGSC0003DMG400019608	#N/A	PGSC0003DMG400010828	PGSC0003DMP400019146	#N/A	PGSC0003DMG400005327	PGSC0003DMP400009432	#N/A	PGSC0003DMG400001881	PGSC0003DMP400003360	#N/A
PGSC0003DMP400034108	PGSC0003DMG400019631	#N/A	PGSC0003DMG400010905	PGSC0003DMP400019268	#N/A	PGSC0003DMG402005337	PGSC0003DMP400009455	#N/A	PGSC0003DMG402001903	PGSC0003DMP400003394	#N/A
PGSC0003DMP400034130	PGSC0003DMG400019643	#N/A	PGSC0003DMG400010915	PGSC0003DMP400019277	#N/A	PGSC0003DMG400005338	PGSC0003DMP400009456	#N/A	PGSC0003DMG400001934	PGSC0003DMP400003450	#N/A
PGSC0003DMP400034246	PGSC0003DMG400019704	#N/A	PGSC0003DMG400010948	PGSC0003DMP400019344	#N/A	PGSC0003DMG400005339	PGSC0003DMP400009458	#N/A	PGSC0003DMG400001955	PGSC0003DMP400003505	#N/A
PGSC0003DMP400034284	PGSC0003DMG400019727	#N/A	PGSC0003DMG400010971	PGSC0003DMP400019389	#N/A	PGSC0003DMG400005358	PGSC0003DMP400009488	#N/A	PGSC0003DMG400001977	PGSC0003DMP400003552	#N/A
PGSC0003DMP400034329	PGSC0003DMG400019757	#N/A	PGSC0003DMG400010990	PGSC0003DMP400019413	#N/A	PGSC0003DMG400005376	PGSC0003DMP400009513	#N/A	PGSC0003DMG400001980	PGSC0003DMP400003558	#N/A
PGSC0003DMP400034427	PGSC0003DMG400019823	#N/A	PGSC0003DMG400011019	PGSC0003DMP400019462	#N/A	PGSC0003DMG400005407	PGSC0003DMP400009569	#N/A	PGSC0003DMG400002017	PGSC0003DMP400003612	#N/A
PGSC0003DMP400034553	PGSC0003DMG400019900	#N/A	PGSC0003DMG400011027	PGSC0003DMP400019477	#N/A	PGSC0003DMG400005453	PGSC0003DMP400009623	#N/A	PGSC0003DMG400002045	PGSC0003DMP400003658	#N/A
PGSC0003DMP400034737	PGSC0003DMG400020032	#N/A	PGSC0003DMG400011029	PGSC0003DMP400019481	#N/A	PGSC0003DMG400005468	PGSC0003DMP400009649	#N/A	PGSC0003DMG400002047	PGSC0003DMP400003661	#N/A
PGSC0003DMP400034762	PGSC0003DMG400020053	#N/A	PGSC0003DMG400011035	PGSC0003DMP400019487	#N/A	PGSC0003DMG400005473	PGSC0003DMP400009656	#N/A	PGSC0003DMG400002085	PGSC0003DMP400003743	#N/A
PGSC0003DMP400034949	PGSC0003DMG400020139	#N/A	PGSC0003DMG400011039	PGSC0003DMP400019496	#N/A	PGSC0003DMG400005494	PGSC0003DMP400009681	#N/A	PGSC0003DMG400002138	PGSC0003DMP400003825	#N/A
PGSC0003DMP400034952	PGSC0003DMG400020141	#N/A	PGSC0003DMG400011135	PGSC0003DMP400019659	#N/A	PGSC0003DMG400005498	PGSC0003DMP400009690	#N/A	PGSC0003DMG400002144	PGSC0003DMP400003836	#N/A
PGSC0003DMP400035180	PGSC0003DMG400020243	#N/A	PGSC0003DMG403011138	PGSC0003DMP400019666	#N/A	PGSC0003DMG400005525	PGSC0003DMP400009735	#N/A	PGSC0003DMG400002145	PGSC0003DMP400003837	#N/A
PGSC0003DMP400035212	PGSC0003DMG400020261	#N/A	PGSC0003DMG400011185	PGSC0003DMP400019774	#N/A	PGSC0003DMG400005573	PGSC0003DMP400009820	#N/A	PGSC0003DMG400002163	PGSC0003DMP400003865	#N/A
PGSC0003DMP400035244	PGSC0003DMG400020288	#N/A	PGSC0003DMG400011191	PGSC0003DMP400019787	#N/A	PGSC0003DMG400005604	PGSC0003DMP400009865	#N/A	PGSC0003DMG400002166	PGSC0003DMP400003870	#N/A
PGSC0003DMP400035283	PGSC0003DMG400020319	#N/A	PGSC0003DMG400011213	PGSC0003DMP400019844	#N/A	PGSC0003DMG400005614	PGSC0003DMP400009877	#N/A	PGSC0003DMG400002167	PGSC0003DMP400003872	#N/A
PGSC0003DMP400035336	PGSC0003DMG400020343	#N/A	PGSC0003DMG400011243	PGSC0003DMP400019896	#N/A	PGSC0003DMG400005673	PGSC0003DMP400009997	#N/A	PGSC0003DMG400002217	PGSC0003DMP400003952	#N/A
PGSC0003DMP400035343	PGSC0003DMG400020348	#N/A	PGSC0003DMG400011255	PGSC0003DMP400019926	#N/A	PGSC0003DMG401005679	PGSC0003DMP400010020	#N/A	PGSC0003DMG400002253	PGSC0003DMP400004028	#N/A
PGSC0003DMP400035364	PGSC0003DMG400020360	#N/A	PGSC0003DMG400011344	PGSC0003DMP400020087	#N/A	PGSC0003DMG400005705	PGSC0003DMP400010075	#N/A	PGSC0003DMG400002267	PGSC0003DMP400004044	#N/A
PGSC0003DMP400035368	PGSC0003DMG400020362	#N/A	PGSC0003DMG402011368	PGSC0003DMP400020128	#N/A	PGSC0003DMG401005729	PGSC0003DMP400010169	#N/A	PGSC0003DMG401002270	PGSC0003DMP400004047	#N/A
PGSC0003DMP400035369	PGSC0003DMG400020363	#N/A	PGSC0003DMG402011400	PGSC0003DMP400020201	#N/A	PGSC0003DMG400005731	PGSC0003DMP400010171	#N/A	PGSC0003DMG400002275	PGSC0003DMP400004056	#N/A
PGSC0003DMP400035372	PGSC0003DMG400020364	#N/A	PGSC0003DMG400011512	PGSC0003DMP400020390	#N/A	PGSC0003DMG400005750	PGSC0003DMP400010213	#N/A	PGSC0003DMG400002278	PGSC0003DMP400004060	#N/A
PGSC0003DMP400035395	PGSC0003DMG400020375	#N/A	PGSC0003DMG400011517	PGSC0003DMP400020396	#N/A	PGSC0003DMG400005843	PGSC0003DMP400010361	#N/A	PGSC0003DMG400002292	PGSC0003DMP400004084	#N/A
PGSC0003DMP400035494	PGSC0003DMG400020433	#N/A	PGSC0003DMG400011520	PGSC0003DMP400020400	#N/A	PGSC0003DMG400005848	PGSC0003DMP400010367	#N/A	PGSC0003DMG400002338	PGSC0003DMP400004169	#N/A
PGSC0003DMP400035510	PGSC0003DMG400020443	#N/A	PGSC0003DMG400011541	PGSC0003DMP400020480	#N/A	PGSC0003DMG400005860	PGSC0003DMP400010389	#N/A	PGSC0003DMG400002382	PGSC0003DMP400004243	#N/A
PGSC0003DMP400035551	PGSC0003DMG400020465	#N/A	PGSC0003DMG400011548	PGSC0003DMP400020499	#N/A	PGSC0003DMG400005873	PGSC0003DMP400010408	#N/A	PGSC0003DMG400002383	PGSC0003DMP400004244	#N/A
PGSC0003DMP400035579	PGSC0003DMG400020484	#N/A	PGSC0003DMG400011575	PGSC0003DMP400020557	#N/A	PGSC0003DMG400005904	PGSC0003DMP400010456	#N/A	PGSC0003DMG400002456	PGSC0003DMP400004343	#N/A
PGSC0003DMP400035620	PGSC0003DMG400020505	#N/A	PGSC0003DMG400011601	PGSC0003DMP400020593	#N/A	PGSC0003DMG400005908	PGSC0003DMP400010463	#N/A	PGSC0003DMG400002462	PGSC0003DMP400004353	#N/A
PGSC0003DMP400035625	PGSC0003DMG402020509	#N/A	PGSC0003DMG400011606	PGSC0003DMP400020602	#N/A	PGSC0003DMG400005909	PGSC0003DMP400010464	#N/A	PGSC0003DMG400002490	PGSC0003DMP400004401	#N/A
PGSC0003DMP400035654	PGSC0003DMG400020515	#N/A	PGSC0003DMG400011639	PGSC0003DMP400020637	#N/A	PGSC0003DMG400005950	PGSC0003DMP400010565	#N/A	PGSC0003DMG400002518	PGSC0003DMP400004463	#N/A
PGSC0003DMP400035817	PGSC0003DMG400020608	#N/A	PGSC0003DMG400011687	PGSC0003DMP400020715	#N/A	PGSC0003DMG400005969	PGSC0003DMP400010598	#N/A	PGSC0003DMG400002566	PGSC0003DMP400004578	#N/A
PGSC0003DMP400035859	PGSC0003DMG400020640	#N/A	PGSC0003DMG400011749	PGSC0003DMP400020829	#N/A	PGSC0003DMG400005998	PGSC0003DMP400010653	#N/A	PGSC0003DMG400002583	PGSC0003DMP400004610	#N/A
PGSC0003DMP400035947	PGSC0003DMG400020681	#N/A	PGSC0003DMG400011763	PGSC0003DMP400020851	#N/A	PGSC0003DMG400006025	PGSC0003DMP400010696	#N/A	PGSC0003DMG400002585	PGSC0003DMP400004613	#N/A
PGSC0003DMP400036007	PGSC0003DMG400020709	#N/A	PGSC0003DMG400011810	PGSC0003DMP400020940	#N/A	PGSC0003DMG400006084	PGSC0003DMP400010794	#N/A	PGSC0003DMG400002591	PGSC0003DMP400004623	#N/A
PGSC0003DMP400036048	PGSC0003DMG400020724	#N/A	PGSC0003DMG400011815	PGSC0003DMP400020949	#N/A	PGSC0003DMG400006096	PGSC0003DMP400010819	#N/A	PGSC0003DMG400002609	PGSC0003DMP400004662	#N/A
PGSC0003DMP400036059	PGSC0003DMG400020738	#N/A	PGSC0003DMG400011820	PGSC0003DMP400020958	#N/A	PGSC0003DMG400006169	PGSC0003DMP400010943	#N/A	PGSC0003DMG400002614	PGSC0003DMP400004677	#N/A
PGSC0003DMP400036113	PGSC0003DMG400020777	#N/A	PGSC0003DMG400011821	PGSC0003DMP400020959	#N/A	PGSC0003DMG400006179	PGSC0003DMP400010962	#N/A	PGSC0003DMG400002620	PGSC0003DMP400004686	#N/A
PGSC0003DMP400036236	PGSC0003DMG400020850	#N/A	PGSC0003DMG400011846	PGSC0003DMP400021009	#N/A	PGSC0003DMG400006230	PGSC0003DMP400011043	#N/A	PGSC0003DMG402002721	PGSC0003DMP400004893	#N/A
PGSC0003DMP400036352	PGSC0003DMG400020939	#N/A	PGSC0003DMG400011863	PGSC0003DMP400021032	#N/A	PGSC0003DMG400006243	PGSC0003DMP400011064	#N/A	PGSC0003DMG400002724	PGSC0003DMP400004897	#N/A
PGSC0003DMP400036398	PGSC0003DMG400020968	#N/A	PGSC0003DMG400011952	PGSC0003DMP400021167	#N/A	PGSC0003DMG400006319	PGSC0003DMP400011213	#N/A	PGSC0003DMG400002728	PGSC0003DMP400004904	#N/A
PGSC0003DMP400036456	PGSC0003DMG400021003	#N/A	PGSC0003DMG400011972	PGSC0003DMP400021193	#N/A	PGSC0003DMG400006378	PGSC0003DMP400011309	#N/A	PGSC0003DMG400002732	PGSC0003DMP400004911	#N/A
PGSC0003DMP400036493	PGSC0003DMG400021035	#N/A	PGSC0003DMG400012008	PGSC0003DMP400021249	#N/A	PGSC0003DMG400006394	PGSC0003DMP400011343	#N/A	PGSC0003DMG400002775	PGSC0003DMP400004981	#N/A
PGSC0003DMP400036630	PGSC0003DMG400021131	#N/A	PGSC0003DMG400012043	PGSC0003DMP400021301	#N/A	PGSC0003DMG400006447	PGSC0003DMP400011443	#N/A	PGSC0003DMG400002789	PGSC0003DMP400005014	#N/A
PGSC0003DMP400036639	PGSC0003DMG400021135	#N/A	PGSC0003DMG400012126	PGSC0003DMP400021429	#N/A	PGSC0003DMG400006502	PGSC0003DMP400011521	#N/A	PGSC0003DMG400002804	PGSC0003DMP400005073	#N/A
PGSC0003DMP400036884	PGSC0003DMG400021287	#N/A	PGSC0003DMG400012136	PGSC0003DMP400021455	#N/A	PGSC0003DMG400006602	PGSC0003DMP400011662	#N/A	PGSC0003DMG400002821	PGSC0003DMP400005108	#N/A
PGSC0003DMP400036885	PGSC0003DMG400021288	#N/A	PGSC0003DMG400012171	PGSC0003DMP400021508	#N/A	PGSC0003DMG400006606	PGSC0003DMP400011673	#N/A	PGSC0003DMG400002899	PGSC0003DMP400005224	#N/A
PGSC0003DMP400036954	PGSC0003DMG400021322	#N/A	PGSC0003DMG400012235	PGSC0003DMP400021647	#N/A	PGSC0003DMG400006678	PGSC0003DMP400011812	#N/A	PGSC0003DMG400002906	PGSC0003DMP400005235	#N/A
PGSC0003DMP400036966	PGSC0003DMG400021331	#N/A	PGSC0003DMG400012263	PGSC0003DMP400021712	#N/A	PGSC0003DMG400006708	PGSC0003DMP400011863	#N/A	PGSC0003DMG400002928	PGSC0003DMP400005276	#N/A
PGSC0003DMP400037005	PGSC0003DMG400021348	#N/A	PGSC0003DMG400012294	PGSC0003DMP400021758	#N/A	PGSC0003DMG400006789	PGSC0003DMP400012011	#N/A	PGSC0003DMG400002985	PGSC0003DMP400005363	#N/A
PGSC0003DMP400037018	PGSC0003DMG400021354	#N/A	PGSC0003DMG402012338	PGSC0003DMP400021840	#N/A	PGSC0003DMG400006841	PGSC0003DMP400012122	#N/A	PGSC0003DMG400002993	PGSC0003DMP400005372	#N/A
PGSC0003DMP400037033	PGSC0003DMG400021364	#N/A	PGSC0003DMG401012339	PGSC0003DMP400021841	#N/A	PGSC0003DMG400006871	PGSC0003DMP400012176	#N/A	PGSC0003DMG400002994	PGSC0003DMP400005373	#N/A
PGSC0003DMP400037056	PGSC0003DMG400021376	#N/A	PGSC0003DMG401012419	PGSC0003DMP400021961	#N/A	PGSC0003DMG402006935	PGSC0003DMP400012281	#N/A	PGSC0003DMG400003008	PGSC0003DMP400005414	#N/A
PGSC0003DMP400037071	PGSC0003DMG400021383	#N/A	PGSC0003DMG402012419	PGSC0003DMP400021962	#N/A	PGSC0003DMG400006950	PGSC0003DMP400012311	#N/A	PGSC0003DMG400003032	PGSC0003DMP400005449	#N/A
PGSC0003DMP400037085	PGSC0003DMG400021398	#N/A	PGSC0003DMG400012420	PGSC0003DMP400021964	#N/A	PGSC0003DMG400006957	PGSC0003DMP400012324	#N/A	PGSC0003DMG400003057	PGSC0003DMP400005490	#N/A
PGSC0003DMP400037128	PGSC0003DMG400021422	#N/A	PGSC0003DMG402012439	PGSC0003DMP400022005	#N/A	PGSC0003DMG400006967	PGSC0003DMP400012343	#N/A	PGSC0003DMG400003073	PGSC0003DMP400005522	#N/A
[truncated: 1,610 more rows]
