# Supplementary material for: RNA Sequencing Reveals That Both Abiotic and Biotic Stress-Responsive Genes Are Induced during Expression of Steroidal Glycoalkaloid in Potato Tuber Subjected to Light Exposure
Source: Genes (Basel). 2019 Nov 11;10(11):920. doi: 10.3390/genes10110920 (PMC6896166; doi:10.3390/genes10110920)
Supplement: Supplementary file 1 [file genes-10-00920-s001.zip › supplementary files/Additional file 4 Table S4.xlsx]

## Sheet: Sheet1
Table S4 The genes of SGAs biosynthesis and disease resistance used for Weighted gene co-expression network analysis (WGCNA).
GeneID1	GeneID2	Weight	GeneName1	GeneName2
PGSC0003DMG400026723	PGSC0003DMG400013663	0.467713	SKP1A	HMG1
PGSC0003DMG400013663	PGSC0003DMG400014989	0.464544	HMG1	IMPA1
PGSC0003DMG400013663	PGSC0003DMG400006184	0.463699	HMG1	SKP1B
PGSC0003DMG400013663	PGSC0003DMG400008989	0.462712	HMG1	NFYC3
PGSC0003DMG400013663	PGSC0003DMG400019361	0.465145	HMG1	WDR5B
PGSC0003DMG400013663	PGSC0003DMG400007309	0.462064	HMG1	3BETAHSD/D2
PGSC0003DMG402016407	PGSC0003DMG400003461	0.461976	ARF	HMG2
PGSC0003DMG400024887	PGSC0003DMG400003461	0.463926	HSP70	HMG2
PGSC0003DMG400030960	PGSC0003DMG400003461	0.462391	RPT4B	HMG2
PGSC0003DMG400031376	PGSC0003DMG400003461	0.467752	NA	HMG2
PGSC0003DMG400022562	PGSC0003DMG400003461	0.469149	CPK28	HMG2
PGSC0003DMG400003461	PGSC0003DMG400018806	0.467438	HMG2	FBL15
PGSC0003DMG400003461	PGSC0003DMG400009337	0.471995	HMG2	CTR1
PGSC0003DMG400003461	PGSC0003DMG400041767	0.482098	HMG2	TUFA
PGSC0003DMG400003461	PGSC0003DMG400019266	0.472775	HMG2	RPL24
PGSC0003DMG400003461	PGSC0003DMG400011182	0.466284	HMG2	APO2
PGSC0003DMG400003461	PGSC0003DMG400000805	0.482838	HMG2	CHUP1
PGSC0003DMG400003461	PGSC0003DMG402028489	0.464718	HMG2	LPA3
PGSC0003DMG400003461	PGSC0003DMG400009887	0.476942	HMG2	PLDDELTA
PGSC0003DMG400003461	PGSC0003DMG400024327	0.463998	HMG2	ATC401
PGSC0003DMG400003461	PGSC0003DMG400028180	0.489316	HMG2	CYP97C1
PGSC0003DMG400003461	PGSC0003DMG400005734	0.480229	HMG2	FKBP17-2
PGSC0003DMG400003461	PGSC0003DMG401000527	0.46081	HMG2	TLP40
PGSC0003DMG400018685	PGSC0003DMG400011749	0.461832	NA	SGT1
PGSC0003DMG400026723	PGSC0003DMG400011749	0.47518	SKP1A	SGT1
PGSC0003DMG400026722	PGSC0003DMG400011749	0.480224	SKP1B	SGT1
PGSC0003DMG400014989	PGSC0003DMG400011749	0.495513	IMPA1	SGT1
PGSC0003DMG400006184	PGSC0003DMG400011749	0.479074	SKP1B	SGT1
PGSC0003DMG400019361	PGSC0003DMG400011749	0.48004	WDR5B	SGT1
PGSC0003DMG400026584	PGSC0003DMG400011749	0.468326	At2g44680	SGT1
PGSC0003DMG400014261	PGSC0003DMG400011749	0.472423	CPK17	SGT1
PGSC0003DMG400000706	PGSC0003DMG400011749	0.492763	At3g05675	SGT1
PGSC0003DMG400011749	PGSC0003DMG400031376	0.475117	SGT1	NA
PGSC0003DMG400011749	PGSC0003DMG400039752	0.465252	SGT1	EXO70B1
PGSC0003DMG400011749	PGSC0003DMG400026513	0.468466	SGT1	At1g51550
PGSC0003DMG400011749	PGSC0003DMG400020550	0.461541	SGT1	CIPK18
PGSC0003DMG400011749	PGSC0003DMG400026379	0.461839	SGT1	NA
PGSC0003DMG400011749	PGSC0003DMG400009887	0.469688	SGT1	PLDDELTA
PGSC0003DMG400011749	PGSC0003DMG400029157	0.474819	SGT1	ABCB26
PGSC0003DMG400018685	PGSC0003DMG400017508	0.476768	NA	SGT2
PGSC0003DMG400026722	PGSC0003DMG400017508	0.472599	SKP1B	SGT2
PGSC0003DMG400014989	PGSC0003DMG400017508	0.496121	IMPA1	SGT2
PGSC0003DMG400006184	PGSC0003DMG400017508	0.460178	SKP1B	SGT2
PGSC0003DMG400019361	PGSC0003DMG400017508	0.461951	WDR5B	SGT2
PGSC0003DMG400017508	PGSC0003DMG401015202	0.47587	SGT2	HAG3
PGSC0003DMG400017508	PGSC0003DMG400000706	0.477289	SGT2	At3g05675
PGSC0003DMG400017508	PGSC0003DMG400031376	0.485768	SGT2	NA
PGSC0003DMG400017508	PGSC0003DMG400018806	0.462019	SGT2	FBL15
PGSC0003DMG400017508	PGSC0003DMG400026513	0.482307	SGT2	At1g51550
PGSC0003DMG400017508	PGSC0003DMG400016690	0.467982	SGT2	At1g66620
PGSC0003DMG400017508	PGSC0003DMG400009752	0.472348	SGT2	CLC-C
PGSC0003DMG400017508	PGSC0003DMG400020550	0.465565	SGT2	CIPK18
PGSC0003DMG400017508	PGSC0003DMG400009887	0.485906	SGT2	PLDDELTA
PGSC0003DMG400017508	PGSC0003DMG400029157	0.468768	SGT2	ABCB26
PGSC0003DMG400017508	PGSC0003DMG400028180	0.470646	SGT2	CYP97C1
PGSC0003DMG400017508	PGSC0003DMG400018238	0.466586	SGT2	At4g34215
PGSC0003DMG400018685	PGSC0003DMG400011740	0.461172	NA	SGT3
PGSC0003DMG400026723	PGSC0003DMG400011740	0.462706	SKP1A	SGT3
PGSC0003DMG400011740	PGSC0003DMG400026722	0.470285	SGT3	SKP1B
PGSC0003DMG400011740	PGSC0003DMG400014989	0.490265	SGT3	IMPA1
PGSC0003DMG400011740	PGSC0003DMG400006184	0.467885	SGT3	SKP1B
PGSC0003DMG400011740	PGSC0003DMG400019361	0.470454	SGT3	WDR5B
PGSC0003DMG400011740	PGSC0003DMG400000706	0.473356	SGT3	At3g05675
